# Supplementary material for: ﻿Checklist of hosts, illustrated geographical range, and ecology of tick species from the genus Ixodes (Acari, Ixodidae) in Russia and other post-Soviet countries
Source: Zookeys. 2024 May 14;1201:255–343. doi: 10.3897/zookeys.1201.115467 (PMC11109513; doi:10.3897/zookeys.1201.115467)
Supplement: XML Treatment for Ixodes uriae [file zookeys.1201.115467-treatment1.xml]

<!DOCTYPE tp:taxon-treatment
  PUBLIC "-//TaxonX//DTD Taxonomic Treatment Publishing DTD v0 20100105//EN" "tax-treatment-NSO.dtd">
<tp:taxon-treatment xmlns:tp="http://www.plazi.org/taxpub"><tp:treatment-meta><kwd-group><label>Taxon classification</label><kwd>
                  <named-content content-type="kingdom">Animalia</named-content>
                </kwd><kwd>
                  <named-content content-type="order">Ixodida</named-content>
                </kwd><kwd>
                  <named-content content-type="family">Ixodidae</named-content>
                </kwd></kwd-group><mixed-citation publication-type="journal"><person-group><name><surname>Fedorov</surname><given-names>Denis</given-names></name><name><surname>Hornok</surname><given-names>Sándor</given-names></name></person-group><article-title>﻿Checklist of hosts, illustrated geographical range, and ecology of tick species from the genus <italic><tp:taxon-name><tp:taxon-name-part taxon-name-part-type="genus" reg="Ixodes">Ixodes</tp:taxon-name-part></tp:taxon-name></italic> (<tp:taxon-name><tp:taxon-name-part taxon-name-part-type="subclass">Acari</tp:taxon-name-part></tp:taxon-name>, <tp:taxon-name><tp:taxon-name-part taxon-name-part-type="family">Ixodidae</tp:taxon-name-part></tp:taxon-name>) in Russia and other post-Soviet countries</article-title><source>Zookeys</source><day>14</day><month>05</month><year>2024</year><volume>1201</volume><fpage>255</fpage><lpage>343</lpage><pub-id pub-id-type="doi">10.3897/zookeys.1201.115467</pub-id></mixed-citation></tp:treatment-meta><tp:nomenclature><label>﻿</label><tp:taxon-name>
                <object-id xmlns:xlink="http://www.w3.org/1999/xlink" content-type="arpha" xlink:type="simple">90261B82-C4E7-55FE-A74D-B3B25BAC2593</object-id>
                <tp:taxon-name-part taxon-name-part-type="genus" reg="Ixodes">Ixodes</tp:taxon-name-part>
                <tp:taxon-name-part taxon-name-part-type="species" reg="uriae">uriae</tp:taxon-name-part>
              </tp:taxon-name><tp:taxon-authority>White, 1852</tp:taxon-authority><tp:nomenclature-citation-list><tp:nomenclature-citation><tp:taxon-name>
                    <tp:taxon-name-part taxon-name-part-type="genus" reg="Ixodes">Ixodes</tp:taxon-name-part>
                    <tp:taxon-name-part taxon-name-part-type="species" reg="uriae">uriae</tp:taxon-name-part>
                  </tp:taxon-name><comment>White, 1852: 208.</comment></tp:nomenclature-citation><tp:nomenclature-citation><tp:taxon-name>
                    <tp:taxon-name-part taxon-name-part-type="genus" reg="Ixodes">Ixodes</tp:taxon-name-part>
                    <tp:taxon-name-part taxon-name-part-type="species" reg="jacksoni">jacksoni</tp:taxon-name-part>
                  </tp:taxon-name><comment>Hoogstraal, 1967: 37.</comment></tp:nomenclature-citation><tp:nomenclature-citation><tp:taxon-name>
                    <tp:taxon-name-part taxon-name-part-type="genus" reg="Ixodes">Ixodes</tp:taxon-name-part>
                    <tp:taxon-name-part taxon-name-part-type="species" reg="fimbriatus">fimbriatus</tp:taxon-name-part>
                  </tp:taxon-name><comment>Kramer &amp; Neumann, 1883: 527; <xref ref-type="bibr" rid="B288">Neumann 1911</xref>: 29.</comment></tp:nomenclature-citation><tp:nomenclature-citation><tp:taxon-name>
                    <tp:taxon-name-part taxon-name-part-type="genus" reg="Ixodes">Ixodes</tp:taxon-name-part>
                    <tp:taxon-name-part taxon-name-part-type="species" reg="borealis">borealis</tp:taxon-name-part>
                  </tp:taxon-name><comment>Kramer &amp; Neumann, 1883: 526; <xref ref-type="bibr" rid="B288">Neumann 1911</xref>: 29.</comment></tp:nomenclature-citation><tp:nomenclature-citation><tp:taxon-name>
                    <tp:taxon-name-part taxon-name-part-type="genus" reg="Ixodes">Ixodes</tp:taxon-name-part>
                    <tp:taxon-name-part taxon-name-part-type="species" reg="hirsutus">hirsutus</tp:taxon-name-part>
                  </tp:taxon-name><comment>Birula, 1895: 353; <xref ref-type="bibr" rid="B19">Arthur 1963</xref>: 152.</comment></tp:nomenclature-citation><tp:nomenclature-citation><tp:taxon-name>
                    <tp:taxon-name-part taxon-name-part-type="genus" reg="Ixodes">Ixodes</tp:taxon-name-part>
                    <tp:taxon-name-part taxon-name-part-type="species" reg="putus">putus</tp:taxon-name-part>
                  </tp:taxon-name><comment>(Pickard-Cambridge, 1876): 260; <xref ref-type="bibr" rid="B282">Neumann 1899</xref>: 125; <xref ref-type="bibr" rid="B365">Schulze 1938</xref>: 12.</comment></tp:nomenclature-citation><tp:nomenclature-citation><tp:taxon-name>
                    <tp:taxon-name-part taxon-name-part-type="genus" reg="Ixodes">Ixodes</tp:taxon-name-part>
                    <tp:taxon-name-part taxon-name-part-type="species" reg="putus">putus</tp:taxon-name-part>
                    <tp:taxon-name-part taxon-name-part-type="subspecies" reg="procellariae">procellariae</tp:taxon-name-part>
                  </tp:taxon-name><comment>Schulze, 1930: 123; <xref ref-type="bibr" rid="B458">Zumpt 1952</xref>: 12.</comment></tp:nomenclature-citation></tp:nomenclature-citation-list></tp:nomenclature><tp:treatment-sec sec-type="Recorded hosts" id="SECID0ECLAC"><title>Recorded hosts.</title><p><bold><tp:taxon-name><tp:taxon-name-part taxon-name-part-type="class">Aves</tp:taxon-name-part></tp:taxon-name></bold>: auks - birds of the family <tp:taxon-name><tp:taxon-name-part taxon-name-part-type="family">Alcidae</tp:taxon-name-part></tp:taxon-name>, namely: <italic><tp:taxon-name><tp:taxon-name-part taxon-name-part-type="genus" reg="Alca">Alca</tp:taxon-name-part><tp:taxon-name-part taxon-name-part-type="species" reg="torda">torda</tp:taxon-name-part></tp:taxon-name></italic> Linnaeus (razorbill), <italic><tp:taxon-name><tp:taxon-name-part taxon-name-part-type="genus" reg="Cepphus">Cepphus</tp:taxon-name-part><tp:taxon-name-part taxon-name-part-type="species" reg="grylle">grylle</tp:taxon-name-part></tp:taxon-name></italic> Linnaeus (black guillemot), <italic><tp:taxon-name><tp:taxon-name-part taxon-name-part-type="genus" reg="Fratercula">Fratercula</tp:taxon-name-part><tp:taxon-name-part taxon-name-part-type="species" reg="arctica">arctica</tp:taxon-name-part></tp:taxon-name></italic> Linnaeus (common puffin), <italic><tp:taxon-name><tp:taxon-name-part taxon-name-part-type="genus" reg="Uria">Uria</tp:taxon-name-part><tp:taxon-name-part taxon-name-part-type="species" reg="aalge">aalge</tp:taxon-name-part></tp:taxon-name></italic> (Pontoppidan) (common guillemot), <italic><tp:taxon-name><tp:taxon-name-part taxon-name-part-type="genus" reg="Uria">Uria</tp:taxon-name-part><tp:taxon-name-part taxon-name-part-type="species" reg="lomvia">lomvia</tp:taxon-name-part></tp:taxon-name></italic> Linnaeus (Brünnich’s guillemot) (<xref ref-type="bibr" rid="B117">Filippova 1977</xref>).</p><p>Occasional hosts include <italic><tp:taxon-name><tp:taxon-name-part taxon-name-part-type="genus" reg="Fratercula">Fratercula</tp:taxon-name-part><tp:taxon-name-part taxon-name-part-type="species" reg="cirrhata">cirrhata</tp:taxon-name-part></tp:taxon-name></italic> (Pallas) (tufted puffin) and also various species of gulls and kittiwakes (<tp:taxon-name><tp:taxon-name-part taxon-name-part-type="family">Laridae</tp:taxon-name-part></tp:taxon-name>): <italic><tp:taxon-name><tp:taxon-name-part taxon-name-part-type="genus" reg="Rissa">Rissa</tp:taxon-name-part><tp:taxon-name-part taxon-name-part-type="species" reg="brevirostris">brevirostris</tp:taxon-name-part></tp:taxon-name></italic> (Bruch) (red-legged kittiwake), <italic><tp:taxon-name><tp:taxon-name-part taxon-name-part-type="genus" reg="Rissa">R.</tp:taxon-name-part><tp:taxon-name-part taxon-name-part-type="species" reg="tridactyla">tridactyla</tp:taxon-name-part></tp:taxon-name></italic> (Linnaeus) (black-legged kittiwake) (<xref ref-type="bibr" rid="B177">Karpovich 1970</xref>; <xref ref-type="bibr" rid="B78">Dietrich et al. 2012</xref>), as well as fulmars (<tp:taxon-name><tp:taxon-name-part taxon-name-part-type="family">Procellariidae</tp:taxon-name-part></tp:taxon-name>) – <italic><tp:taxon-name><tp:taxon-name-part taxon-name-part-type="genus" reg="Fulmarus">Fulmarus</tp:taxon-name-part><tp:taxon-name-part taxon-name-part-type="species" reg="glacialis">glacialis</tp:taxon-name-part></tp:taxon-name></italic> Linnaeus (northern fulmar) and cormorants (<tp:taxon-name><tp:taxon-name-part taxon-name-part-type="family">Phalacrocoracidae</tp:taxon-name-part></tp:taxon-name>) – <italic><tp:taxon-name><tp:taxon-name-part taxon-name-part-type="genus" reg="Phalacrocorax">Phalacrocorax</tp:taxon-name-part><tp:taxon-name-part taxon-name-part-type="species" reg="capillatus">capillatus</tp:taxon-name-part></tp:taxon-name></italic> (Temminck and Schlegel) (Japanese cormorant), <italic><tp:taxon-name><tp:taxon-name-part taxon-name-part-type="genus" reg="Urile">Urile</tp:taxon-name-part><tp:taxon-name-part taxon-name-part-type="species" reg="pelagicus">pelagicus</tp:taxon-name-part></tp:taxon-name></italic> (Pallas) (pelagic cormorant), <italic><tp:taxon-name><tp:taxon-name-part taxon-name-part-type="genus" reg="Urile">Urile</tp:taxon-name-part><tp:taxon-name-part taxon-name-part-type="species" reg="urile">urile</tp:taxon-name-part></tp:taxon-name></italic> (Gmelin) (red-faced cormorant) (<xref ref-type="bibr" rid="B247">Lvov et al. 1972b</xref>, <xref ref-type="bibr" rid="B248">1975</xref>; <xref ref-type="bibr" rid="B117">Filippova 1977</xref>; <xref ref-type="bibr" rid="B78">Dietrich et al. 2012</xref>; <xref ref-type="bibr" rid="B85">Duron et al. 2014</xref>). A single atypical case of parasitism on <italic><tp:taxon-name><tp:taxon-name-part taxon-name-part-type="genus" reg="Motacilla">Motacilla</tp:taxon-name-part><tp:taxon-name-part taxon-name-part-type="species" reg="alba">alba</tp:taxon-name-part></tp:taxon-name></italic> Linnaeus (white wagtail) (<tp:taxon-name><tp:taxon-name-part taxon-name-part-type="family">Motacillidae</tp:taxon-name-part></tp:taxon-name>) was also reported (<xref ref-type="bibr" rid="B177">Karpovich 1970</xref>).</p></tp:treatment-sec><tp:treatment-sec sec-type="Recorded locations" id="SECID0E4BAE"><title>Recorded locations</title><p><bold>(Fig. <xref ref-type="fig" rid="F1">1</xref>). Murmansk seacoast (Russia)</bold>: islands and seashores of the White Sea and also the Barents Sea (<xref ref-type="bibr" rid="B178">Karpovich 1971</xref>), namely: the Kuvshin Island and Kharlov Island (<xref ref-type="bibr" rid="B177">Karpovich 1970</xref>), Podpakhta Bay (<xref ref-type="bibr" rid="B31">Bekleshova et al. 1970</xref>), Dvorovaya Bay (<xref ref-type="bibr" rid="B136">Flint and Kostryko 1967</xref>), Seven Islands Reserve (<xref ref-type="bibr" rid="B32">Belopolskaya 1952</xref>; <xref ref-type="bibr" rid="B179">Karpovich 1973</xref>). <bold>The Far East (Russia)</bold>: Mosolova Bay (the northern coast of the Strait of Tartary) (<xref ref-type="bibr" rid="B356">Savitskaya 1975</xref>), Bering Island (<xref ref-type="bibr" rid="B248">Lvov et al. 1975</xref>; <xref ref-type="bibr" rid="B78">Dietrich et al. 2012</xref>), Ptichy Island and Starichkov Island (<xref ref-type="bibr" rid="B78">Dietrich et al. 2012</xref>), Iony Island (<xref ref-type="bibr" rid="B248">Lvov et al. 1975</xref>), Kuril Islands (<xref ref-type="bibr" rid="B248">Lvov et al. 1975</xref>; <xref ref-type="bibr" rid="B78">Dietrich et al. 2012</xref>), Tyuleniy Island (<xref ref-type="bibr" rid="B178">Karpovich 1971</xref>; <xref ref-type="bibr" rid="B246">Lvov et al. 1972a</xref>; <xref ref-type="bibr" rid="B117">Filippova 1977</xref>), Sakhalin (<xref ref-type="bibr" rid="B246">Lvov et al. 1972a</xref>), Commander Islands (<xref ref-type="bibr" rid="B78">Dietrich et al. 2012</xref>).</p><fig id="F1" position="float" orientation="portrait"><object-id xmlns:xlink="http://www.w3.org/1999/xlink" content-type="doi" xlink:type="simple">10.3897/zookeys.1201.115467.figure1</object-id><object-id xmlns:xlink="http://www.w3.org/1999/xlink" content-type="arpha" xlink:type="simple">233DB3E3-9256-5011-8011-87DABDE1C771</object-id><label>Figure 1.</label><caption><p>Map of Russia and neighboring countries showing the locations where <italic><tp:taxon-name><tp:taxon-name-part taxon-name-part-type="genus" reg="Ixodes">Ixodes</tp:taxon-name-part><tp:taxon-name-part taxon-name-part-type="species" reg="uriae">uriae</tp:taxon-name-part></tp:taxon-name></italic> was reported.</p></caption><graphic xmlns:xlink="http://www.w3.org/1999/xlink" xlink:href="zookeys-1201-255_article-115467__-g001.jpg" position="float" orientation="portrait" xlink:type="simple" id="oo_1049187.jpg"><uri content-type="original_file" xlink:type="simple">https://binary.pensoft.net/fig/1049187</uri></graphic></fig></tp:treatment-sec><tp:treatment-sec sec-type="ecology" id="SECID0EMFAE"><title>Ecology and other information.</title><p><italic><tp:taxon-name><tp:taxon-name-part taxon-name-part-type="genus" reg="Ixodes">Ixodes</tp:taxon-name-part><tp:taxon-name-part taxon-name-part-type="species" reg="uriae">uriae</tp:taxon-name-part></tp:taxon-name></italic> is the only representative of the subgenus ﻿<tp:taxon-name><tp:taxon-name-part taxon-name-part-type="genus" reg="Ixodes"/><tp:taxon-name-part taxon-name-part-type="subgenus" reg="Ceratixodes">Ceratixodes</tp:taxon-name-part></tp:taxon-name> in the tick fauna of Russia and the northern hemisphere in general. As a nidicolous parasite of seabirds living in colonies, it is a species with a circumpolar distribution, occurring on oceanic coasts and islands of both the northern and southern hemispheres, from the polar regions to the subtropical zone (<xref ref-type="bibr" rid="B442">Wilson 1967</xref>; <xref ref-type="bibr" rid="B117">Filippova 1977</xref>).</p><p>In the northern hemisphere, this tick species is strongly associated with seabirds of the family <tp:taxon-name><tp:taxon-name-part taxon-name-part-type="family">Alcidae</tp:taxon-name-part></tp:taxon-name>. The high degree of nest conservativity of these birds contributes to supporting a considerable number of ticks in bird colonies, which use the same places for many years (<xref ref-type="bibr" rid="B178">Karpovich 1971</xref>). The occasional hosts of <italic><tp:taxon-name><tp:taxon-name-part taxon-name-part-type="genus" reg="Ixodes">I.</tp:taxon-name-part><tp:taxon-name-part taxon-name-part-type="species" reg="uriae">uriae</tp:taxon-name-part></tp:taxon-name></italic> usually become involved in its life cycle in mixed bird colonies, where nests of typical and atypical hosts are located very close to each other (<xref ref-type="bibr" rid="B437">Violovich 1962b</xref>). In absence of auks, it may also use, for example, cormorants as exclusive hosts, as reported on the Kuril Islands (<xref ref-type="bibr" rid="B248">Lvov et al. 1975</xref>; <xref ref-type="bibr" rid="B78">Dietrich et al. 2012</xref>). In the southern hemisphere it was noted that penguins (<tp:taxon-name><tp:taxon-name-part taxon-name-part-type="family">Spheniscidae</tp:taxon-name-part></tp:taxon-name>) are more typical hosts; this can be explained by similarities in the habits of these birds to those of puffins and guillemots.</p><p>There were noted rare records of adults from <tp:taxon-name><tp:taxon-name-part taxon-name-part-type="order">Carnivora</tp:taxon-name-part></tp:taxon-name>: <tp:taxon-name><tp:taxon-name-part taxon-name-part-type="family">Mustelidae</tp:taxon-name-part></tp:taxon-name>, and nymphs from <tp:taxon-name><tp:taxon-name-part taxon-name-part-type="order">Rodentia</tp:taxon-name-part></tp:taxon-name>: <tp:taxon-name><tp:taxon-name-part taxon-name-part-type="family">Muridae</tp:taxon-name-part></tp:taxon-name> (<xref ref-type="bibr" rid="B87">Eley 1977</xref>; <xref ref-type="bibr" rid="B168">Jaenson and Jensen 2007</xref>; <xref ref-type="bibr" rid="B24">Baggs et al. 2011</xref>; <xref ref-type="bibr" rid="B157">Guglielmone et al. 2020</xref>) and even humans (<xref ref-type="bibr" rid="B178">Karpovich 1971</xref>; <xref ref-type="bibr" rid="B181">Keirans and Lacombe 1998</xref>; <xref ref-type="bibr" rid="B256">Martyn 1998</xref>; <xref ref-type="bibr" rid="B383">Smith et al. 2006</xref>; <xref ref-type="bibr" rid="B168">Jaenson and Jensen 2007</xref>).</p></tp:treatment-sec><ref-list><ref id="B288"><mixed-citation xmlns:xlink="http://www.w3.org/1999/xlink" xlink:type="simple"><person-group><name name-style="western"><surname>Neumann</surname><given-names>LG</given-names></name></person-group> (<year>1911</year>) <article-title><tp:taxon-name><tp:taxon-name-part taxon-name-part-type="family">Ixodidae</tp:taxon-name-part></tp:taxon-name>.</article-title><source>Das Tierreich</source><volume>26</volume>: <fpage>1</fpage>–<lpage>169</lpage>. <ext-link xlink:href="10.5962/bhl.title.22339" ext-link-type="doi" xlink:type="simple">https://doi.org/10.5962/bhl.title.22339</ext-link> [In German]</mixed-citation></ref><ref id="B19"><mixed-citation xmlns:xlink="http://www.w3.org/1999/xlink" xlink:type="simple"><person-group><name name-style="western"><surname>Arthur</surname><given-names>DR</given-names></name></person-group> (<year>1963</year>) <source>British ticks.</source><publisher-name>Butterworths</publisher-name>, <publisher-loc>London</publisher-loc>, <size units="page">213 pp</size>.</mixed-citation></ref><ref id="B282"><mixed-citation xmlns:xlink="http://www.w3.org/1999/xlink" xlink:type="simple"><person-group><name name-style="western"><surname>Neumann</surname><given-names>LG</given-names></name></person-group> (<year>1899</year>) <article-title>Révision de la famille des ixodidés (3e mémoire).</article-title><source>Mémoires de la Société Zoologique de France</source><volume>12</volume>: <fpage>107</fpage>–<lpage>294</lpage>. [In French]</mixed-citation></ref><ref id="B365"><mixed-citation xmlns:xlink="http://www.w3.org/1999/xlink" xlink:type="simple"><person-group><name name-style="western"><surname>Schulze</surname><given-names>P</given-names></name></person-group> (<year>1938</year>) <article-title>Über rein glabellare Karapaxbildungen bei Milben und über die Umgestaltung des Vorderkörpers der <tp:taxon-name><tp:taxon-name-part taxon-name-part-type="superfamily">Ixodoidea</tp:taxon-name-part></tp:taxon-name> als Folge der Gnathosomaentstehung.</article-title><source>Zoomorphology</source><volume>34</volume>(<issue>1</issue>): <fpage>135</fpage>–<lpage>149</lpage>. <ext-link xlink:href="10.1007/BF00408215" ext-link-type="doi" xlink:type="simple">https://doi.org/10.1007/BF00408215</ext-link> [In German]</mixed-citation></ref><ref id="B458"><mixed-citation xmlns:xlink="http://www.w3.org/1999/xlink" xlink:type="simple"><person-group><name name-style="western"><surname>Zumpt</surname><given-names>F</given-names></name></person-group> (<year>1952</year>) <article-title>The ticks of sea birds. Australian National Antarctic Research Expedition Reports, Series B.</article-title><source>Zoology: Analysis of Complex Systems, ZACS</source><volume>1</volume>: <fpage>12</fpage>–<lpage>20</lpage>.</mixed-citation></ref><ref id="B117"><mixed-citation xmlns:xlink="http://www.w3.org/1999/xlink" xlink:type="simple"><person-group><name name-style="western"><surname>Filippova</surname><given-names>NA</given-names></name></person-group> (<year>1977</year>) <source>Ixodid ticks subfamily <tp:taxon-name><tp:taxon-name-part taxon-name-part-type="subfamily">Ixodinae</tp:taxon-name-part></tp:taxon-name>. <tp:taxon-name><tp:taxon-name-part taxon-name-part-type="class">Arachnida</tp:taxon-name-part></tp:taxon-name>. Vol. 4. Fauna of the USSR.</source><publisher-name>Nauka</publisher-name>, <publisher-loc>Leningrad</publisher-loc>, <size units="page">396 pp</size>. [In Russian]</mixed-citation></ref><ref id="B177"><mixed-citation xmlns:xlink="http://www.w3.org/1999/xlink" xlink:type="simple"><person-group><name name-style="western"><surname>Karpovich</surname><given-names>VN</given-names></name></person-group> (<year>1970</year>) <article-title>Properties of <italic><tp:taxon-name><tp:taxon-name-part taxon-name-part-type="genus">Ceratixodes</tp:taxon-name-part><tp:taxon-name-part taxon-name-part-type="species">putus</tp:taxon-name-part></tp:taxon-name></italic> Pick-Camb. parasitism on birds.</article-title><source>Parazitologiia</source><volume>4</volume>(<issue>4</issue>): <fpage>345</fpage>–<lpage>351</lpage>. [In Russian]</mixed-citation></ref><ref id="B78"><mixed-citation xmlns:xlink="http://www.w3.org/1999/xlink" xlink:type="simple"><person-group><name name-style="western"><surname>Dietrich</surname><given-names>M</given-names></name><name name-style="western"><surname>Kempf</surname><given-names>F</given-names></name><name name-style="western"><surname>Gómez-Díaz</surname><given-names>E</given-names></name><name name-style="western"><surname>Kitaysky</surname><given-names>AS</given-names></name><name name-style="western"><surname>Hipfner</surname><given-names>JM</given-names></name><name name-style="western"><surname>Boulinier</surname><given-names>T</given-names></name><name name-style="western"><surname>McCoy</surname><given-names>KD</given-names></name></person-group> (<year>2012</year>) <article-title>Inter-oceanic variation in patterns of host associated divergence in a seabird ectoparasite.</article-title><source>Journal of Biogeography</source><volume>39</volume>(<issue>3</issue>): <fpage>545</fpage>–<lpage>555</lpage>. <ext-link xlink:href="10.1111/j.1365-2699.2011.02620.x" ext-link-type="doi" xlink:type="simple">https://doi.org/10.1111/j.1365-2699.2011.02620.x</ext-link></mixed-citation></ref><ref id="B247"><mixed-citation xmlns:xlink="http://www.w3.org/1999/xlink" xlink:type="simple"><person-group><name name-style="western"><surname>Lvov</surname><given-names>DK</given-names></name><name name-style="western"><surname>Chervonski</surname><given-names>VI</given-names></name><name name-style="western"><surname>Gostinshchikova</surname><given-names>IN</given-names></name><name name-style="western"><surname>Zemit</surname><given-names>AS</given-names></name><name name-style="western"><surname>Gromashevski</surname><given-names>VL</given-names></name><name name-style="western"><surname>Tsyrkin</surname><given-names>YM</given-names></name><name name-style="western"><surname>Veselovskaya</surname><given-names>OV</given-names></name></person-group> (<year>1972b</year>) <article-title>Isolation of the Tyulenyi virus from ticks <tp:taxon-name><tp:taxon-name-part taxon-name-part-type="genus">Ixodes</tp:taxon-name-part> (<tp:taxon-name-part taxon-name-part-type="subgenus">Ceratixodes</tp:taxon-name-part>) <tp:taxon-name-part taxon-name-part-type="species">putus</tp:taxon-name-part></tp:taxon-name> Pick.-Camb. 1878 collected on Commander Islands.</article-title><source>Archives of Virology</source><volume>38</volume>(<issue>2–3</issue>): <fpage>139</fpage>–<lpage>142</lpage>. <ext-link xlink:href="10.1007/BF01249663" ext-link-type="doi" xlink:type="simple">https://doi.org/10.1007/BF01249663</ext-link></mixed-citation></ref><ref id="B248"><mixed-citation xmlns:xlink="http://www.w3.org/1999/xlink" xlink:type="simple"><person-group><name name-style="western"><surname>Lvov</surname><given-names>DK</given-names></name><name name-style="western"><surname>Timopheeva</surname><given-names>AA</given-names></name><name name-style="western"><surname>Smirnov</surname><given-names>VA</given-names></name><name name-style="western"><surname>Gromashevsky</surname><given-names>VL</given-names></name><name name-style="western"><surname>Sidorova</surname><given-names>GA</given-names></name><name name-style="western"><surname>Nikiforov</surname><given-names>LP</given-names></name><name name-style="western"><surname>Sazonov</surname><given-names>AA</given-names></name><name name-style="western"><surname>Andreev</surname><given-names>AP</given-names></name><name name-style="western"><surname>Skvortzova</surname><given-names>TM</given-names></name><name name-style="western"><surname>Beresina</surname><given-names>LK</given-names></name><name name-style="western"><surname>Aristova</surname><given-names>VA</given-names></name></person-group> (<year>1975</year>) <article-title>Ecology of tick-borne viruses in colonies of birds in the USSR.</article-title><source>Medical Biology</source><volume>53</volume>(<issue>5</issue>): <fpage>325</fpage>–<lpage>330</lpage>.</mixed-citation></ref><ref id="B85"><mixed-citation xmlns:xlink="http://www.w3.org/1999/xlink" xlink:type="simple"><person-group><name name-style="western"><surname>Duron</surname><given-names>O</given-names></name><name name-style="western"><surname>Jourdain</surname><given-names>E</given-names></name><name name-style="western"><surname>McCoy</surname><given-names>KD</given-names></name></person-group> (<year>2014</year>) <article-title>Diversity and global distribution of the <italic><tp:taxon-name><tp:taxon-name-part taxon-name-part-type="genus">Coxiella</tp:taxon-name-part></tp:taxon-name></italic> intracellular bacterium in seabird ticks.</article-title><source>Ticks and Tick-Borne Diseases</source><volume>5</volume>(<issue>5</issue>): <fpage>557</fpage>–<lpage>563</lpage>. <ext-link xlink:href="10.1016/j.ttbdis.2014.04.003" ext-link-type="doi" xlink:type="simple">https://doi.org/10.1016/j.ttbdis.2014.04.003</ext-link></mixed-citation></ref><ref id="B178"><mixed-citation xmlns:xlink="http://www.w3.org/1999/xlink" xlink:type="simple"><person-group><name name-style="western"><surname>Karpovich</surname><given-names>VN</given-names></name></person-group> (<year>1971</year>) Distribution of the ixodid tick in Murman and the White Sea and the characterization of its contact with humans. In: Priroda I Hozjajstvo Severa. Vol. 2 (2). Apatity, 282–288. [In Russian]</mixed-citation></ref><ref id="B31"><mixed-citation xmlns:xlink="http://www.w3.org/1999/xlink" xlink:type="simple"><person-group><name name-style="western"><surname>Bekleshova</surname><given-names>AY</given-names></name><name name-style="western"><surname>Terskikh</surname><given-names>II</given-names></name><name name-style="western"><surname>Smirnov</surname><given-names>VA</given-names></name></person-group> (<year>1970</year>) <article-title>Arboviruses isolated from bird ticks <italic><tp:taxon-name><tp:taxon-name-part taxon-name-part-type="genus">Ceratioides</tp:taxon-name-part><tp:taxon-name-part taxon-name-part-type="species">putus</tp:taxon-name-part></tp:taxon-name></italic> Pick.-Cambr. collected in the Arctic regions.</article-title><source>Voprosy Virusologii</source><volume>15</volume>(<issue>4</issue>): <fpage>436</fpage>–<lpage>440</lpage>. [In Russian]</mixed-citation></ref><ref id="B136"><mixed-citation xmlns:xlink="http://www.w3.org/1999/xlink" xlink:type="simple"><person-group><name name-style="western"><surname>Flint</surname><given-names>VB</given-names></name><name name-style="western"><surname>Kostryko</surname><given-names>IN</given-names></name></person-group> (<year>1967</year>) <article-title>On biology of the tick <italic><tp:taxon-name><tp:taxon-name-part taxon-name-part-type="genus">Ixodes</tp:taxon-name-part><tp:taxon-name-part taxon-name-part-type="species">putus</tp:taxon-name-part></tp:taxon-name></italic> Pick-Camb.</article-title><source>Zoologicheskij Zhurnal</source><volume>46</volume>(<issue>8</issue>): <fpage>1253</fpage>–<lpage>1256</lpage>. [In Russian]</mixed-citation></ref><ref id="B32"><mixed-citation xmlns:xlink="http://www.w3.org/1999/xlink" xlink:type="simple"><person-group><name name-style="western"><surname>Belopolskaya</surname><given-names>MM</given-names></name></person-group> (<year>1952</year>) <article-title>The parasite fauna of marine birds. Uchjonye Zapiski LGU.</article-title><source>Serija Biologicheskih Nauk</source><volume>141</volume>(<issue>28</issue>): <fpage>127</fpage>–<lpage>180</lpage>. [In Russian]</mixed-citation></ref><ref id="B179"><mixed-citation xmlns:xlink="http://www.w3.org/1999/xlink" xlink:type="simple"><person-group><name name-style="western"><surname>Karpovich</surname><given-names>VN</given-names></name></person-group> (<year>1973</year>) <article-title>Life cycle of <italic><tp:taxon-name><tp:taxon-name-part taxon-name-part-type="genus">Ceratixodes</tp:taxon-name-part><tp:taxon-name-part taxon-name-part-type="species">putus</tp:taxon-name-part></tp:taxon-name></italic> Pick-Camb. in conditions of Murman.</article-title><source>Parazitologiia</source><volume>7</volume>(<issue>2</issue>): <fpage>128</fpage>–<lpage>134</lpage>. [In Russian]</mixed-citation></ref><ref id="B356"><mixed-citation xmlns:xlink="http://www.w3.org/1999/xlink" xlink:type="simple"><person-group><name name-style="western"><surname>Savitskaya</surname><given-names>GM</given-names></name></person-group> (<year>1975</year>) <article-title>On the distribution of <italic><tp:taxon-name><tp:taxon-name-part taxon-name-part-type="genus">Ceratixodes</tp:taxon-name-part><tp:taxon-name-part taxon-name-part-type="species">putus</tp:taxon-name-part></tp:taxon-name></italic> Pick. - Cambr., 1878 (<tp:taxon-name><tp:taxon-name-part taxon-name-part-type="family">Ixodidae</tp:taxon-name-part></tp:taxon-name>) on the continental seacoast of the Far East.</article-title><source>Vestnik Zoologii</source><volume>2</volume>: <fpage>85</fpage>–<lpage>86</lpage>. [In Russian]</mixed-citation></ref><ref id="B246"><mixed-citation xmlns:xlink="http://www.w3.org/1999/xlink" xlink:type="simple"><person-group><name name-style="western"><surname>Lvov</surname><given-names>DK</given-names></name><name name-style="western"><surname>Timofeeva</surname><given-names>AA</given-names></name><name name-style="western"><surname>Gromashevski</surname><given-names>VL</given-names></name><name name-style="western"><surname>Chervonsky</surname><given-names>VI</given-names></name><name name-style="western"><surname>Gromov</surname><given-names>AI</given-names></name><name name-style="western"><surname>Tsyrkin</surname><given-names>YM</given-names></name><name name-style="western"><surname>Pogrebenko</surname><given-names>AG</given-names></name><name name-style="western"><surname>Kostyrko</surname><given-names>IN</given-names></name></person-group> (<year>1972a</year>) <article-title>“Sakhalin” virus – a new arbovirus isolated from <tp:taxon-name><tp:taxon-name-part taxon-name-part-type="genus">Ixodes</tp:taxon-name-part> (<tp:taxon-name-part taxon-name-part-type="subgenus">Ceratixodes</tp:taxon-name-part>) <tp:taxon-name-part taxon-name-part-type="species">putus</tp:taxon-name-part></tp:taxon-name> Pick.-Camb. 1878 collected on Tuleniy island, Sea of Okhotsk.</article-title><source>Archives of Virology</source><volume>38</volume>(<issue>2–3</issue>): <fpage>133</fpage>–<lpage>138</lpage>. <ext-link xlink:href="10.1007/BF01249662" ext-link-type="doi" xlink:type="simple">https://doi.org/10.1007/BF01249662</ext-link></mixed-citation></ref><ref id="B442"><mixed-citation xmlns:xlink="http://www.w3.org/1999/xlink" xlink:type="simple"><person-group><name name-style="western"><surname>Wilson</surname><given-names>N</given-names></name></person-group> (<year>1967</year>) <article-title><tp:taxon-name><tp:taxon-name-part taxon-name-part-type="order">Mesostigmata</tp:taxon-name-part></tp:taxon-name>: <tp:taxon-name><tp:taxon-name-part taxon-name-part-type="family">Rhinonyssidae</tp:taxon-name-part></tp:taxon-name>, <tp:taxon-name><tp:taxon-name-part taxon-name-part-type="family">Halarachnidae</tp:taxon-name-part></tp:taxon-name> (nasal mites); Metastigmata: <tp:taxon-name><tp:taxon-name-part taxon-name-part-type="family">Ixodidae</tp:taxon-name-part></tp:taxon-name> (ticks).</article-title> In: <person-group><name name-style="western"><surname>Gressitt</surname><given-names>L</given-names></name></person-group> (<role>Ed.</role>) <issue-title>Entomology of Antarctica.</issue-title><volume>10</volume>: <fpage>41</fpage>–<lpage>49</lpage>. <ext-link xlink:href="10.1029/AR010p0041" ext-link-type="doi" xlink:type="simple">https://doi.org/10.1029/AR010p0041</ext-link></mixed-citation></ref><ref id="B437"><mixed-citation xmlns:xlink="http://www.w3.org/1999/xlink" xlink:type="simple"><person-group><name name-style="western"><surname>Violovich</surname><given-names>NA</given-names></name></person-group> (<year>1962b</year>) To the ecology of <italic><tp:taxon-name><tp:taxon-name-part taxon-name-part-type="genus">Ceratixodes</tp:taxon-name-part><tp:taxon-name-part taxon-name-part-type="species">putus</tp:taxon-name-part></tp:taxon-name></italic> Pick-Camb., 1878 (<tp:taxon-name><tp:taxon-name-part taxon-name-part-type="family">Ixodidae</tp:taxon-name-part></tp:taxon-name>) on the islands of the Far East. In: Questions of ecology (Vol. 8.). Edition of Kyiv University, Kyiv, Ukraine, 20–21.</mixed-citation></ref><ref id="B87"><mixed-citation xmlns:xlink="http://www.w3.org/1999/xlink" xlink:type="simple"><person-group><name name-style="western"><surname>Eley</surname><given-names>Jr TJ</given-names></name></person-group> (<year>1977</year>) <italic><tp:taxon-name><tp:taxon-name-part taxon-name-part-type="genus">Ixodes</tp:taxon-name-part><tp:taxon-name-part taxon-name-part-type="species">uriae</tp:taxon-name-part></tp:taxon-name></italic> (<tp:taxon-name><tp:taxon-name-part taxon-name-part-type="subclass">Acari</tp:taxon-name-part></tp:taxon-name>: <tp:taxon-name><tp:taxon-name-part taxon-name-part-type="family">Ixodidae</tp:taxon-name-part></tp:taxon-name>) from a river otter. Journal of Medical Entomology 13(4–5): 506. <ext-link xlink:href="10.1093/jmedent/13.4-5.506" ext-link-type="doi" xlink:type="simple">https://doi.org/10.1093/jmedent/13.4-5.506</ext-link></mixed-citation></ref><ref id="B168"><mixed-citation xmlns:xlink="http://www.w3.org/1999/xlink" xlink:type="simple"><person-group><name name-style="western"><surname>Jaenson</surname><given-names>TG</given-names></name><name name-style="western"><surname>Jensen</surname><given-names>JK</given-names></name></person-group> (<year>2007</year>) <article-title>Records of ticks (<tp:taxon-name><tp:taxon-name-part taxon-name-part-type="subclass">Acari</tp:taxon-name-part></tp:taxon-name>: <tp:taxon-name><tp:taxon-name-part taxon-name-part-type="family">Ixodidae</tp:taxon-name-part></tp:taxon-name>) from the Faroe Islands.</article-title><source>Norwegian Journal of Entomology</source><volume>54</volume>(<issue>1</issue>): <fpage>11</fpage>–<lpage>15</lpage>.</mixed-citation></ref><ref id="B24"><mixed-citation xmlns:xlink="http://www.w3.org/1999/xlink" xlink:type="simple"><person-group><name name-style="western"><surname>Baggs</surname><given-names>EM</given-names></name><name name-style="western"><surname>Stack</surname><given-names>SH</given-names></name><name name-style="western"><surname>Finney-Crawley</surname><given-names>JR</given-names></name><name name-style="western"><surname>Simon</surname><given-names>NPP</given-names></name></person-group> (<year>2011</year>) <article-title><italic><tp:taxon-name><tp:taxon-name-part taxon-name-part-type="genus">Peromyscus</tp:taxon-name-part><tp:taxon-name-part taxon-name-part-type="species">maniculatus</tp:taxon-name-part></tp:taxon-name></italic>, a possible reservoir host of <italic><tp:taxon-name><tp:taxon-name-part taxon-name-part-type="genus">Borrelia</tp:taxon-name-part><tp:taxon-name-part taxon-name-part-type="species">garinii</tp:taxon-name-part></tp:taxon-name></italic> from the Gannet Islands off Newfounland and Labrador.</article-title><source>The Journal of Parasitology</source><volume>97</volume>(<issue>5</issue>): <fpage>792</fpage>–<lpage>794</lpage>. <ext-link xlink:href="10.1645/GE-2548.1" ext-link-type="doi" xlink:type="simple">https://doi.org/10.1645/GE-2548.1</ext-link></mixed-citation></ref><ref id="B157"><mixed-citation xmlns:xlink="http://www.w3.org/1999/xlink" xlink:type="simple"><person-group><name name-style="western"><surname>Guglielmone</surname><given-names>AA</given-names></name><name name-style="western"><surname>Petney</surname><given-names>TN</given-names></name><name name-style="western"><surname>Robbins</surname><given-names>RG</given-names></name></person-group> (<year>2020</year>) <article-title><tp:taxon-name><tp:taxon-name-part taxon-name-part-type="family">Ixodidae</tp:taxon-name-part></tp:taxon-name> (<tp:taxon-name><tp:taxon-name-part taxon-name-part-type="subclass">Acari</tp:taxon-name-part></tp:taxon-name>: <tp:taxon-name><tp:taxon-name-part taxon-name-part-type="superfamily">Ixodoidea</tp:taxon-name-part></tp:taxon-name>): descriptions and redescriptions of all known species from 1758 to December 31, 2019.</article-title><source>Zootaxa</source><volume>4871</volume>(<issue>1</issue>): <fpage>1</fpage>–<lpage>322</lpage>. <ext-link xlink:href="10.11646/zootaxa.4871.1.1" ext-link-type="doi" xlink:type="simple">https://doi.org/10.11646/zootaxa.4871.1.1</ext-link></mixed-citation></ref><ref id="B181"><mixed-citation xmlns:xlink="http://www.w3.org/1999/xlink" xlink:type="simple"><person-group><name name-style="western"><surname>Keirans</surname><given-names>JE</given-names></name><name name-style="western"><surname>Lacombe</surname><given-names>EH</given-names></name></person-group> (<year>1998</year>) <article-title>First Records of <italic><tp:taxon-name><tp:taxon-name-part taxon-name-part-type="genus">Amblyomma</tp:taxon-name-part><tp:taxon-name-part taxon-name-part-type="species">americanum</tp:taxon-name-part></tp:taxon-name></italic>, <tp:taxon-name><tp:taxon-name-part taxon-name-part-type="genus">Ixodes</tp:taxon-name-part> (<tp:taxon-name-part taxon-name-part-type="subgenus">Ixodes</tp:taxon-name-part>) <tp:taxon-name-part taxon-name-part-type="species">dentatus</tp:taxon-name-part></tp:taxon-name>, and <tp:taxon-name><tp:taxon-name-part taxon-name-part-type="genus">Ixodes</tp:taxon-name-part> (<tp:taxon-name-part taxon-name-part-type="subgenus">Ceratixodes</tp:taxon-name-part>) <tp:taxon-name-part taxon-name-part-type="species">uriae</tp:taxon-name-part></tp:taxon-name> (<tp:taxon-name><tp:taxon-name-part taxon-name-part-type="subclass">Acari</tp:taxon-name-part></tp:taxon-name>: <tp:taxon-name><tp:taxon-name-part taxon-name-part-type="family">Ixodidae</tp:taxon-name-part></tp:taxon-name>) from Maine.</article-title><source>The Journal of Parasitology</source><volume>84</volume>(<issue>3</issue>): <fpage>629</fpage>–<lpage>631</lpage>. <ext-link xlink:href="10.2307/3284739" ext-link-type="doi" xlink:type="simple">https://doi.org/10.2307/3284739</ext-link></mixed-citation></ref><ref id="B256"><mixed-citation xmlns:xlink="http://www.w3.org/1999/xlink" xlink:type="simple"><person-group><name name-style="western"><surname>Martyn</surname><given-names>KP</given-names></name></person-group> (<year>1998</year>) <source>Provisional atlas of the ticks (<tp:taxon-name><tp:taxon-name-part taxon-name-part-type="superfamily">Ixodoidea</tp:taxon-name-part></tp:taxon-name>) of the British Isles.</source><publisher-name>Biological Records Centre</publisher-name>, <publisher-loc>Institute of Terrestrial Ecology, Natural environment Research Council, Swindon, United Kingdom</publisher-loc>, <size units="page">62 pp</size>.</mixed-citation></ref><ref id="B383"><mixed-citation xmlns:xlink="http://www.w3.org/1999/xlink" xlink:type="simple"><person-group><name name-style="western"><surname>Smith</surname><given-names>RP</given-names></name><name name-style="western"><surname>Muzaffar</surname><given-names>SB</given-names></name><name name-style="western"><surname>Lavers</surname><given-names>J</given-names></name><name name-style="western"><surname>Lacombe</surname><given-names>EH</given-names></name><name name-style="western"><surname>Cahill</surname><given-names>BK</given-names></name><name name-style="western"><surname>Lubelczyk</surname><given-names>CB</given-names></name><name name-style="western"><surname>Kinsler</surname><given-names>A</given-names></name><name name-style="western"><surname>Mathers</surname><given-names>AJ</given-names></name><name name-style="western"><surname>Rand</surname><given-names>PW</given-names></name></person-group> (<year>2006</year>) <article-title><italic><tp:taxon-name><tp:taxon-name-part taxon-name-part-type="genus">Borrelia</tp:taxon-name-part><tp:taxon-name-part taxon-name-part-type="species">garinii</tp:taxon-name-part></tp:taxon-name></italic> in seabird ticks (<italic><tp:taxon-name><tp:taxon-name-part taxon-name-part-type="genus">Ixodes</tp:taxon-name-part><tp:taxon-name-part taxon-name-part-type="species">uriae</tp:taxon-name-part></tp:taxon-name></italic>), Atlantic Coast, North America.</article-title><source>Emerging Infectious Diseases</source><volume>12</volume>(<issue>12</issue>): <fpage>1909</fpage>–<lpage>1912</lpage>. <ext-link xlink:href="10.3201/eid1212.060448" ext-link-type="doi" xlink:type="simple">https://doi.org/10.3201/eid1212.060448</ext-link></mixed-citation></ref></ref-list></tp:taxon-treatment>
