# Supplementary material for: ﻿Checklist of hosts, illustrated geographical range, and ecology of tick species from the genus Ixodes (Acari, Ixodidae) in Russia and other post-Soviet countries
Source: Zookeys. 2024 May 14;1201:255–343. doi: 10.3897/zookeys.1201.115467 (PMC11109513; doi:10.3897/zookeys.1201.115467)
Supplement: XML Treatment for Ixodes simplex [file zookeys.1201.115467-treatment2.xml]

<!DOCTYPE tp:taxon-treatment
  PUBLIC "-//TaxonX//DTD Taxonomic Treatment Publishing DTD v0 20100105//EN" "tax-treatment-NSO.dtd">
<tp:taxon-treatment xmlns:tp="http://www.plazi.org/taxpub"><tp:treatment-meta><kwd-group><label>Taxon classification</label><kwd>
                  <named-content content-type="kingdom">Animalia</named-content>
                </kwd><kwd>
                  <named-content content-type="order">Ixodida</named-content>
                </kwd><kwd>
                  <named-content content-type="family">Ixodidae</named-content>
                </kwd></kwd-group><mixed-citation publication-type="journal"><person-group><name><surname>Fedorov</surname><given-names>Denis</given-names></name><name><surname>Hornok</surname><given-names>Sándor</given-names></name></person-group><article-title>﻿Checklist of hosts, illustrated geographical range, and ecology of tick species from the genus <italic><tp:taxon-name><tp:taxon-name-part taxon-name-part-type="genus" reg="Ixodes">Ixodes</tp:taxon-name-part></tp:taxon-name></italic> (<tp:taxon-name><tp:taxon-name-part taxon-name-part-type="subclass">Acari</tp:taxon-name-part></tp:taxon-name>, <tp:taxon-name><tp:taxon-name-part taxon-name-part-type="family">Ixodidae</tp:taxon-name-part></tp:taxon-name>) in Russia and other post-Soviet countries</article-title><source>Zookeys</source><day>14</day><month>05</month><year>2024</year><volume>1201</volume><fpage>255</fpage><lpage>343</lpage><pub-id pub-id-type="doi">10.3897/zookeys.1201.115467</pub-id></mixed-citation></tp:treatment-meta><tp:nomenclature><label>﻿</label><tp:taxon-name>
                <object-id xmlns:xlink="http://www.w3.org/1999/xlink" content-type="arpha" xlink:type="simple">5AE9E640-7719-587E-8497-F8BCF49991A9</object-id>
                <tp:taxon-name-part taxon-name-part-type="genus" reg="Ixodes">Ixodes</tp:taxon-name-part>
                <tp:taxon-name-part taxon-name-part-type="species" reg="simplex">simplex</tp:taxon-name-part>
              </tp:taxon-name><tp:taxon-authority>Neumann, 1906</tp:taxon-authority><tp:nomenclature-citation-list><tp:nomenclature-citation><tp:taxon-name>
                    <tp:taxon-name-part taxon-name-part-type="genus" reg="Ixodes">Ixodes</tp:taxon-name-part>
                    <tp:taxon-name-part taxon-name-part-type="species" reg="simplex">simplex</tp:taxon-name-part>
                  </tp:taxon-name><comment>Neumann, 1906: 197.</comment></tp:nomenclature-citation><tp:nomenclature-citation><tp:taxon-name>
                    <tp:taxon-name-part taxon-name-part-type="genus" reg="Ixodes">Ixodes</tp:taxon-name-part>
                    <tp:taxon-name-part taxon-name-part-type="species" reg="audyi">audyi</tp:taxon-name-part>
                  </tp:taxon-name><comment>Kohls, 1955: 1; <xref ref-type="bibr" rid="B68">Clifford et al. 1973</xref>: 489.</comment></tp:nomenclature-citation><tp:nomenclature-citation><tp:taxon-name>
                    <tp:taxon-name-part taxon-name-part-type="genus" reg="Ixodes">Ixodes</tp:taxon-name-part>
                    <tp:taxon-name-part taxon-name-part-type="species" reg="spiculae">spiculae</tp:taxon-name-part>
                  </tp:taxon-name><comment>Arthur, 1956: 180.</comment></tp:nomenclature-citation><tp:nomenclature-citation><tp:taxon-name>
                    <tp:taxon-name-part taxon-name-part-type="genus" reg="Ixodes">Ixodes</tp:taxon-name-part>
                    <tp:taxon-name-part taxon-name-part-type="species" reg="pospelovae">pospelovae</tp:taxon-name-part>
                  </tp:taxon-name><comment>Emchuk, 1955: 606; <xref ref-type="bibr" rid="B29">Beaucournu 1966</xref>: 495.</comment></tp:nomenclature-citation><tp:nomenclature-citation><tp:taxon-name>
                    <tp:taxon-name-part taxon-name-part-type="genus" reg="Ixodes">Ixodes</tp:taxon-name-part>
                    <tp:taxon-name-part taxon-name-part-type="species" reg="chiropterorum">chiropterorum</tp:taxon-name-part>
                  </tp:taxon-name><comment>Babos &amp; Janisch, 1958: 389; <xref ref-type="bibr" rid="B29">Beaucournu 1966</xref>: 495.</comment></tp:nomenclature-citation></tp:nomenclature-citation-list></tp:nomenclature><tp:treatment-sec sec-type="Recorded hosts" id="SECID0ENNAE"><title>Recorded hosts.</title><p><bold><tp:taxon-name><tp:taxon-name-part taxon-name-part-type="class">Mammalia</tp:taxon-name-part></tp:taxon-name></bold>: <italic><tp:taxon-name><tp:taxon-name-part taxon-name-part-type="genus" reg="Myotis">Myotis</tp:taxon-name-part><tp:taxon-name-part taxon-name-part-type="species" reg="blythii">blythii</tp:taxon-name-part></tp:taxon-name></italic> Tomes (lesser mouse-eared bat), <italic><tp:taxon-name><tp:taxon-name-part taxon-name-part-type="genus" reg="Miniopterus">Miniopterus</tp:taxon-name-part><tp:taxon-name-part taxon-name-part-type="species" reg="schreibersii">schreibersii</tp:taxon-name-part></tp:taxon-name></italic> (Kuhl) (common bent-wing bat), <italic><tp:taxon-name><tp:taxon-name-part taxon-name-part-type="genus" reg="Nyctalus">Nyctalus</tp:taxon-name-part><tp:taxon-name-part taxon-name-part-type="species" reg="leisleri">leisleri</tp:taxon-name-part></tp:taxon-name></italic> (Kuhl) (lesser noctule) (<xref ref-type="bibr" rid="B117">Filippova 1977</xref>).</p></tp:treatment-sec><tp:treatment-sec sec-type="Recorded locations" id="SECID0E5OAE"><title>Recorded locations</title><p><bold>(Fig. <xref ref-type="fig" rid="F2">2</xref>). Russia</bold>: Krasnodar Krai – outskirts of Sochi (<xref ref-type="bibr" rid="B88">Emchuk 1955</xref>; <xref ref-type="bibr" rid="B115">Filippova 1972</xref>). <bold>Ukraine</bold>: eastern Carpathians – outskirts of Solotvyn and Rakhiv (<xref ref-type="bibr" rid="B88">Emchuk 1955</xref>; <xref ref-type="bibr" rid="B115">Filippova 1972</xref>). <bold>Azerbaijan</bold>: outskirts of Şahbuz and Hadrut (<xref ref-type="bibr" rid="B88">Emchuk 1955</xref>; <xref ref-type="bibr" rid="B115">Filippova 1972</xref>).</p><fig id="F2" position="float" orientation="portrait"><object-id xmlns:xlink="http://www.w3.org/1999/xlink" content-type="doi" xlink:type="simple">10.3897/zookeys.1201.115467.figure2</object-id><object-id xmlns:xlink="http://www.w3.org/1999/xlink" content-type="arpha" xlink:type="simple">BB075D55-9EC3-5255-A678-EB12B0F22D3C</object-id><label>Figure 2.</label><caption><p>Map of Russia and neighboring countries showing the locations where <italic><tp:taxon-name><tp:taxon-name-part taxon-name-part-type="genus" reg="Ixodes">Ixodes</tp:taxon-name-part><tp:taxon-name-part taxon-name-part-type="species" reg="simplex">simplex</tp:taxon-name-part></tp:taxon-name></italic> was reported.</p></caption><graphic xmlns:xlink="http://www.w3.org/1999/xlink" xlink:href="zookeys-1201-255_article-115467__-g002.jpg" position="float" orientation="portrait" xlink:type="simple" id="oo_1049188.jpg"><uri content-type="original_file" xlink:type="simple">https://binary.pensoft.net/fig/1049188</uri></graphic></fig></tp:treatment-sec><tp:treatment-sec sec-type="ecology" id="SECID0E6QAE"><title>Ecology and other information.</title><p><italic><tp:taxon-name><tp:taxon-name-part taxon-name-part-type="genus" reg="Ixodes">Ixodes</tp:taxon-name-part><tp:taxon-name-part taxon-name-part-type="species" reg="simplex">simplex</tp:taxon-name-part></tp:taxon-name></italic> is a tick species specialized for bats as hosts (<xref ref-type="bibr" rid="B117">Filippova 1977</xref>). This species is mainly monoxenous and can be found usually on the common bent-wing bat although some other species of the <tp:taxon-name><tp:taxon-name-part taxon-name-part-type="order">Chiroptera</tp:taxon-name-part></tp:taxon-name> may also act as hosts, especially which share colonies with its main host (<xref ref-type="bibr" rid="B30">Beaucournu 1967</xref>). Some rare cases of human infestation are also recorded (<xref ref-type="bibr" rid="B299">Okino et al. 2010</xref>; <xref ref-type="bibr" rid="B320">Péter et al. 2021</xref>).</p></tp:treatment-sec><ref-list><ref id="B68"><mixed-citation xmlns:xlink="http://www.w3.org/1999/xlink" xlink:type="simple"><person-group><name name-style="western"><surname>Clifford</surname><given-names>CM</given-names></name><name name-style="western"><surname>Sonenshine</surname><given-names>DE</given-names></name><name name-style="western"><surname>Keirans</surname><given-names>JE</given-names></name><name name-style="western"><surname>Kohls</surname><given-names>GM</given-names></name></person-group> (<year>1973</year>) <article-title>Systematics of the subfamily <tp:taxon-name><tp:taxon-name-part taxon-name-part-type="subfamily">Ixodinae</tp:taxon-name-part></tp:taxon-name> (<tp:taxon-name><tp:taxon-name-part taxon-name-part-type="subclass">Acarina</tp:taxon-name-part></tp:taxon-name>: <tp:taxon-name><tp:taxon-name-part taxon-name-part-type="family">Ixodidae</tp:taxon-name-part></tp:taxon-name>). 1. The subgenera of <italic><tp:taxon-name><tp:taxon-name-part taxon-name-part-type="genus">Ixodes</tp:taxon-name-part></tp:taxon-name></italic>.</article-title><source>Annals of the Entomological Society of America</source><volume>66</volume>(<issue>3</issue>): <fpage>489</fpage>–<lpage>500</lpage>. <ext-link xlink:href="10.1093/aesa/66.3.489" ext-link-type="doi" xlink:type="simple">https://doi.org/10.1093/aesa/66.3.489</ext-link></mixed-citation></ref><ref id="B29"><mixed-citation xmlns:xlink="http://www.w3.org/1999/xlink" xlink:type="simple"><person-group><name name-style="western"><surname>Beaucournu</surname><given-names>JC</given-names></name></person-group> (<year>1966</year>) <article-title>On some palearctic <tp:taxon-name><tp:taxon-name-part taxon-name-part-type="superfamily">Ixodoidea</tp:taxon-name-part></tp:taxon-name> (<tp:taxon-name><tp:taxon-name-part taxon-name-part-type="subclass">Acarina</tp:taxon-name-part></tp:taxon-name>) infesting micro-<tp:taxon-name><tp:taxon-name-part taxon-name-part-type="order">Chiroptera</tp:taxon-name-part></tp:taxon-name>.</article-title><source>Annales de Parasitologie Humaine et Comparee</source><volume>41</volume>: <fpage>495</fpage>–<lpage>502</lpage>. <ext-link xlink:href="10.1051/parasite/1966415495" ext-link-type="doi" xlink:type="simple">https://doi.org/10.1051/parasite/1966415495</ext-link></mixed-citation></ref><ref id="B117"><mixed-citation xmlns:xlink="http://www.w3.org/1999/xlink" xlink:type="simple"><person-group><name name-style="western"><surname>Filippova</surname><given-names>NA</given-names></name></person-group> (<year>1977</year>) <source>Ixodid ticks subfamily <tp:taxon-name><tp:taxon-name-part taxon-name-part-type="subfamily">Ixodinae</tp:taxon-name-part></tp:taxon-name>. <tp:taxon-name><tp:taxon-name-part taxon-name-part-type="class">Arachnida</tp:taxon-name-part></tp:taxon-name>. Vol. 4. Fauna of the USSR.</source><publisher-name>Nauka</publisher-name>, <publisher-loc>Leningrad</publisher-loc>, <size units="page">396 pp</size>. [In Russian]</mixed-citation></ref><ref id="B88"><mixed-citation xmlns:xlink="http://www.w3.org/1999/xlink" xlink:type="simple"><person-group><name name-style="western"><surname>Emchuk</surname><given-names>EM</given-names></name></person-group> (<year>1955</year>) <article-title>New species of ticks – <italic><tp:taxon-name><tp:taxon-name-part taxon-name-part-type="genus">Ixodes</tp:taxon-name-part><tp:taxon-name-part taxon-name-part-type="species">pospelovae</tp:taxon-name-part></tp:taxon-name></italic> (sp. n.).</article-title><source>DAN USSR</source><volume>6</volume>: <fpage>606</fpage>–<lpage>607</lpage>. [In Russian]</mixed-citation></ref><ref id="B115"><mixed-citation xmlns:xlink="http://www.w3.org/1999/xlink" xlink:type="simple"><person-group><name name-style="western"><surname>Filippova</surname><given-names>NA</given-names></name></person-group> (<year>1972</year>) <article-title>New data on ticks of the genus <italic><tp:taxon-name><tp:taxon-name-part taxon-name-part-type="genus">Ixodes</tp:taxon-name-part></tp:taxon-name></italic> Latr. (<tp:taxon-name><tp:taxon-name-part taxon-name-part-type="superfamily">Ixodoidea</tp:taxon-name-part></tp:taxon-name>, <tp:taxon-name><tp:taxon-name-part taxon-name-part-type="family">Ixodidae</tp:taxon-name-part></tp:taxon-name>) which are specific bat parasites.</article-title><source>Entomologicheskoe Obozrenie</source><volume>51</volume>(<issue>2</issue>): <fpage>463</fpage>–<lpage>475</lpage>. [In Russian]</mixed-citation></ref><ref id="B30"><mixed-citation xmlns:xlink="http://www.w3.org/1999/xlink" xlink:type="simple"><person-group><name name-style="western"><surname>Beaucournu</surname><given-names>JC</given-names></name></person-group> (<year>1967</year>) <article-title>Contribution a la connaissance de la biologie d’<tp:taxon-name><tp:taxon-name-part taxon-name-part-type="genus">Ixodes</tp:taxon-name-part> (<tp:taxon-name-part taxon-name-part-type="subgenus">Eschatocephalus</tp:taxon-name-part>) <tp:taxon-name-part taxon-name-part-type="species">vespertilionis</tp:taxon-name-part></tp:taxon-name> Koch, 1844 et d’<tp:taxon-name><tp:taxon-name-part taxon-name-part-type="genus">Ixodes</tp:taxon-name-part> (<tp:taxon-name-part taxon-name-part-type="subgenus">Pomerantzevella</tp:taxon-name-part>) <tp:taxon-name-part taxon-name-part-type="species">simplex</tp:taxon-name-part></tp:taxon-name> Neumann, 1906 (<tp:taxon-name><tp:taxon-name-part taxon-name-part-type="subclass">Acarina</tp:taxon-name-part></tp:taxon-name>, <tp:taxon-name><tp:taxon-name-part taxon-name-part-type="superfamily">Ixodoidea</tp:taxon-name-part></tp:taxon-name>) parasites des Chiroptères.</article-title><source>Ann Speleologie</source><volume>22</volume>: <fpage>543</fpage>–<lpage>580</lpage>.</mixed-citation></ref><ref id="B299"><mixed-citation xmlns:xlink="http://www.w3.org/1999/xlink" xlink:type="simple"><person-group><name name-style="western"><surname>Okino</surname><given-names>T</given-names></name><name name-style="western"><surname>Ushirogawa</surname><given-names>H</given-names></name><name name-style="western"><surname>Matoba</surname><given-names>K</given-names></name><name name-style="western"><surname>Hatsushika</surname><given-names>R</given-names></name></person-group> (<year>2010</year>) <article-title>Bibliographical studies on human cases of hard tick (<tp:taxon-name><tp:taxon-name-part taxon-name-part-type="subclass">Acarina</tp:taxon-name-part></tp:taxon-name>: <tp:taxon-name><tp:taxon-name-part taxon-name-part-type="family">Ixodidae</tp:taxon-name-part></tp:taxon-name>) bites in Japan (6) Cases of infestation with rare tick species.</article-title><source>Kawasaki Medical Journal</source><volume>36</volume>(<issue>2</issue>): <fpage>121</fpage>–<lpage>126</lpage>.</mixed-citation></ref><ref id="B320"><mixed-citation xmlns:xlink="http://www.w3.org/1999/xlink" xlink:type="simple"><person-group><name name-style="western"><surname>Péter</surname><given-names>Á</given-names></name><name name-style="western"><surname>Barti</surname><given-names>L</given-names></name><name name-style="western"><surname>Corduneanu</surname><given-names>A</given-names></name><name name-style="western"><surname>Hornok</surname><given-names>S</given-names></name><name name-style="western"><surname>Mihalca</surname><given-names>AD</given-names></name><name name-style="western"><surname>Sándor</surname><given-names>AD</given-names></name></person-group> (<year>2021</year>) <article-title>First record of <italic><tp:taxon-name><tp:taxon-name-part taxon-name-part-type="genus">Ixodes</tp:taxon-name-part><tp:taxon-name-part taxon-name-part-type="species">simplex</tp:taxon-name-part></tp:taxon-name></italic> found on a human host, with a review of cases of human infestation by bat tick species occurring in Europe.</article-title><source>Ticks and Tick-Borne Diseases</source><volume>12</volume>(<issue>4</issue>): <fpage>101722</fpage>. <ext-link xlink:href="10.1016/j.ttbdis.2021.101722" ext-link-type="doi" xlink:type="simple">https://doi.org/10.1016/j.ttbdis.2021.101722</ext-link></mixed-citation></ref></ref-list></tp:taxon-treatment>
