# Supplementary material for: ﻿Checklist of hosts, illustrated geographical range, and ecology of tick species from the genus Ixodes (Acari, Ixodidae) in Russia and other post-Soviet countries
Source: Zookeys. 2024 May 14;1201:255–343. doi: 10.3897/zookeys.1201.115467 (PMC11109513; doi:10.3897/zookeys.1201.115467)
Supplement: XML Treatment for Ixodes vespertilionis [file zookeys.1201.115467-treatment3.xml]

<!DOCTYPE tp:taxon-treatment
  PUBLIC "-//TaxonX//DTD Taxonomic Treatment Publishing DTD v0 20100105//EN" "tax-treatment-NSO.dtd">
<tp:taxon-treatment xmlns:tp="http://www.plazi.org/taxpub"><tp:treatment-meta><kwd-group><label>Taxon classification</label><kwd>
                  <named-content content-type="kingdom">Animalia</named-content>
                </kwd><kwd>
                  <named-content content-type="order">Ixodida</named-content>
                </kwd><kwd>
                  <named-content content-type="family">Ixodidae</named-content>
                </kwd></kwd-group><mixed-citation publication-type="journal"><person-group><name><surname>Fedorov</surname><given-names>Denis</given-names></name><name><surname>Hornok</surname><given-names>Sándor</given-names></name></person-group><article-title>﻿Checklist of hosts, illustrated geographical range, and ecology of tick species from the genus <italic><tp:taxon-name><tp:taxon-name-part taxon-name-part-type="genus" reg="Ixodes">Ixodes</tp:taxon-name-part></tp:taxon-name></italic> (<tp:taxon-name><tp:taxon-name-part taxon-name-part-type="subclass">Acari</tp:taxon-name-part></tp:taxon-name>, <tp:taxon-name><tp:taxon-name-part taxon-name-part-type="family">Ixodidae</tp:taxon-name-part></tp:taxon-name>) in Russia and other post-Soviet countries</article-title><source>Zookeys</source><day>14</day><month>05</month><year>2024</year><volume>1201</volume><fpage>255</fpage><lpage>343</lpage><pub-id pub-id-type="doi">10.3897/zookeys.1201.115467</pub-id></mixed-citation></tp:treatment-meta><tp:nomenclature><label>﻿</label><tp:taxon-name>
                <object-id xmlns:xlink="http://www.w3.org/1999/xlink" content-type="arpha" xlink:type="simple">334033B4-AC8D-5E16-BE30-9E8283A48497</object-id>
                <tp:taxon-name-part taxon-name-part-type="genus" reg="Ixodes">Ixodes</tp:taxon-name-part>
                <tp:taxon-name-part taxon-name-part-type="species" reg="vespertilionis">vespertilionis</tp:taxon-name-part>
              </tp:taxon-name><tp:taxon-authority>Koch, 1844</tp:taxon-authority><tp:nomenclature-citation-list><tp:nomenclature-citation><tp:taxon-name>
                    <tp:taxon-name-part taxon-name-part-type="genus" reg="Ixodes">Ixodes</tp:taxon-name-part>
                    <tp:taxon-name-part taxon-name-part-type="species" reg="vespertilionis">vespertilionis</tp:taxon-name-part>
                  </tp:taxon-name><comment>Koch, 1844b: 232.</comment></tp:nomenclature-citation><tp:nomenclature-citation><tp:taxon-name>
                    <tp:taxon-name-part taxon-name-part-type="genus" reg="Ixodes">Ixodes</tp:taxon-name-part>
                    <tp:taxon-name-part taxon-name-part-type="species" reg="longipes">longipes</tp:taxon-name-part>
                  </tp:taxon-name><comment>Lucas: <xref ref-type="bibr" rid="B283">Neumann 1901</xref>: 249.</comment></tp:nomenclature-citation><tp:nomenclature-citation><tp:taxon-name>
                    <tp:taxon-name-part taxon-name-part-type="genus" reg="Ixodes">Ixodes</tp:taxon-name-part>
                    <tp:taxon-name-part taxon-name-part-type="species" reg="pagurus">pagurus</tp:taxon-name-part>
                  </tp:taxon-name><comment> Neumann, 1911: 28. </comment></tp:nomenclature-citation><tp:nomenclature-citation><tp:taxon-name>
                    <tp:taxon-name-part taxon-name-part-type="genus" reg="Ixodes">Ixodes</tp:taxon-name-part>
                    <tp:taxon-name-part taxon-name-part-type="species" reg="nodulipes">nodulipes</tp:taxon-name-part>
                  </tp:taxon-name><comment>(Kolenati): <xref ref-type="bibr" rid="B288">Neumann 1911</xref>: 28.</comment></tp:nomenclature-citation><tp:nomenclature-citation><tp:taxon-name>
                    <tp:taxon-name-part taxon-name-part-type="genus" reg="Ixodes">Ixodes</tp:taxon-name-part>
                    <tp:taxon-name-part taxon-name-part-type="species" reg="troglodytes">troglodytes</tp:taxon-name-part>
                  </tp:taxon-name><comment>Schmidt in Frauenfeld: <xref ref-type="bibr" rid="B283">Neumann 1901</xref>: 249.</comment></tp:nomenclature-citation><tp:nomenclature-citation><tp:taxon-name>
                    <tp:taxon-name-part taxon-name-part-type="genus" reg="Eschatocephalus">Eschatocephalus</tp:taxon-name-part>
                    <tp:taxon-name-part taxon-name-part-type="species" reg="gracilipes">gracilipes</tp:taxon-name-part>
                  </tp:taxon-name><comment>Frauenfeld: <xref ref-type="bibr" rid="B98">Estrada-Peña 1989</xref>: 165.</comment></tp:nomenclature-citation><tp:nomenclature-citation><tp:taxon-name>
                    <tp:taxon-name-part taxon-name-part-type="genus" reg="Eschatocephalus">Eschatocephalus</tp:taxon-name-part>
                    <tp:taxon-name-part taxon-name-part-type="species" reg="nodulipes">nodulipes</tp:taxon-name-part>
                  </tp:taxon-name><comment>Santos Dias: <xref ref-type="bibr" rid="B351">Santos Dias 1961</xref>: 229.</comment></tp:nomenclature-citation><tp:nomenclature-citation><tp:taxon-name>
                    <tp:taxon-name-part taxon-name-part-type="genus" reg="Eschatocephalus">Eschatocephalus</tp:taxon-name-part>
                    <tp:taxon-name-part taxon-name-part-type="species" reg="seidlitzii">seidlitzii</tp:taxon-name-part>
                  </tp:taxon-name><comment>Koch: <xref ref-type="bibr" rid="B288">Neumann 1911</xref>: 30.</comment></tp:nomenclature-citation><tp:nomenclature-citation><tp:taxon-name>
                    <tp:taxon-name-part taxon-name-part-type="genus" reg="Eschatocephalus">Eschatocephalus</tp:taxon-name-part>
                    <tp:taxon-name-part taxon-name-part-type="species" reg="frauenfeldi">frauenfeldi</tp:taxon-name-part>
                  </tp:taxon-name><comment>Koch: <xref ref-type="bibr" rid="B283">Neumann 1901</xref>: 249.</comment></tp:nomenclature-citation><tp:nomenclature-citation><tp:taxon-name>
                    <tp:taxon-name-part taxon-name-part-type="genus" reg="Eschatocephalus">Eschatocephalus</tp:taxon-name-part>
                    <tp:taxon-name-part taxon-name-part-type="species" reg="seidlitzi">seidlitzi</tp:taxon-name-part>
                  </tp:taxon-name><comment>Koch: <xref ref-type="bibr" rid="B283">Neumann 1901</xref>: 249.</comment></tp:nomenclature-citation><tp:nomenclature-citation><tp:taxon-name>
                    <tp:taxon-name-part taxon-name-part-type="genus" reg="Eschatocephalus">Eschatocephalus</tp:taxon-name-part>
                    <tp:taxon-name-part taxon-name-part-type="species" reg="vespertilionis">vespertilionis</tp:taxon-name-part>
                  </tp:taxon-name><comment>(Koch): <xref ref-type="bibr" rid="B283">Neumann 1901</xref>: 249.</comment></tp:nomenclature-citation><tp:nomenclature-citation><tp:taxon-name>
                    <tp:taxon-name-part taxon-name-part-type="genus" reg="Eschatocephalus">Eschatocephalus</tp:taxon-name-part>
                    <tp:taxon-name-part taxon-name-part-type="species" reg="exaratus">exaratus</tp:taxon-name-part>
                  </tp:taxon-name><comment>(Kolenati): <xref ref-type="bibr" rid="B283">Neumann 1901</xref>: <xref ref-type="bibr" rid="B351">Santos Dias 1961</xref>: 229.</comment></tp:nomenclature-citation><tp:nomenclature-citation><tp:taxon-name>
                    <tp:taxon-name-part taxon-name-part-type="genus" reg="Eschatocephalus">Eschatocephalus</tp:taxon-name-part>
                    <tp:taxon-name-part taxon-name-part-type="species" reg="flavipes">flavipes</tp:taxon-name-part>
                  </tp:taxon-name><comment>(Koch): <xref ref-type="bibr" rid="B82">Doss and Anastos 1977</xref>: 34.</comment></tp:nomenclature-citation></tp:nomenclature-citation-list></tp:nomenclature><tp:treatment-sec sec-type="Recorded hosts" id="SECID0EZZAE"><title>Recorded hosts.</title><p><bold><tp:taxon-name><tp:taxon-name-part taxon-name-part-type="class">Mammalia</tp:taxon-name-part></tp:taxon-name></bold>: <italic><tp:taxon-name><tp:taxon-name-part taxon-name-part-type="genus" reg="Eptesicus">Eptesicus</tp:taxon-name-part><tp:taxon-name-part taxon-name-part-type="species" reg="serotinus">serotinus</tp:taxon-name-part></tp:taxon-name></italic> (Schreber) (serotine bat), <italic><tp:taxon-name><tp:taxon-name-part taxon-name-part-type="genus" reg="Myotis">Myotis</tp:taxon-name-part><tp:taxon-name-part taxon-name-part-type="species" reg="blythii">blythii</tp:taxon-name-part></tp:taxon-name></italic> (lesser mouse-eared bat) (<xref ref-type="bibr" rid="B117">Filippova 1977</xref>), pond bat <italic><tp:taxon-name><tp:taxon-name-part taxon-name-part-type="genus" reg="Myotis">Myotis</tp:taxon-name-part><tp:taxon-name-part taxon-name-part-type="species" reg="dasycneme">dasycneme</tp:taxon-name-part></tp:taxon-name></italic> (Boie) (<xref ref-type="bibr" rid="B394">Starikov et al. 2017b</xref>), Daubenton’s bat <italic><tp:taxon-name><tp:taxon-name-part taxon-name-part-type="genus" reg="Myotis">Myotis</tp:taxon-name-part><tp:taxon-name-part taxon-name-part-type="species" reg="daubentonii">daubentonii</tp:taxon-name-part></tp:taxon-name></italic> (Kuhl) (<xref ref-type="bibr" rid="B310">Orlova et al. 2011</xref>), <italic><tp:taxon-name><tp:taxon-name-part taxon-name-part-type="genus" reg="Myotis">Myotis</tp:taxon-name-part><tp:taxon-name-part taxon-name-part-type="species" reg="myotis">myotis</tp:taxon-name-part></tp:taxon-name></italic> (Borkhausen) (greater mouse-eared bat) (<xref ref-type="bibr" rid="B117">Filippova 1977</xref>), <italic><tp:taxon-name><tp:taxon-name-part taxon-name-part-type="genus" reg="Myotis">Myotis</tp:taxon-name-part><tp:taxon-name-part taxon-name-part-type="species" reg="mystacinus">mystacinus</tp:taxon-name-part></tp:taxon-name></italic> (Kuhl) (whiskered bat) (<xref ref-type="bibr" rid="B47">Bobkova 2003</xref>), <italic><tp:taxon-name><tp:taxon-name-part taxon-name-part-type="genus" reg="Nyctalus">Nyctalus</tp:taxon-name-part><tp:taxon-name-part taxon-name-part-type="species" reg="noctula">noctula</tp:taxon-name-part></tp:taxon-name></italic> (Schreber) (common noctule), <italic><tp:taxon-name><tp:taxon-name-part taxon-name-part-type="genus" reg="Pipistrellus">Pipistrellus</tp:taxon-name-part><tp:taxon-name-part taxon-name-part-type="species" reg="pipistrellus">pipistrellus</tp:taxon-name-part></tp:taxon-name></italic> (Schreber) (common pipistrelle), <italic><tp:taxon-name><tp:taxon-name-part taxon-name-part-type="genus" reg="Rhinolophus">Rhinolophus</tp:taxon-name-part><tp:taxon-name-part taxon-name-part-type="species" reg="ferrumequinum">ferrumequinum</tp:taxon-name-part></tp:taxon-name></italic> (Schreber) (greater horseshoe bat), <italic><tp:taxon-name><tp:taxon-name-part taxon-name-part-type="genus" reg="Rhinolophus">Rhinolophus</tp:taxon-name-part><tp:taxon-name-part taxon-name-part-type="species" reg="hipposideros">hipposideros</tp:taxon-name-part></tp:taxon-name></italic> (Bechstein) (lesser horseshoe bat), <italic><tp:taxon-name><tp:taxon-name-part taxon-name-part-type="genus" reg="Rhinolophus">Rhinolophus</tp:taxon-name-part><tp:taxon-name-part taxon-name-part-type="species" reg="mehelyi">mehelyi</tp:taxon-name-part></tp:taxon-name></italic> Matschie (Mehely’s horseshoe bat) (<xref ref-type="bibr" rid="B117">Filippova 1977</xref>).</p></tp:treatment-sec><tp:treatment-sec sec-type="Recorded locations" id="SECID0EW5AE"><title>Recorded locations</title><p><bold>(Fig. <xref ref-type="fig" rid="F3">3</xref>). Russia</bold>: Udmurtia (<xref ref-type="bibr" rid="B310">Orlova et al. 2011</xref>), Voronezh Oblast (Usmsnskyi pine forest), (<xref ref-type="bibr" rid="B189">Khitsova and Sherstyanykh 2014</xref>), Novosibirsk Oblast (resort Lake Karachi) (<xref ref-type="bibr" rid="B101">Fedorov 2016</xref>), Khanty-Mansi Autonomous Okrug (outskirts of the urban locality Mortka) (<xref ref-type="bibr" rid="B394">Starikov et al. 2017b</xref>), Krasnodar Krai (Sochi National Park) (<xref ref-type="bibr" rid="B343">Romashin 2021</xref>), Stavropol Krai (<xref ref-type="bibr" rid="B412">Tsapko 2019</xref>). <bold>Ukraine</bold>: Ivano-Frankivsk Oblast, Chernivtsi Oblast, Ternopil Oblast, Zakarpattia Oblast, Crimea (<xref ref-type="bibr" rid="B47">Bobkova 2003</xref>). <bold>Moldova</bold>: Codru Reserve (Dniester-Prut interfluve) (<xref ref-type="bibr" rid="B426">Uspenskaya 1987</xref>). <bold>Georgia</bold>: Abkhazia (<xref ref-type="bibr" rid="B184">Kerbabaev 2011</xref>). <bold>Azerbaijan</bold>: Shusha, Hadrut (<xref ref-type="bibr" rid="B115">Filippova 1972</xref>). <bold>Armenia</bold>: Meghri (<xref ref-type="bibr" rid="B295">Ogandzhanyan 1949</xref>). <bold>Kyrgyzstan</bold>: Chüy Valley (<xref ref-type="bibr" rid="B103">Fedorova 2012a</xref>). Turkmenistan: rural localities Ahcha-Kuima and Mollagara (<xref ref-type="bibr" rid="B83">Dubinin and Bregetova 1952</xref>). <bold>Tajikistan</bold>: northern spurs of the Zarafshan Range (<xref ref-type="bibr" rid="B115">Filippova 1972</xref>).</p><fig id="F3" position="float" orientation="portrait"><object-id xmlns:xlink="http://www.w3.org/1999/xlink" content-type="doi" xlink:type="simple">10.3897/zookeys.1201.115467.figure3</object-id><object-id xmlns:xlink="http://www.w3.org/1999/xlink" content-type="arpha" xlink:type="simple">CF1A8415-4975-57C1-ABFC-FEEF080709C4</object-id><label>Figure 3.</label><caption><p>Map of Russia and neighboring countries showing the locations where <italic><tp:taxon-name><tp:taxon-name-part taxon-name-part-type="genus" reg="Ixodes">Ixodes</tp:taxon-name-part><tp:taxon-name-part taxon-name-part-type="species" reg="vespertilionis">vespertilionis</tp:taxon-name-part></tp:taxon-name></italic> was reported.</p></caption><graphic xmlns:xlink="http://www.w3.org/1999/xlink" xlink:href="zookeys-1201-255_article-115467__-g003.jpg" position="float" orientation="portrait" xlink:type="simple" id="oo_1049189.jpg"><uri content-type="original_file" xlink:type="simple">https://binary.pensoft.net/fig/1049189</uri></graphic></fig></tp:treatment-sec><tp:treatment-sec sec-type="ecology" id="SECID0ECCAG"><title>Ecology and other information.</title><p><italic><tp:taxon-name><tp:taxon-name-part taxon-name-part-type="genus" reg="Ixodes">Ixodes</tp:taxon-name-part><tp:taxon-name-part taxon-name-part-type="species" reg="vespertilionis">vespertilionis</tp:taxon-name-part></tp:taxon-name></italic> Koch is a species of ixodid ticks associated with bats as typical hosts (<xref ref-type="bibr" rid="B117">Filippova 1977</xref>), mostly from the families <tp:taxon-name><tp:taxon-name-part taxon-name-part-type="family">Rhinolophidae</tp:taxon-name-part></tp:taxon-name> and <tp:taxon-name><tp:taxon-name-part taxon-name-part-type="family">Vespertilionidae</tp:taxon-name-part></tp:taxon-name>. Usually, <italic><tp:taxon-name><tp:taxon-name-part taxon-name-part-type="genus" reg="Ixodes">I.</tp:taxon-name-part><tp:taxon-name-part taxon-name-part-type="species" reg="vespertilionis">vespertilionis</tp:taxon-name-part></tp:taxon-name></italic> can be found in caves inhabited by bats. Occasional findings in Central Russia and Siberia are considered to result from accidental transportation.</p></tp:treatment-sec><ref-list><ref id="B283"><mixed-citation xmlns:xlink="http://www.w3.org/1999/xlink" xlink:type="simple"><person-group><name name-style="western"><surname>Neumann</surname><given-names>LG</given-names></name></person-group> (<year>1901</year>) <article-title>Révision de la famille des ixodidés (4e mémoire).</article-title><source>Mémoires de la Société Zoologique de France</source><volume>14</volume>: <fpage>249</fpage>–<lpage>372</lpage>. [In French]</mixed-citation></ref><ref id="B288"><mixed-citation xmlns:xlink="http://www.w3.org/1999/xlink" xlink:type="simple"><person-group><name name-style="western"><surname>Neumann</surname><given-names>LG</given-names></name></person-group> (<year>1911</year>) <article-title><tp:taxon-name><tp:taxon-name-part taxon-name-part-type="family">Ixodidae</tp:taxon-name-part></tp:taxon-name>.</article-title><source>Das Tierreich</source><volume>26</volume>: <fpage>1</fpage>–<lpage>169</lpage>. <ext-link xlink:href="10.5962/bhl.title.22339" ext-link-type="doi" xlink:type="simple">https://doi.org/10.5962/bhl.title.22339</ext-link> [In German]</mixed-citation></ref><ref id="B98"><mixed-citation xmlns:xlink="http://www.w3.org/1999/xlink" xlink:type="simple"><person-group><name name-style="western"><surname>Estrada-Peña</surname><given-names>A</given-names></name></person-group> (<year>1989</year>) <article-title>Las garrapatas (<tp:taxon-name><tp:taxon-name-part taxon-name-part-type="subclass">Acari</tp:taxon-name-part></tp:taxon-name>: <tp:taxon-name><tp:taxon-name-part taxon-name-part-type="superfamily">Ixodoidea</tp:taxon-name-part></tp:taxon-name>) parásitas de murciélagos (<tp:taxon-name><tp:taxon-name-part taxon-name-part-type="class">Mammalia</tp:taxon-name-part></tp:taxon-name>, <tp:taxon-name><tp:taxon-name-part taxon-name-part-type="order">Chiroptera</tp:taxon-name-part></tp:taxon-name>). (II).</article-title><source>Revista Iberica de Parasitologia</source><volume>49</volume>: <fpage>165</fpage>–<lpage>175</lpage>. [In Spanish]</mixed-citation></ref><ref id="B351"><mixed-citation xmlns:xlink="http://www.w3.org/1999/xlink" xlink:type="simple"><person-group><name name-style="western"><surname>Santos Dias</surname><given-names>JAT</given-names></name></person-group> (<year>1961</year>) <article-title>Mais alguns ixodídeos do Museu de Hamburgo.</article-title><source>Anais dos Serviços de Veterinária de Moçambique</source><volume>7</volume>: <fpage>229</fpage>–<lpage>235</lpage>. [In Spanish]</mixed-citation></ref><ref id="B82"><mixed-citation xmlns:xlink="http://www.w3.org/1999/xlink" xlink:type="simple"><person-group><name name-style="western"><surname>Doss</surname><given-names>MA</given-names></name><name name-style="western"><surname>Anastos</surname><given-names>G</given-names></name></person-group> (<year>1977</year>) <source>Index-catalogue of medical and veterinary zoology. Special publication N°. 3. Ticks and tick-borne diseases. III. Checklist of families, genera, species and subspecies of ticks.</source><publisher-name>United States Government Printing Office</publisher-name>, <publisher-loc>Washington, D.C.</publisher-loc>, <size units="page">97 pp</size>.</mixed-citation></ref><ref id="B117"><mixed-citation xmlns:xlink="http://www.w3.org/1999/xlink" xlink:type="simple"><person-group><name name-style="western"><surname>Filippova</surname><given-names>NA</given-names></name></person-group> (<year>1977</year>) <source>Ixodid ticks subfamily <tp:taxon-name><tp:taxon-name-part taxon-name-part-type="subfamily">Ixodinae</tp:taxon-name-part></tp:taxon-name>. <tp:taxon-name><tp:taxon-name-part taxon-name-part-type="class">Arachnida</tp:taxon-name-part></tp:taxon-name>. Vol. 4. Fauna of the USSR.</source><publisher-name>Nauka</publisher-name>, <publisher-loc>Leningrad</publisher-loc>, <size units="page">396 pp</size>. [In Russian]</mixed-citation></ref><ref id="B394"><mixed-citation xmlns:xlink="http://www.w3.org/1999/xlink" xlink:type="simple"><person-group><name name-style="western"><surname>Starikov</surname><given-names>VP</given-names></name><name name-style="western"><surname>Mayorova</surname><given-names>AD</given-names></name><name name-style="western"><surname>Sarapultseva</surname><given-names>ES</given-names></name><name name-style="western"><surname>Bernikov</surname><given-names>KA</given-names></name><name name-style="western"><surname>Nakonechny</surname><given-names>NV</given-names></name><name name-style="western"><surname>Morozkina</surname><given-names>AV</given-names></name><name name-style="western"><surname>Borodin</surname><given-names>AV</given-names></name><name name-style="western"><surname>Petukhov</surname><given-names>VA</given-names></name></person-group> (<year>2017b</year>) <article-title>Materials on <italic><tp:taxon-name><tp:taxon-name-part taxon-name-part-type="genus">Ixodes</tp:taxon-name-part></tp:taxon-name></italic> tick (<tp:taxon-name><tp:taxon-name-part taxon-name-part-type="family">Ixodidae</tp:taxon-name-part></tp:taxon-name>) of the Khanty-Mansi Autonomous Okrug–Yugra.</article-title><source>Samarskij Nauchnyj Vestnik</source><volume>6</volume>(<issue>2</issue>): <fpage>88</fpage>–<lpage>91</lpage>. <ext-link xlink:href="10.17816/snv201762117" ext-link-type="doi" xlink:type="simple">https://doi.org/10.17816/snv201762117</ext-link> [In Russian]</mixed-citation></ref><ref id="B310"><mixed-citation xmlns:xlink="http://www.w3.org/1999/xlink" xlink:type="simple"><person-group><name name-style="western"><surname>Orlova</surname><given-names>MV</given-names></name><name name-style="western"><surname>Kapitonov</surname><given-names>VI</given-names></name><name name-style="western"><surname>Grigoriev</surname><given-names>AK</given-names></name><name name-style="western"><surname>Orlov</surname><given-names>OL</given-names></name></person-group> (<year>2011</year>) <article-title>Ectoparasites of bats of the Udmurt Republic. Vestnik Udmurtskogo Universiteta. Serija «Biologija.</article-title><source>Nauki o Zemle»</source><volume>21</volume>(<issue>2</issue>): <fpage>134</fpage>–<lpage>138</lpage>. [In Russian]</mixed-citation></ref><ref id="B47"><mixed-citation xmlns:xlink="http://www.w3.org/1999/xlink" xlink:type="simple"><person-group><name name-style="western"><surname>Bobkova</surname><given-names>OA</given-names></name></person-group> (<year>2003</year>) <article-title>Distribution of ticks (<tp:taxon-name><tp:taxon-name-part taxon-name-part-type="superfamily">Ixodoidea</tp:taxon-name-part></tp:taxon-name>, <tp:taxon-name><tp:taxon-name-part taxon-name-part-type="superorder">Parasitiformes</tp:taxon-name-part></tp:taxon-name>) – ectoparasites of bats (<tp:taxon-name><tp:taxon-name-part taxon-name-part-type="order">Chiroptera</tp:taxon-name-part></tp:taxon-name>) in Ukraine.</article-title><source>Vestnik Zoologii</source><volume>37</volume>(<issue>6</issue>): <fpage>23</fpage>–<lpage>28</lpage>. [In Russian]</mixed-citation></ref><ref id="B189"><mixed-citation xmlns:xlink="http://www.w3.org/1999/xlink" xlink:type="simple"><person-group><name name-style="western"><surname>Khitsova</surname><given-names>LN</given-names></name><name name-style="western"><surname>Sherstyanykh</surname><given-names>EI</given-names></name></person-group> (<year>2014</year>) The community of ectoparasites of the serotine bat <italic><tp:taxon-name><tp:taxon-name-part taxon-name-part-type="genus">Eptesicus</tp:taxon-name-part><tp:taxon-name-part taxon-name-part-type="species">serotinus</tp:taxon-name-part></tp:taxon-name></italic> (Schreber, 1774) in the Usmansky pine forest. Vestnik VGU. Seirja: Himija. Biologija. Farmacija 2: 66. [In Russian]</mixed-citation></ref><ref id="B101"><mixed-citation xmlns:xlink="http://www.w3.org/1999/xlink" xlink:type="simple"><person-group><name name-style="western"><surname>Fedorov</surname><given-names>VG</given-names></name></person-group> (<year>2016</year>) <article-title>Some information about ticks of the <tp:taxon-name><tp:taxon-name-part taxon-name-part-type="superfamily">Ixodoidea</tp:taxon-name-part></tp:taxon-name> superamily sporadically met within the territory of Western Siberia.</article-title><source>Al’manah Sovremennoj Nauki I Obrazovanija</source><volume>7</volume>(<issue>109</issue>): <fpage>114</fpage>–<lpage>117</lpage>. [In Russian]</mixed-citation></ref><ref id="B343"><mixed-citation xmlns:xlink="http://www.w3.org/1999/xlink" xlink:type="simple"><person-group><name name-style="western"><surname>Romashin</surname><given-names>AV</given-names></name></person-group> (<year>2021</year>) <article-title>Monitoring of dynamics bat species diversity in Sochi National Park. Trudy Mordovskogo Gosudarstvennogo Prirodnogo Zapovednika Im. P. G.</article-title><source>Smidovicha</source><volume>29</volume>: <fpage>368</fpage>–<lpage>382</lpage>. [In Russian]</mixed-citation></ref><ref id="B412"><mixed-citation xmlns:xlink="http://www.w3.org/1999/xlink" xlink:type="simple"><person-group><name name-style="western"><surname>Tsapko</surname><given-names>NV</given-names></name></person-group> (<year>2019</year>) <article-title>The tick (<tp:taxon-name><tp:taxon-name-part taxon-name-part-type="subclass">Acari</tp:taxon-name-part></tp:taxon-name>, <tp:taxon-name><tp:taxon-name-part taxon-name-part-type="family">Ixodidae</tp:taxon-name-part></tp:taxon-name>) fauna of the Stavropol region and the role of different species in transmission of natural focus infection.</article-title><source>Medicinskaja Parazitologiya I Parazitarnye Bolezni</source><volume>4</volume>: <fpage>17</fpage>–<lpage>25</lpage>. <ext-link xlink:href="10.33092/0025-8326mp2019.4.17-33" ext-link-type="doi" xlink:type="simple">https://doi.org/10.33092/0025-8326mp2019.4.17-33</ext-link> [In Russian]</mixed-citation></ref><ref id="B426"><mixed-citation xmlns:xlink="http://www.w3.org/1999/xlink" xlink:type="simple"><person-group><name name-style="western"><surname>Uspenskaya</surname><given-names>IG</given-names></name></person-group> (<year>1987</year>) <source>Ixodid ticks of the Dniester-Prut interfluve.</source><publisher-name>Shtiintsa</publisher-name>, <publisher-loc>Chișinău, Moldova</publisher-loc>, <size units="page">144 pp</size>. [In Russian]</mixed-citation></ref><ref id="B184"><mixed-citation xmlns:xlink="http://www.w3.org/1999/xlink" xlink:type="simple"><person-group><name name-style="western"><surname>Kerbabaev</surname><given-names>EB</given-names></name></person-group> (<year>2011</year>) <article-title>Ixodofauna of the Republic of Abkhazia and adjacent territories.</article-title><source>Rossijskij Parazitologiceskij Zurnal</source><volume>1</volume>: <fpage>18</fpage>–<lpage>26</lpage>. [In Russian]</mixed-citation></ref><ref id="B115"><mixed-citation xmlns:xlink="http://www.w3.org/1999/xlink" xlink:type="simple"><person-group><name name-style="western"><surname>Filippova</surname><given-names>NA</given-names></name></person-group> (<year>1972</year>) <article-title>New data on ticks of the genus <italic><tp:taxon-name><tp:taxon-name-part taxon-name-part-type="genus">Ixodes</tp:taxon-name-part></tp:taxon-name></italic> Latr. (<tp:taxon-name><tp:taxon-name-part taxon-name-part-type="superfamily">Ixodoidea</tp:taxon-name-part></tp:taxon-name>, <tp:taxon-name><tp:taxon-name-part taxon-name-part-type="family">Ixodidae</tp:taxon-name-part></tp:taxon-name>) which are specific bat parasites.</article-title><source>Entomologicheskoe Obozrenie</source><volume>51</volume>(<issue>2</issue>): <fpage>463</fpage>–<lpage>475</lpage>. [In Russian]</mixed-citation></ref><ref id="B295"><mixed-citation xmlns:xlink="http://www.w3.org/1999/xlink" xlink:type="simple"><person-group><name name-style="western"><surname>Ogandzhanyan</surname><given-names>AM</given-names></name></person-group> (<year>1949</year>) <article-title>On the finding of <italic><tp:taxon-name><tp:taxon-name-part taxon-name-part-type="genus">Ixodes</tp:taxon-name-part><tp:taxon-name-part taxon-name-part-type="species">vespertilionis</tp:taxon-name-part></tp:taxon-name></italic> Koch, 1844 (<tp:taxon-name><tp:taxon-name-part taxon-name-part-type="subclass">Acarina</tp:taxon-name-part></tp:taxon-name><tp:taxon-name><tp:taxon-name-part taxon-name-part-type="family">Ixodidae</tp:taxon-name-part></tp:taxon-name>) in the Armenian SSR.</article-title><source>DAN ArmSSR</source><volume>10</volume>(<issue>5</issue>): <fpage>219</fpage>–<lpage>221</lpage>. [In Russian]</mixed-citation></ref><ref id="B103"><mixed-citation xmlns:xlink="http://www.w3.org/1999/xlink" xlink:type="simple"><person-group><name name-style="western"><surname>Fedorova</surname><given-names>SJ</given-names></name></person-group> (<year>2012a</year>) <article-title>Ticks (<tp:taxon-name><tp:taxon-name-part taxon-name-part-type="superorder">Parasitiformes</tp:taxon-name-part></tp:taxon-name>: <tp:taxon-name><tp:taxon-name-part taxon-name-part-type="family">Ixodidae</tp:taxon-name-part></tp:taxon-name>) of Kyrgyzstan: biodiversity and epidemiologic role.</article-title><source>Izvestiya Vuzov</source><volume>6</volume>: <fpage>127</fpage>–<lpage>133</lpage>. [In Russian]</mixed-citation></ref><ref id="B83"><mixed-citation xmlns:xlink="http://www.w3.org/1999/xlink" xlink:type="simple"><person-group><name name-style="western"><surname>Dubinin</surname><given-names>VB</given-names></name><name name-style="western"><surname>Bregetova</surname><given-names>NG</given-names></name></person-group> (<year>1952</year>) <article-title>Parasitic blood-sucking acari of vertebrate animals of Turkmenistan.</article-title><source>Trudy ZIN AN SSSR</source><volume>10</volume>: <fpage>45</fpage>–<lpage>60</lpage>. [In Russian]</mixed-citation></ref></ref-list></tp:taxon-treatment>
