# Supplementary material for: ﻿Checklist of hosts, illustrated geographical range, and ecology of tick species from the genus Ixodes (Acari, Ixodidae) in Russia and other post-Soviet countries
Source: Zookeys. 2024 May 14;1201:255–343. doi: 10.3897/zookeys.1201.115467 (PMC11109513; doi:10.3897/zookeys.1201.115467)
Supplement: XML Treatment for Ixodes ghilarovi [file zookeys.1201.115467-treatment4.xml]

<!DOCTYPE tp:taxon-treatment
  PUBLIC "-//TaxonX//DTD Taxonomic Treatment Publishing DTD v0 20100105//EN" "tax-treatment-NSO.dtd">
<tp:taxon-treatment xmlns:tp="http://www.plazi.org/taxpub"><tp:treatment-meta><kwd-group><label>Taxon classification</label><kwd>
                  <named-content content-type="kingdom">Animalia</named-content>
                </kwd><kwd>
                  <named-content content-type="order">Ixodida</named-content>
                </kwd><kwd>
                  <named-content content-type="family">Ixodidae</named-content>
                </kwd></kwd-group><mixed-citation publication-type="journal"><person-group><name><surname>Fedorov</surname><given-names>Denis</given-names></name><name><surname>Hornok</surname><given-names>Sándor</given-names></name></person-group><article-title>﻿Checklist of hosts, illustrated geographical range, and ecology of tick species from the genus <italic><tp:taxon-name><tp:taxon-name-part taxon-name-part-type="genus" reg="Ixodes">Ixodes</tp:taxon-name-part></tp:taxon-name></italic> (<tp:taxon-name><tp:taxon-name-part taxon-name-part-type="subclass">Acari</tp:taxon-name-part></tp:taxon-name>, <tp:taxon-name><tp:taxon-name-part taxon-name-part-type="family">Ixodidae</tp:taxon-name-part></tp:taxon-name>) in Russia and other post-Soviet countries</article-title><source>Zookeys</source><day>14</day><month>05</month><year>2024</year><volume>1201</volume><fpage>255</fpage><lpage>343</lpage><pub-id pub-id-type="doi">10.3897/zookeys.1201.115467</pub-id></mixed-citation></tp:treatment-meta><tp:nomenclature><label>﻿</label><tp:taxon-name>
                <object-id xmlns:xlink="http://www.w3.org/1999/xlink" content-type="arpha" xlink:type="simple">90F985E3-8870-5750-A768-BA3F210F7A50</object-id>
                <tp:taxon-name-part taxon-name-part-type="genus" reg="Ixodes">Ixodes</tp:taxon-name-part>
                <tp:taxon-name-part taxon-name-part-type="species" reg="ghilarovi">ghilarovi</tp:taxon-name-part>
              </tp:taxon-name><tp:taxon-authority>Filippova &amp; Panova, 1988</tp:taxon-authority><tp:nomenclature-citation-list><tp:nomenclature-citation><tp:taxon-name>
                    <tp:taxon-name-part taxon-name-part-type="genus" reg="Ixodes">Ixodes</tp:taxon-name-part>
                    <tp:taxon-name-part taxon-name-part-type="species" reg="ghilarovi">ghilarovi</tp:taxon-name-part>
                  </tp:taxon-name><comment>Filippova &amp; Panova, 1988: 212.</comment></tp:nomenclature-citation></tp:nomenclature-citation-list></tp:nomenclature><tp:treatment-sec sec-type="Recorded hosts" id="SECID0ELFAG"><title>Recorded hosts.</title><p><bold><tp:taxon-name><tp:taxon-name-part taxon-name-part-type="class">Mammalia</tp:taxon-name-part></tp:taxon-name></bold>: <italic><tp:taxon-name><tp:taxon-name-part taxon-name-part-type="genus" reg="Apodemus">Apodemus</tp:taxon-name-part><tp:taxon-name-part taxon-name-part-type="species" reg="flavicollis">flavicollis</tp:taxon-name-part></tp:taxon-name></italic> Melchior (yellow-necked field mouse), <italic><tp:taxon-name><tp:taxon-name-part taxon-name-part-type="genus" reg="Chionomys">Chionomys</tp:taxon-name-part><tp:taxon-name-part taxon-name-part-type="species" reg="gud">gud</tp:taxon-name-part></tp:taxon-name></italic> Satunin (Caucasian snow vole), <italic><tp:taxon-name><tp:taxon-name-part taxon-name-part-type="genus" reg="Chionomys">Chionomys</tp:taxon-name-part><tp:taxon-name-part taxon-name-part-type="species" reg="nivalis">nivalis</tp:taxon-name-part></tp:taxon-name></italic> (Martins) (European snow vole), <italic><tp:taxon-name><tp:taxon-name-part taxon-name-part-type="genus" reg="Microtus">Microtus</tp:taxon-name-part><tp:taxon-name-part taxon-name-part-type="species" reg="daghestanicus">daghestanicus</tp:taxon-name-part></tp:taxon-name></italic> (Shidlovsky) (Daghestan pine vole), <italic><tp:taxon-name><tp:taxon-name-part taxon-name-part-type="genus" reg="Nothocricetulus">Nothocricetulus</tp:taxon-name-part><tp:taxon-name-part taxon-name-part-type="species" reg="migratorius">migratorius</tp:taxon-name-part></tp:taxon-name></italic> (Pallas) (grey dwarf hamster), <italic><tp:taxon-name><tp:taxon-name-part taxon-name-part-type="genus" reg="Sorex">Sorex</tp:taxon-name-part><tp:taxon-name-part taxon-name-part-type="species" reg="raddei">raddei</tp:taxon-name-part></tp:taxon-name></italic> Satunin (Radde’s shrew) (<xref ref-type="bibr" rid="B130">Filippova and Panova 1989</xref>; <xref ref-type="bibr" rid="B133">Filippova and Stekol’nikov 2007</xref>).</p></tp:treatment-sec><tp:treatment-sec sec-type="Recorded locations" id="SECID0EBIAG"><title>Recorded locations</title><p><bold>(Fig. <xref ref-type="fig" rid="F4">4</xref>). Russia</bold>: Dagestan – the valley of the Akhtychay River which is the right tributary of the Samur River near the confluence of these rivers, ~ 1000 m a.s.l. and at the same location near rural locality Khnov, ~ 1700 m a.s.l.; the valley of the Avar Koysu River, ~ 1000 m a.s.l. (<xref ref-type="bibr" rid="B130">Filippova and Panova 1989</xref>); Kabardino-Balkaria, Bezengi gorge – 1550–2500 m a.s.l. and Karachay-Cherkessia – 1900–2200 m a.s.l. (<xref ref-type="bibr" rid="B133">Filippova and Stekol’nikov 2007</xref>). <bold>Georgia</bold>: Mtskheta-Mtianeti region, Kazbegi Municipality, outskirts of the hamlet Suatisi, 2200 m a.s.l. (<xref ref-type="bibr" rid="B130">Filippova and Panova 1989</xref>).</p><fig id="F4" position="float" orientation="portrait"><object-id xmlns:xlink="http://www.w3.org/1999/xlink" content-type="doi" xlink:type="simple">10.3897/zookeys.1201.115467.figure4</object-id><object-id xmlns:xlink="http://www.w3.org/1999/xlink" content-type="arpha" xlink:type="simple">A84DE460-8BAA-54D2-B6B9-F2B3EE6CFAA9</object-id><label>Figure 4.</label><caption><p>Map of Russia and neighboring countries showing the locations where <italic><tp:taxon-name><tp:taxon-name-part taxon-name-part-type="genus" reg="Ixodes">Ixodes</tp:taxon-name-part><tp:taxon-name-part taxon-name-part-type="species" reg="ghilarovi">ghilarovi</tp:taxon-name-part></tp:taxon-name></italic> was reported.</p></caption><graphic xmlns:xlink="http://www.w3.org/1999/xlink" xlink:href="zookeys-1201-255_article-115467__-g004.jpg" position="float" orientation="portrait" xlink:type="simple" id="oo_1049190.jpg"><uri content-type="original_file" xlink:type="simple">https://binary.pensoft.net/fig/1049190</uri></graphic></fig></tp:treatment-sec><tp:treatment-sec sec-type="ecology" id="SECID0EUJAG"><title>Ecology and other information.</title><p><italic><tp:taxon-name><tp:taxon-name-part taxon-name-part-type="genus" reg="Ixodes">Ixodes</tp:taxon-name-part><tp:taxon-name-part taxon-name-part-type="species" reg="ghilarovi">ghilarovi</tp:taxon-name-part></tp:taxon-name></italic> is the second representative of the subgenus ﻿<tp:taxon-name><tp:taxon-name-part taxon-name-part-type="genus" reg="Ixodes"/><tp:taxon-name-part taxon-name-part-type="subgenus" reg="Filippoviella">Filippoviella</tp:taxon-name-part></tp:taxon-name> in the Palearctic tick fauna together with <italic><tp:taxon-name><tp:taxon-name-part taxon-name-part-type="genus" reg="Ixodes">I.</tp:taxon-name-part><tp:taxon-name-part taxon-name-part-type="species" reg="trianguliceps">trianguliceps</tp:taxon-name-part></tp:taxon-name></italic> but known at the current moment exclusively from several locations of the Caucasus (<xref ref-type="bibr" rid="B129">Filippova and Panova 1988</xref>). The species was found only in rocky biotopes on the slopes containing xerophilous herbaceous-shrub vegetation consisting of many endemics of Southern Dagestan (<xref ref-type="bibr" rid="B130">Filippova and Panova 1989</xref>).</p><p>Further investigations of this poorly studied tick species are of undoubted interest. <italic><tp:taxon-name><tp:taxon-name-part taxon-name-part-type="genus" reg="Ixodes">Ixodes</tp:taxon-name-part><tp:taxon-name-part taxon-name-part-type="species" reg="ghilarovi">ghilarovi</tp:taxon-name-part></tp:taxon-name></italic> has certain common structural features with the African species <italic><tp:taxon-name><tp:taxon-name-part taxon-name-part-type="genus" reg="Ixodes">I.</tp:taxon-name-part><tp:taxon-name-part taxon-name-part-type="species" reg="alluaudi">alluaudi</tp:taxon-name-part></tp:taxon-name></italic>, for example the presence of auriculae, especially visible in nymphs of both species (<xref ref-type="bibr" rid="B124">Filippova 2010</xref>); molecular analysis is also necessary to obtain more data on interspecific connections of these ticks and inside the subgenus in general. The host-parasite relations of <italic><tp:taxon-name><tp:taxon-name-part taxon-name-part-type="genus" reg="Ixodes">I.</tp:taxon-name-part><tp:taxon-name-part taxon-name-part-type="species" reg="ghilarovi">ghilarovi</tp:taxon-name-part></tp:taxon-name></italic> and its distribution and habitats are probably wider than it is known today. The seasonality of <italic><tp:taxon-name><tp:taxon-name-part taxon-name-part-type="genus" reg="Ixodes">I.</tp:taxon-name-part><tp:taxon-name-part taxon-name-part-type="species" reg="ghilarovi">ghilarovi</tp:taxon-name-part></tp:taxon-name></italic> and its role as a vector of tick-borne infections remain unknown.</p><p>The type specimens of <italic><tp:taxon-name><tp:taxon-name-part taxon-name-part-type="genus" reg="Ixodes">I.</tp:taxon-name-part><tp:taxon-name-part taxon-name-part-type="species" reg="ghilarovi">ghilarovi</tp:taxon-name-part></tp:taxon-name></italic> are deposited at the Zoological Institute of the Russian Academy of Sciences and include the holotype: nymph; Russia, 25, Daghestan, Samur Mt. Range, near Akhty Village, River Akhtychay valley, ~ 1000 m a. s. l., <italic><tp:taxon-name><tp:taxon-name-part taxon-name-part-type="genus" reg="Chionomys">Chionomys</tp:taxon-name-part><tp:taxon-name-part taxon-name-part-type="species" reg="gud">gud</tp:taxon-name-part></tp:taxon-name></italic>, Sat., 24.5.1980, coll. I.V. Panova; FBM 610a, 610b and the paratypes: 4 nymphs; FBM I610a, I610b. Description – <xref ref-type="bibr" rid="B130">Filippova and Panova 1989</xref>: 419–421 (female, larva; male unknown) (<xref ref-type="bibr" rid="B123">Filippova 2008</xref>).</p></tp:treatment-sec><ref-list><ref id="B130"><mixed-citation xmlns:xlink="http://www.w3.org/1999/xlink" xlink:type="simple"><person-group><name name-style="western"><surname>Filippova</surname><given-names>NA</given-names></name><name name-style="western"><surname>Panova</surname><given-names>IV</given-names></name></person-group> (<year>1989</year>) <article-title>A description of the female and larva of the relic species <italic><tp:taxon-name><tp:taxon-name-part taxon-name-part-type="genus">Ixodes</tp:taxon-name-part><tp:taxon-name-part taxon-name-part-type="species">ghilarovi</tp:taxon-name-part></tp:taxon-name></italic> (<tp:taxon-name><tp:taxon-name-part taxon-name-part-type="family">Ixodidae</tp:taxon-name-part></tp:taxon-name>).</article-title><source>Parazitologiia</source><volume>23</volume>(<issue>5</issue>): <fpage>419</fpage>–<lpage>422</lpage>. [In Russian]</mixed-citation></ref><ref id="B133"><mixed-citation xmlns:xlink="http://www.w3.org/1999/xlink" xlink:type="simple"><person-group><name name-style="western"><surname>Filippova</surname><given-names>NA</given-names></name><name name-style="western"><surname>Stekol’nikov</surname><given-names>AA</given-names></name></person-group> (<year>2007</year>) <article-title>Assessment of the preimaginal stages of the ticks collected from small mammals in Western and Northern Caucasus (<tp:taxon-name><tp:taxon-name-part taxon-name-part-type="subclass">Acari</tp:taxon-name-part></tp:taxon-name>: <tp:taxon-name><tp:taxon-name-part taxon-name-part-type="family">Ixodidae</tp:taxon-name-part></tp:taxon-name>).</article-title><source>Parazitologiia</source><volume>41</volume>(<issue>1</issue>): <fpage>3</fpage>–<lpage>22</lpage>. [In Russian]</mixed-citation></ref><ref id="B129"><mixed-citation xmlns:xlink="http://www.w3.org/1999/xlink" xlink:type="simple"><person-group><name name-style="western"><surname>Filippova</surname><given-names>NA</given-names></name><name name-style="western"><surname>Panova</surname><given-names>IV</given-names></name></person-group> (<year>1988</year>) <article-title><italic><tp:taxon-name><tp:taxon-name-part taxon-name-part-type="genus">Ixodes</tp:taxon-name-part><tp:taxon-name-part taxon-name-part-type="species">ghilarovi</tp:taxon-name-part></tp:taxon-name></italic> sp. n., a new relic species of ixodid ticks (<tp:taxon-name><tp:taxon-name-part taxon-name-part-type="superfamily">Ixodoidea</tp:taxon-name-part></tp:taxon-name>, <tp:taxon-name><tp:taxon-name-part taxon-name-part-type="family">Ixodidae</tp:taxon-name-part></tp:taxon-name>).</article-title><source>Trudy Vsesojuznogo Entomologicheskogo Obschestva</source><volume>70</volume>: <fpage>212</fpage>–<lpage>217</lpage>. [In Russian]</mixed-citation></ref><ref id="B124"><mixed-citation xmlns:xlink="http://www.w3.org/1999/xlink" xlink:type="simple"><person-group><name name-style="western"><surname>Filippova</surname><given-names>NA</given-names></name></person-group> (<year>2010</year>) <article-title>Uncommon zoogeographical connections in the subgenus ﻿<tp:taxon-name><tp:taxon-name-part taxon-name-part-type="genus"/><tp:taxon-name-part taxon-name-part-type="subgenus">Exopalpiger</tp:taxon-name-part></tp:taxon-name> Schultze of the genus <italic><tp:taxon-name><tp:taxon-name-part taxon-name-part-type="genus">Ixodes</tp:taxon-name-part></tp:taxon-name></italic> Latreille (<tp:taxon-name><tp:taxon-name-part taxon-name-part-type="subclass">Acari</tp:taxon-name-part></tp:taxon-name>, <tp:taxon-name><tp:taxon-name-part taxon-name-part-type="family">Ixodidae</tp:taxon-name-part></tp:taxon-name>).</article-title><source>Entomological Review</source><volume>90</volume>(<issue>6</issue>): <fpage>793</fpage>–<lpage>797</lpage>. <ext-link xlink:href="10.1134/S0013873810060151" ext-link-type="doi" xlink:type="simple">https://doi.org/10.1134/S0013873810060151</ext-link></mixed-citation></ref><ref id="B123"><mixed-citation xmlns:xlink="http://www.w3.org/1999/xlink" xlink:type="simple"><person-group><name name-style="western"><surname>Filippova</surname><given-names>NA</given-names></name></person-group> (<year>2008</year>) <article-title>Type specimens of argasid and ixodid ticks (<tp:taxon-name><tp:taxon-name-part taxon-name-part-type="superfamily">Ixodoidea</tp:taxon-name-part></tp:taxon-name>: <tp:taxon-name><tp:taxon-name-part taxon-name-part-type="family">Argasidae</tp:taxon-name-part></tp:taxon-name>, <tp:taxon-name><tp:taxon-name-part taxon-name-part-type="family">Ixodidae</tp:taxon-name-part></tp:taxon-name>) in the collection of the Zoological Institute, Russian Academy of Sciences (St. Petersburg).</article-title><source>Entomological Review</source><volume>88</volume>(<issue>8</issue>): <fpage>1002</fpage>–<lpage>1011</lpage>. <ext-link xlink:href="10.1134/S0013873808080149" ext-link-type="doi" xlink:type="simple">https://doi.org/10.1134/S0013873808080149</ext-link></mixed-citation></ref></ref-list></tp:taxon-treatment>
