# Supplementary material for: ﻿Checklist of hosts, illustrated geographical range, and ecology of tick species from the genus Ixodes (Acari, Ixodidae) in Russia and other post-Soviet countries
Source: Zookeys. 2024 May 14;1201:255–343. doi: 10.3897/zookeys.1201.115467 (PMC11109513; doi:10.3897/zookeys.1201.115467)
Supplement: XML Treatment for Ixodes trianguliceps [file zookeys.1201.115467-treatment5.xml]

<!DOCTYPE tp:taxon-treatment
  PUBLIC "-//TaxonX//DTD Taxonomic Treatment Publishing DTD v0 20100105//EN" "tax-treatment-NSO.dtd">
<tp:taxon-treatment xmlns:tp="http://www.plazi.org/taxpub"><tp:treatment-meta><kwd-group><label>Taxon classification</label><kwd>
                  <named-content content-type="kingdom">Animalia</named-content>
                </kwd><kwd>
                  <named-content content-type="order">Ixodida</named-content>
                </kwd><kwd>
                  <named-content content-type="family">Ixodidae</named-content>
                </kwd></kwd-group><mixed-citation publication-type="journal"><person-group><name><surname>Fedorov</surname><given-names>Denis</given-names></name><name><surname>Hornok</surname><given-names>Sándor</given-names></name></person-group><article-title>﻿Checklist of hosts, illustrated geographical range, and ecology of tick species from the genus <italic><tp:taxon-name><tp:taxon-name-part taxon-name-part-type="genus" reg="Ixodes">Ixodes</tp:taxon-name-part></tp:taxon-name></italic> (<tp:taxon-name><tp:taxon-name-part taxon-name-part-type="subclass">Acari</tp:taxon-name-part></tp:taxon-name>, <tp:taxon-name><tp:taxon-name-part taxon-name-part-type="family">Ixodidae</tp:taxon-name-part></tp:taxon-name>) in Russia and other post-Soviet countries</article-title><source>Zookeys</source><day>14</day><month>05</month><year>2024</year><volume>1201</volume><fpage>255</fpage><lpage>343</lpage><pub-id pub-id-type="doi">10.3897/zookeys.1201.115467</pub-id></mixed-citation></tp:treatment-meta><tp:nomenclature><label>﻿</label><tp:taxon-name>
                <object-id xmlns:xlink="http://www.w3.org/1999/xlink" content-type="arpha" xlink:type="simple">C18A98D9-620F-5523-BA25-931769A9F33D</object-id>
                <tp:taxon-name-part taxon-name-part-type="genus" reg="Ixodes">Ixodes</tp:taxon-name-part>
                <tp:taxon-name-part taxon-name-part-type="species" reg="trianguliceps">trianguliceps</tp:taxon-name-part>
              </tp:taxon-name><tp:taxon-authority>Birula, 1895</tp:taxon-authority><tp:nomenclature-citation-list><tp:nomenclature-citation><tp:taxon-name>
                    <tp:taxon-name-part taxon-name-part-type="genus" reg="Ixodes">Ixodes</tp:taxon-name-part>
                    <tp:taxon-name-part taxon-name-part-type="species" reg="trianguliceps">trianguliceps</tp:taxon-name-part>
                  </tp:taxon-name><comment>Birula, 1895: 358.</comment></tp:nomenclature-citation><tp:nomenclature-citation><tp:taxon-name>
                    <tp:taxon-name-part taxon-name-part-type="genus" reg="Ixodes">Ixodes</tp:taxon-name-part>
                    <tp:taxon-name-part taxon-name-part-type="species" reg="nivalis">nivalis</tp:taxon-name-part>
                  </tp:taxon-name><comment>Rondelli, 1928: 85; <xref ref-type="bibr" rid="B327">Pomerantsev 1950</xref>: 84.</comment></tp:nomenclature-citation><tp:nomenclature-citation><tp:taxon-name>
                    <tp:taxon-name-part taxon-name-part-type="genus" reg="Ixodes">Ixodes</tp:taxon-name-part>
                    <tp:taxon-name-part taxon-name-part-type="species" reg="tenuirostris">tenuirostris</tp:taxon-name-part>
                  </tp:taxon-name><comment>Neumann, 1901: 286.</comment></tp:nomenclature-citation><tp:nomenclature-citation><tp:taxon-name>
                    <tp:taxon-name-part taxon-name-part-type="genus" reg="Endopalpiger">Endopalpiger</tp:taxon-name-part>
                    <tp:taxon-name-part taxon-name-part-type="species" reg="heroldi">heroldi</tp:taxon-name-part>
                  </tp:taxon-name><comment>Schulze, 1939: 35; Černý 1959: 156.</comment></tp:nomenclature-citation></tp:nomenclature-citation-list></tp:nomenclature><tp:treatment-sec sec-type="Recorded hosts" id="SECID0ENQAG"><title>Recorded hosts.</title><p><bold><tp:taxon-name><tp:taxon-name-part taxon-name-part-type="class">Mammalia</tp:taxon-name-part></tp:taxon-name></bold>: <italic><tp:taxon-name><tp:taxon-name-part taxon-name-part-type="genus" reg="Alexandromys">Alexandromys</tp:taxon-name-part><tp:taxon-name-part taxon-name-part-type="species" reg="oeconomus">oeconomus</tp:taxon-name-part></tp:taxon-name></italic> (Pallas) (tundra vole), <italic><tp:taxon-name><tp:taxon-name-part taxon-name-part-type="genus" reg="Apodemus">Apodemus</tp:taxon-name-part><tp:taxon-name-part taxon-name-part-type="species" reg="agrarius">agrarius</tp:taxon-name-part></tp:taxon-name></italic> (Pallas) (striped field mouse) (dominates as the host in the Udel’ny forest park in St. Petersburg, according to <xref ref-type="bibr" rid="B410">Tretyakov (2009)</xref>, <italic><tp:taxon-name><tp:taxon-name-part taxon-name-part-type="genus" reg="Apodemus">Apodemus</tp:taxon-name-part><tp:taxon-name-part taxon-name-part-type="species" reg="flavicollis">flavicollis</tp:taxon-name-part></tp:taxon-name></italic> (yellow-necked field mouse), <italic><tp:taxon-name><tp:taxon-name-part taxon-name-part-type="genus" reg="Apodemus">Apodemus</tp:taxon-name-part><tp:taxon-name-part taxon-name-part-type="species" reg="sylvaticus">sylvaticus</tp:taxon-name-part></tp:taxon-name></italic> (Linnaeus) (wood mouse), <italic><tp:taxon-name><tp:taxon-name-part taxon-name-part-type="genus" reg="Apodemus">Apodemus</tp:taxon-name-part><tp:taxon-name-part taxon-name-part-type="species" reg="uralensis">uralensis</tp:taxon-name-part></tp:taxon-name></italic> Pallas (Ural field mouse), <italic><tp:taxon-name><tp:taxon-name-part taxon-name-part-type="genus" reg="Arvicola">Arvicola</tp:taxon-name-part><tp:taxon-name-part taxon-name-part-type="species" reg="amphibius">amphibius</tp:taxon-name-part></tp:taxon-name></italic> (Linnaeus) (European water vole), <italic><tp:taxon-name><tp:taxon-name-part taxon-name-part-type="genus" reg="Chionomys">Chionomys</tp:taxon-name-part><tp:taxon-name-part taxon-name-part-type="species" reg="gud">gud</tp:taxon-name-part></tp:taxon-name></italic> (Caucasian snow vole), <italic><tp:taxon-name><tp:taxon-name-part taxon-name-part-type="genus" reg="Chionomys">Chionomys</tp:taxon-name-part><tp:taxon-name-part taxon-name-part-type="species" reg="nivalis">nivalis</tp:taxon-name-part></tp:taxon-name></italic> (European snow vole), <italic><tp:taxon-name><tp:taxon-name-part taxon-name-part-type="genus" reg="Craseomys">Craseomys</tp:taxon-name-part><tp:taxon-name-part taxon-name-part-type="species" reg="rufocanus">rufocanus</tp:taxon-name-part></tp:taxon-name></italic> (Sundevall) (grey red-backed vole), <italic><tp:taxon-name><tp:taxon-name-part taxon-name-part-type="genus" reg="Cricetus">Cricetus</tp:taxon-name-part><tp:taxon-name-part taxon-name-part-type="species" reg="cricetus">cricetus</tp:taxon-name-part></tp:taxon-name></italic> (Linnaeus) (European hamster), <italic><tp:taxon-name><tp:taxon-name-part taxon-name-part-type="genus" reg="Crocidura">Crocidura</tp:taxon-name-part><tp:taxon-name-part taxon-name-part-type="species" reg="leucodon">leucodon</tp:taxon-name-part></tp:taxon-name></italic> (Hermann) (bicolored shrew), <italic><tp:taxon-name><tp:taxon-name-part taxon-name-part-type="genus" reg="Crocidura">Crocidura</tp:taxon-name-part><tp:taxon-name-part taxon-name-part-type="species" reg="suaveolens">suaveolens</tp:taxon-name-part></tp:taxon-name></italic> (Pallas) (lesser white-toothed shrew), <italic><tp:taxon-name><tp:taxon-name-part taxon-name-part-type="genus" reg="Eutamias">Eutamias</tp:taxon-name-part><tp:taxon-name-part taxon-name-part-type="species" reg="sibiricus">sibiricus</tp:taxon-name-part></tp:taxon-name></italic> (Laxmann) (Siberian chipmunk), <italic><tp:taxon-name><tp:taxon-name-part taxon-name-part-type="genus" reg="Lasiopodomys">Lasiopodomys</tp:taxon-name-part><tp:taxon-name-part taxon-name-part-type="species" reg="gregalis">gregalis</tp:taxon-name-part></tp:taxon-name></italic> (Pallas) (narrow-headed vole), <italic><tp:taxon-name><tp:taxon-name-part taxon-name-part-type="genus" reg="Lepus">Lepus</tp:taxon-name-part><tp:taxon-name-part taxon-name-part-type="species" reg="europaeus">europaeus</tp:taxon-name-part></tp:taxon-name></italic> Pallas (European hare), <italic><tp:taxon-name><tp:taxon-name-part taxon-name-part-type="genus" reg="Lepus">Lepus</tp:taxon-name-part><tp:taxon-name-part taxon-name-part-type="species" reg="timidus">timidus</tp:taxon-name-part></tp:taxon-name></italic> Linnaeus (mountain hare), <italic><tp:taxon-name><tp:taxon-name-part taxon-name-part-type="genus" reg="Micromys">Micromys</tp:taxon-name-part><tp:taxon-name-part taxon-name-part-type="species" reg="minutus">minutus</tp:taxon-name-part></tp:taxon-name></italic> (Pallas) (harvest mouse), <italic><tp:taxon-name><tp:taxon-name-part taxon-name-part-type="genus" reg="Microtus">Microtus</tp:taxon-name-part><tp:taxon-name-part taxon-name-part-type="species" reg="agrestris">agrestris</tp:taxon-name-part></tp:taxon-name></italic> (Linnaeus) (short-tailed field vole), <italic><tp:taxon-name><tp:taxon-name-part taxon-name-part-type="genus" reg="Microtus">Microtus</tp:taxon-name-part><tp:taxon-name-part taxon-name-part-type="species" reg="arvalis">arvalis</tp:taxon-name-part></tp:taxon-name></italic> (Pallas) (common vole), <italic><tp:taxon-name><tp:taxon-name-part taxon-name-part-type="genus" reg="Microtus">Microtus</tp:taxon-name-part><tp:taxon-name-part taxon-name-part-type="species" reg="majori">majori</tp:taxon-name-part></tp:taxon-name></italic> (Thomas) (Major’s pine vole), <italic><tp:taxon-name><tp:taxon-name-part taxon-name-part-type="genus" reg="Microtus">Microtus</tp:taxon-name-part><tp:taxon-name-part taxon-name-part-type="species" reg="socialis">socialis</tp:taxon-name-part></tp:taxon-name></italic> (Pallas) (social vole), <italic><tp:taxon-name><tp:taxon-name-part taxon-name-part-type="genus" reg="Microtus">Microtus</tp:taxon-name-part><tp:taxon-name-part taxon-name-part-type="species" reg="subterraneus">subterraneus</tp:taxon-name-part></tp:taxon-name></italic> (de Selys-Longchamps) (European pine vole), <italic><tp:taxon-name><tp:taxon-name-part taxon-name-part-type="genus" reg="Mus">Mus</tp:taxon-name-part><tp:taxon-name-part taxon-name-part-type="species" reg="musculus">musculus</tp:taxon-name-part></tp:taxon-name></italic> Linnaeus (house mouse), <italic><tp:taxon-name><tp:taxon-name-part taxon-name-part-type="genus" reg="Mustela">Mustela</tp:taxon-name-part><tp:taxon-name-part taxon-name-part-type="species" reg="nivalis">nivalis</tp:taxon-name-part></tp:taxon-name></italic> Linnaeus (least weasel), <italic><tp:taxon-name><tp:taxon-name-part taxon-name-part-type="genus" reg="Myodes">Myodes</tp:taxon-name-part><tp:taxon-name-part taxon-name-part-type="species" reg="glareolus">glareolus</tp:taxon-name-part></tp:taxon-name></italic> (Schreber) (bank vole), <italic><tp:taxon-name><tp:taxon-name-part taxon-name-part-type="genus" reg="Myodes">Myodes</tp:taxon-name-part><tp:taxon-name-part taxon-name-part-type="species" reg="rutilus">rutilus</tp:taxon-name-part></tp:taxon-name></italic> (Pallas) (northern red-backed vole), <italic><tp:taxon-name><tp:taxon-name-part taxon-name-part-type="genus" reg="Myopus">Myopus</tp:taxon-name-part><tp:taxon-name-part taxon-name-part-type="species" reg="schisticolor">schisticolor</tp:taxon-name-part></tp:taxon-name></italic> (Lilljeborg) (wood lemming), <italic><tp:taxon-name><tp:taxon-name-part taxon-name-part-type="genus" reg="Neomys">Neomys</tp:taxon-name-part><tp:taxon-name-part taxon-name-part-type="species" reg="anomalus">anomalus</tp:taxon-name-part></tp:taxon-name></italic> Cabrera (Mediterranean water shrew) (<xref ref-type="bibr" rid="B117">Filippova 1977</xref>), <italic><tp:taxon-name><tp:taxon-name-part taxon-name-part-type="genus" reg="Neomys">Neomys</tp:taxon-name-part><tp:taxon-name-part taxon-name-part-type="species" reg="fodiens">fodiens</tp:taxon-name-part></tp:taxon-name></italic> (Pennant) (Eurasian water shrew) (<xref ref-type="bibr" rid="B244">Lutta 1968</xref>), <italic><tp:taxon-name><tp:taxon-name-part taxon-name-part-type="genus" reg="Nyctalus">Nyctalus</tp:taxon-name-part><tp:taxon-name-part taxon-name-part-type="species" reg="noctula">noctula</tp:taxon-name-part></tp:taxon-name></italic> (common noctule), <italic><tp:taxon-name><tp:taxon-name-part taxon-name-part-type="genus" reg="Ochotona">Ochotona</tp:taxon-name-part><tp:taxon-name-part taxon-name-part-type="species" reg="alpina">alpina</tp:taxon-name-part></tp:taxon-name></italic> (Pallas) (alpine pika), <italic><tp:taxon-name><tp:taxon-name-part taxon-name-part-type="genus" reg="Prometheomys">Prometheomys</tp:taxon-name-part><tp:taxon-name-part taxon-name-part-type="species" reg="schaposchnikowi">schaposchnikowi</tp:taxon-name-part></tp:taxon-name></italic> Satunin (long-clawed mole vole), <italic><tp:taxon-name><tp:taxon-name-part taxon-name-part-type="genus" reg="Rattus">Rattus</tp:taxon-name-part><tp:taxon-name-part taxon-name-part-type="species" reg="norvegicus">norvegicus</tp:taxon-name-part></tp:taxon-name></italic> (Berkenhout) (brown rat), <italic><tp:taxon-name><tp:taxon-name-part taxon-name-part-type="genus" reg="Sciurus">Sciurus</tp:taxon-name-part><tp:taxon-name-part taxon-name-part-type="species" reg="vulgaris">vulgaris</tp:taxon-name-part></tp:taxon-name></italic> Linnaeus (red squirrel), <italic><tp:taxon-name><tp:taxon-name-part taxon-name-part-type="genus" reg="Sicista">Sicista</tp:taxon-name-part><tp:taxon-name-part taxon-name-part-type="species" reg="betulina">betulina</tp:taxon-name-part></tp:taxon-name></italic> Pallas (northern birch mouse), <italic><tp:taxon-name><tp:taxon-name-part taxon-name-part-type="genus" reg="Sorex">Sorex</tp:taxon-name-part><tp:taxon-name-part taxon-name-part-type="species" reg="araneus">araneus</tp:taxon-name-part></tp:taxon-name></italic> Linnaeus (common shrew), <italic><tp:taxon-name><tp:taxon-name-part taxon-name-part-type="genus" reg="Sorex">Sorex</tp:taxon-name-part><tp:taxon-name-part taxon-name-part-type="species" reg="caecutiens">caecutiens</tp:taxon-name-part></tp:taxon-name></italic> Laxmann (Laxmann’s shrew), <italic><tp:taxon-name><tp:taxon-name-part taxon-name-part-type="genus" reg="Sorex">Sorex</tp:taxon-name-part><tp:taxon-name-part taxon-name-part-type="species" reg="daphaenodon">daphaenodon</tp:taxon-name-part></tp:taxon-name></italic> Thomas (Siberian large-toothed shrew) (<xref ref-type="bibr" rid="B117">Filippova 1977</xref>), <italic><tp:taxon-name><tp:taxon-name-part taxon-name-part-type="genus" reg="Sorex">Sorex</tp:taxon-name-part><tp:taxon-name-part taxon-name-part-type="species" reg="isodon">isodon</tp:taxon-name-part></tp:taxon-name></italic> Turov (taiga shrew) (<xref ref-type="bibr" rid="B352">Sapegina 1980</xref>), <italic><tp:taxon-name><tp:taxon-name-part taxon-name-part-type="genus" reg="Sorex">Sorex</tp:taxon-name-part><tp:taxon-name-part taxon-name-part-type="species" reg="minutus">minutus</tp:taxon-name-part></tp:taxon-name></italic> Linnaeus (Eurasian pygmy shrew), <italic><tp:taxon-name><tp:taxon-name-part taxon-name-part-type="genus" reg="Sorex">Sorex</tp:taxon-name-part><tp:taxon-name-part taxon-name-part-type="species" reg="minutissimus">minutissimus</tp:taxon-name-part></tp:taxon-name></italic> Zimmermann (Eurasian least shrew) (<xref ref-type="bibr" rid="B117">Filippova 1977</xref>), <italic><tp:taxon-name><tp:taxon-name-part taxon-name-part-type="genus" reg="Sorex">Sorex</tp:taxon-name-part><tp:taxon-name-part taxon-name-part-type="species" reg="roboratus">roboratus</tp:taxon-name-part></tp:taxon-name></italic> Hollister (flat-skulled shrew) (<xref ref-type="bibr" rid="B377">Shtilmark 1963</xref>; <xref ref-type="bibr" rid="B352">Sapegina 1980</xref>), <italic><tp:taxon-name><tp:taxon-name-part taxon-name-part-type="genus" reg="Spermophilus">Spermophilus</tp:taxon-name-part><tp:taxon-name-part taxon-name-part-type="species" reg="suslicus">suslicus</tp:taxon-name-part></tp:taxon-name></italic> (Güldenstädt) (speckled ground squirrel), <italic><tp:taxon-name><tp:taxon-name-part taxon-name-part-type="genus" reg="Vulpes">Vulpes</tp:taxon-name-part><tp:taxon-name-part taxon-name-part-type="species" reg="vulpes">vulpes</tp:taxon-name-part></tp:taxon-name></italic> (Linnaeus) (red fox) (<xref ref-type="bibr" rid="B117">Filippova 1977</xref>).</p><p><bold><tp:taxon-name><tp:taxon-name-part taxon-name-part-type="class">Aves</tp:taxon-name-part></tp:taxon-name></bold>: <italic><tp:taxon-name><tp:taxon-name-part taxon-name-part-type="genus" reg="Anthus">Anthus</tp:taxon-name-part><tp:taxon-name-part taxon-name-part-type="species" reg="trivialis">trivialis</tp:taxon-name-part></tp:taxon-name></italic> (Linnaeus) (tree pipit), <italic><tp:taxon-name><tp:taxon-name-part taxon-name-part-type="genus" reg="Carduelis">Carduelis</tp:taxon-name-part><tp:taxon-name-part taxon-name-part-type="species" reg="carduelis">carduelis</tp:taxon-name-part></tp:taxon-name></italic> (Linnaeus) (European goldfinch), <italic><tp:taxon-name><tp:taxon-name-part taxon-name-part-type="genus" reg="Dendrocopos">Dendrocopos</tp:taxon-name-part><tp:taxon-name-part taxon-name-part-type="species" reg="major">major</tp:taxon-name-part></tp:taxon-name></italic> (Linnaeus) (great spotted woodpecker), <italic><tp:taxon-name><tp:taxon-name-part taxon-name-part-type="genus" reg="Emberiza">Emberiza</tp:taxon-name-part><tp:taxon-name-part taxon-name-part-type="species" reg="citronella">citronella</tp:taxon-name-part></tp:taxon-name></italic> Linnaeus (yellowhammer), <italic><tp:taxon-name><tp:taxon-name-part taxon-name-part-type="genus" reg="Nucifraga">Nucifraga</tp:taxon-name-part><tp:taxon-name-part taxon-name-part-type="species" reg="caryocatactes">caryocatactes</tp:taxon-name-part></tp:taxon-name></italic> (Linnaeus) (Eurasian nutcracker), <italic><tp:taxon-name><tp:taxon-name-part taxon-name-part-type="genus" reg="Strix">Strix</tp:taxon-name-part><tp:taxon-name-part taxon-name-part-type="species" reg="uralensis">uralensis</tp:taxon-name-part></tp:taxon-name></italic> Pallas (Ural owl), <italic><tp:taxon-name><tp:taxon-name-part taxon-name-part-type="genus" reg="Turdus">Turdus</tp:taxon-name-part><tp:taxon-name-part taxon-name-part-type="species" reg="viscivorus">viscivorus</tp:taxon-name-part></tp:taxon-name></italic> Linnaeus (mistle thrush) (<xref ref-type="bibr" rid="B117">Filippova 1977</xref>).</p><p><bold><tp:taxon-name><tp:taxon-name-part taxon-name-part-type="class">Reptilia</tp:taxon-name-part></tp:taxon-name></bold>: <italic><tp:taxon-name><tp:taxon-name-part taxon-name-part-type="genus" reg="Zootoca">Zootoca</tp:taxon-name-part><tp:taxon-name-part taxon-name-part-type="species" reg="vivipara">vivipara</tp:taxon-name-part></tp:taxon-name></italic> (viviparous lizard) (Lichtenstein) (<xref ref-type="bibr" rid="B117">Filippova 1977</xref>).</p></tp:treatment-sec><tp:treatment-sec sec-type="Recorded locations" id="SECID0EREBG"><title>Recorded locations</title><p><bold>(Fig. <xref ref-type="fig" rid="F5">5</xref>). Russia</bold>: North Karelia – Cape Kartesh (<xref ref-type="bibr" rid="B391">Stanyukovich and Fedorov 2022</xref>); Karelia (<xref ref-type="bibr" rid="B244">Lutta 1968</xref>) including the village Malaya Gomselga (southern Karelia) (<xref ref-type="bibr" rid="B40">Bespyatova and Bugmyrin 2015</xref>; <xref ref-type="bibr" rid="B42">Bespyatova et al. 2019</xref>), St. Petersburg (<xref ref-type="bibr" rid="B410">Tretyakov 2009</xref>), Leningrad Oblast (<xref ref-type="bibr" rid="B397">Sukhomlinova 1977</xref>), Novgorod Oblast (<xref ref-type="bibr" rid="B153">Grigoryeva and Tretyakov 1998</xref>), Pskov Oblast – the village Gogolevo (own data, unpublished), Kaliningrad Oblast, the Vistula Spit (own data, unpublished); Tver Oblast (<xref ref-type="bibr" rid="B359">Schipanov and Makhanko 2018</xref>), Tula Oblast (<xref ref-type="bibr" rid="B226">Kozlova et al. 2014</xref>), Perm Oblast (<xref ref-type="bibr" rid="B215">Korenberg et al. 2015</xref>), Eastern Upper Volga (<xref ref-type="bibr" rid="B86">Egorov et al. 2016</xref>), Krasnodar Krai and the Caucasus (<xref ref-type="bibr" rid="B374">Shatas 1957</xref>; <xref ref-type="bibr" rid="B133">Filippova and Stekol’nikov 2007</xref>), Kurgan Oblast (<xref ref-type="bibr" rid="B392">Starikov and Starikova 2021</xref>), Tyumen Oblast (<xref ref-type="bibr" rid="B54">Bragina et al. 2013</xref>), Omsk Oblast (<xref ref-type="bibr" rid="B334">Rar et al. 2014</xref>, <xref ref-type="bibr" rid="B336">2020</xref>), Kemerovo Oblast (<xref ref-type="bibr" rid="B224">Kovalevsky et al. 2018</xref>), Western Sayan (<xref ref-type="bibr" rid="B377">Shtilmark 1963</xref>), Eastern Sayan (<xref ref-type="bibr" rid="B360">Schluger 1961</xref>), Khamar-Daban ridge (<xref ref-type="bibr" rid="B433">Vershinina 1988</xref>). <bold>Belarus</bold> (<xref ref-type="bibr" rid="B22">Arzamasov 1963</xref>). <bold>Ukraine</bold>: Crimea (<xref ref-type="bibr" rid="B124">Filippova 2010</xref>), Polesia (<xref ref-type="bibr" rid="B323">Podobivskyi and Fedonyuk 2017</xref>). <bold>Moldova</bold>: north and central Moldova (<xref ref-type="bibr" rid="B428">Uspenskaya et al. 2006</xref>). <bold>Georgia</bold>: the village Bakuriani and the Roki Tunnel (<xref ref-type="bibr" rid="B81">Djaparidze 1960</xref>). <bold>Armenia</bold>: the whole territory (<xref ref-type="bibr" rid="B297">Ogandzhanyan 1960</xref>). <bold>Azerbaijan</bold>: the south of the country (<xref ref-type="bibr" rid="B297">Ogandzhanyan 1960</xref>).</p><fig id="F5" position="float" orientation="portrait"><object-id xmlns:xlink="http://www.w3.org/1999/xlink" content-type="doi" xlink:type="simple">10.3897/zookeys.1201.115467.figure5</object-id><object-id xmlns:xlink="http://www.w3.org/1999/xlink" content-type="arpha" xlink:type="simple">2E9C5BF3-5CEF-5DED-80D9-A99573044DED</object-id><label>Figure 5.</label><caption><p>Map of Russia and neighboring countries showing the locations where <italic><tp:taxon-name><tp:taxon-name-part taxon-name-part-type="genus" reg="Ixodes">Ixodes</tp:taxon-name-part><tp:taxon-name-part taxon-name-part-type="species" reg="trianguliceps">trianguliceps</tp:taxon-name-part></tp:taxon-name></italic> was reported.</p></caption><graphic xmlns:xlink="http://www.w3.org/1999/xlink" xlink:href="zookeys-1201-255_article-115467__-g005.jpg" position="float" orientation="portrait" xlink:type="simple" id="oo_1049191.jpg"><uri content-type="original_file" xlink:type="simple">https://binary.pensoft.net/fig/1049191</uri></graphic></fig></tp:treatment-sec><tp:treatment-sec sec-type="ecology" id="SECID0ESJBG"><title>Ecology and other information.</title><p><italic><tp:taxon-name><tp:taxon-name-part taxon-name-part-type="genus" reg="Ixodes">Ixodes</tp:taxon-name-part><tp:taxon-name-part taxon-name-part-type="species" reg="trianguliceps">trianguliceps</tp:taxon-name-part></tp:taxon-name></italic> Birula has a wide geographical distribution in the Palaearctic region, occurring from the coast of Lake Baikal to Western Europe (<xref ref-type="bibr" rid="B124">Filippova 2010</xref>; <xref ref-type="bibr" rid="B99">Estrada-Peña et al. 2018</xref>). In the north it reaches northern Karelia and the Scandinavian Peninsula (<xref ref-type="bibr" rid="B102">Fedorov and Leonovich 2021</xref>). Also, an isolated southern population of this species was found in the Crimean Peninsula (<xref ref-type="bibr" rid="B124">Filippova 2010</xref>) although in other parts of Ukraine it is present in forest zones, such as Polesia (<xref ref-type="bibr" rid="B323">Podobivskyi and Fedonyuk 2017</xref>).</p><p>The population that was supposed to be isolated in the mountain systems of the Caucasus (<xref ref-type="bibr" rid="B124">Filippova 2010</xref>) now seems to be more expanded, as proved by the recent finding in Turkey (Bolu and Kars province, the north of Turkey) (<xref ref-type="bibr" rid="B185">Keskin and Selçuk 2021</xref>). The Kars province is located near the border with Georgia, where this species was known before (<xref ref-type="bibr" rid="B81">Djaparidze 1960</xref>) and, therefore, the ticks reported from there are probably part of the same Caucasian population.</p><p>The map of findings of this tick species in Russia clearly illustrates that it lives in a broad range of forest biotopes throughout a vast territory including the zonal and mountain deciduous and mixed forest of the European type and forests of southern and middle-taiga types. Along the southern border of the largest part of the range in Russia, <italic><tp:taxon-name><tp:taxon-name-part taxon-name-part-type="genus" reg="Ixodes">I.</tp:taxon-name-part><tp:taxon-name-part taxon-name-part-type="species" reg="trianguliceps">trianguliceps</tp:taxon-name-part></tp:taxon-name></italic> occurs in the forest-steppe zone, populating shrubby and forested biotopes. This distinctly correlates with the main habitats of shrews and rodents, because the presence of these small mammals together with well-developed soil litter, plays an important role in the abundance of ticks in the landscape, as it is known that shrews of the genus <italic><tp:taxon-name><tp:taxon-name-part taxon-name-part-type="genus" reg="Sorex">Sorex</tp:taxon-name-part></tp:taxon-name></italic> are the most preferable host for larvae (<xref ref-type="bibr" rid="B332">Randolph 1975</xref>).</p><p>Interestingly, <italic><tp:taxon-name><tp:taxon-name-part taxon-name-part-type="genus" reg="Ixodes">I.</tp:taxon-name-part><tp:taxon-name-part taxon-name-part-type="species" reg="triangulipeps">triangulipeps</tp:taxon-name-part></tp:taxon-name></italic> was also reported from two bat species (<italic><tp:taxon-name><tp:taxon-name-part taxon-name-part-type="genus" reg="Myotis">Myotis</tp:taxon-name-part><tp:taxon-name-part taxon-name-part-type="species" reg="myotis">myotis</tp:taxon-name-part></tp:taxon-name></italic> in Poland (<xref ref-type="bibr" rid="B379">Siuda et al. 2009</xref>) and <italic><tp:taxon-name><tp:taxon-name-part taxon-name-part-type="genus" reg="Nyctalus">Nyctalus</tp:taxon-name-part><tp:taxon-name-part taxon-name-part-type="species" reg="noctula">noctula</tp:taxon-name-part></tp:taxon-name></italic> in Russia, as well as several bird species and one reptile species (<xref ref-type="bibr" rid="B117">Filippova 1977</xref>). These animals are non-typical and occasional hosts for this tick species. The single cases of parasitism on these host species can be a clear indication that <italic><tp:taxon-name><tp:taxon-name-part taxon-name-part-type="genus" reg="Ixodes">I.</tp:taxon-name-part><tp:taxon-name-part taxon-name-part-type="species" reg="trianguliceps">trianguliceps</tp:taxon-name-part></tp:taxon-name></italic> is predominantly an exophilic species, because it is unlikely that ticks could contact bats and birds in a burrow. Findings of this tick species in micropores of burrow tunnels in Belarus in winter (<xref ref-type="bibr" rid="B22">Arzamasov 1963</xref>) demonstrate only the ability of its larvae to remain active even during winter.</p><p>Phylogenetic trees inferred from the concatenated nucleotide sequences of 10 protein-coding genes of the mitochondrial genome of <italic><tp:taxon-name><tp:taxon-name-part taxon-name-part-type="genus" reg="Ixodes">I.</tp:taxon-name-part><tp:taxon-name-part taxon-name-part-type="species" reg="trianguliceps">trianguliceps</tp:taxon-name-part></tp:taxon-name></italic>, together with consideration of its morphology, justified to establish the new subgenus ﻿<tp:taxon-name><tp:taxon-name-part taxon-name-part-type="genus" reg="Ixodes"/><tp:taxon-name-part taxon-name-part-type="subgenus" reg="Filippoviella">Filippoviella</tp:taxon-name-part></tp:taxon-name> and include there <italic><tp:taxon-name><tp:taxon-name-part taxon-name-part-type="genus" reg="Ixodes">I.</tp:taxon-name-part><tp:taxon-name-part taxon-name-part-type="species" reg="trianguliceps">trianguliceps</tp:taxon-name-part></tp:taxon-name></italic> together with aforementioned <italic><tp:taxon-name><tp:taxon-name-part taxon-name-part-type="genus" reg="Ixodes">I.</tp:taxon-name-part><tp:taxon-name-part taxon-name-part-type="species" reg="ghilarovi">ghilarovi</tp:taxon-name-part></tp:taxon-name></italic> (<xref ref-type="bibr" rid="B15">Apanaskevich et al. 2024</xref>) both of which used to belong to the subgenus ﻿<tp:taxon-name><tp:taxon-name-part taxon-name-part-type="genus" reg="Ixodes"/><tp:taxon-name-part taxon-name-part-type="subgenus" reg="Exopalpiger">Exopalpiger</tp:taxon-name-part></tp:taxon-name>.</p></tp:treatment-sec><ref-list><ref id="B327"><mixed-citation xmlns:xlink="http://www.w3.org/1999/xlink" xlink:type="simple"><person-group><name name-style="western"><surname>Pomerantsev</surname><given-names>BI</given-names></name></person-group> (<year>1950</year>) <article-title>Ixodid ticks (<tp:taxon-name><tp:taxon-name-part taxon-name-part-type="family">Ixodidae</tp:taxon-name-part></tp:taxon-name>).</article-title><source>In: Fauna SSSR, Paukoobraznye</source><volume>4</volume>(<issue>2</issue>): <fpage>1</fpage>–<lpage>224</lpage>. [In Russian]</mixed-citation></ref><ref id="B410"><mixed-citation xmlns:xlink="http://www.w3.org/1999/xlink" xlink:type="simple"><person-group><name name-style="western"><surname>Tretyakov</surname><given-names>K</given-names></name></person-group> (<year>2009</year>) <article-title>Small mammals and their parasites (ixodid ticks) in urban forests and parks of St. Petersburg.</article-title><source>Estonian Journal of Ecology</source><volume>58</volume>(<issue>3</issue>): <fpage>232</fpage>–<lpage>239</lpage>. <ext-link xlink:href="10.3176/eco.2009.3.08" ext-link-type="doi" xlink:type="simple">https://doi.org/10.3176/eco.2009.3.08</ext-link></mixed-citation></ref><ref id="B117"><mixed-citation xmlns:xlink="http://www.w3.org/1999/xlink" xlink:type="simple"><person-group><name name-style="western"><surname>Filippova</surname><given-names>NA</given-names></name></person-group> (<year>1977</year>) <source>Ixodid ticks subfamily <tp:taxon-name><tp:taxon-name-part taxon-name-part-type="subfamily">Ixodinae</tp:taxon-name-part></tp:taxon-name>. <tp:taxon-name><tp:taxon-name-part taxon-name-part-type="class">Arachnida</tp:taxon-name-part></tp:taxon-name>. Vol. 4. Fauna of the USSR.</source><publisher-name>Nauka</publisher-name>, <publisher-loc>Leningrad</publisher-loc>, <size units="page">396 pp</size>. [In Russian]</mixed-citation></ref><ref id="B244"><mixed-citation xmlns:xlink="http://www.w3.org/1999/xlink" xlink:type="simple"><person-group><name name-style="western"><surname>Lutta</surname><given-names>AS</given-names></name></person-group> (<year>1968</year>) <article-title><italic><tp:taxon-name><tp:taxon-name-part taxon-name-part-type="genus">Ixodes</tp:taxon-name-part><tp:taxon-name-part taxon-name-part-type="species">trianguliceps</tp:taxon-name-part></tp:taxon-name></italic> Bir. and its distribution in Karelia.</article-title><source>Parazitologiia</source><volume>11</volume>(<issue>2</issue>): <fpage>142</fpage>–<lpage>150</lpage>. [In Russian]</mixed-citation></ref><ref id="B352"><mixed-citation xmlns:xlink="http://www.w3.org/1999/xlink" xlink:type="simple"><person-group><name name-style="western"><surname>Sapegina</surname><given-names>VF</given-names></name></person-group> (<year>1980</year>) Distribution of <tp:taxon-name><tp:taxon-name-part taxon-name-part-type="superfamily">Ixodoidea</tp:taxon-name-part></tp:taxon-name> ticks in the forest zone of Western and Central Siberia (<italic><tp:taxon-name><tp:taxon-name-part taxon-name-part-type="genus">Ixodes</tp:taxon-name-part><tp:taxon-name-part taxon-name-part-type="species">persulcatus</tp:taxon-name-part></tp:taxon-name></italic>, <italic><tp:taxon-name><tp:taxon-name-part taxon-name-part-type="genus">Ixodes</tp:taxon-name-part><tp:taxon-name-part taxon-name-part-type="species">trianguliceps</tp:taxon-name-part></tp:taxon-name></italic>, <italic><tp:taxon-name><tp:taxon-name-part taxon-name-part-type="genus">Ixodes</tp:taxon-name-part><tp:taxon-name-part taxon-name-part-type="species">apronophorus</tp:taxon-name-part></tp:taxon-name></italic>). Trudy AN SSSR, Sibirskoe otdelenie, Biologicheskii institut 67: 76. [In Russian]</mixed-citation></ref><ref id="B377"><mixed-citation xmlns:xlink="http://www.w3.org/1999/xlink" xlink:type="simple"><person-group><name name-style="western"><surname>Shtilmark</surname><given-names>FR</given-names></name></person-group> (<year>1963</year>) <article-title>Zoological and parasitological materials for the study of natural foci of infections in the forests of the Western Sayan.</article-title><source>Uchenye Zapiski Krasnoyarskogo Gosudarstvennogo Pedagogicheskogo Instituta</source><volume>24</volume>(<issue>5</issue>): <fpage>44</fpage>–<lpage>69</lpage>. [In Russian]</mixed-citation></ref><ref id="B391"><mixed-citation xmlns:xlink="http://www.w3.org/1999/xlink" xlink:type="simple"><person-group><name name-style="western"><surname>Stanyukovich</surname><given-names>MK</given-names></name><name name-style="western"><surname>Fedorov</surname><given-names>DD</given-names></name></person-group> (<year>2022</year>) <article-title>Ectoparasites (<tp:taxon-name><tp:taxon-name-part taxon-name-part-type="subclass">Acari</tp:taxon-name-part></tp:taxon-name>: <tp:taxon-name><tp:taxon-name-part taxon-name-part-type="above-genus">Gamasina</tp:taxon-name-part></tp:taxon-name>, <tp:taxon-name><tp:taxon-name-part taxon-name-part-type="family">Ixodidae</tp:taxon-name-part></tp:taxon-name>; <tp:taxon-name><tp:taxon-name-part taxon-name-part-type="class">Insecta</tp:taxon-name-part></tp:taxon-name>: <tp:taxon-name><tp:taxon-name-part taxon-name-part-type="suborder">Anoplura</tp:taxon-name-part></tp:taxon-name>) of small mammals of the Cape Kartesh (BBS Zin Ras, Karelia, Louch District).</article-title><source>Parazitologiia</source><volume>56</volume>(<issue>3</issue>): <fpage>252</fpage>–<lpage>264</lpage>. [In Russian]</mixed-citation></ref><ref id="B40"><mixed-citation xmlns:xlink="http://www.w3.org/1999/xlink" xlink:type="simple"><person-group><name name-style="western"><surname>Bespyatova</surname><given-names>LA</given-names></name><name name-style="western"><surname>Bugmyrin</surname><given-names>SV</given-names></name></person-group> (<year>2015</year>) <article-title>Ixodid ticks (<tp:taxon-name><tp:taxon-name-part taxon-name-part-type="superorder">Parasitiformes</tp:taxon-name-part></tp:taxon-name>: <tp:taxon-name><tp:taxon-name-part taxon-name-part-type="family">Ixodidae</tp:taxon-name-part></tp:taxon-name>) from small mammals in deforested boreal habitats in Northern European Russia.</article-title><source>Parazitologiia</source><volume>49</volume>(<issue>5</issue>): <fpage>376</fpage>–<lpage>390</lpage>. [In Russian]</mixed-citation></ref><ref id="B42"><mixed-citation xmlns:xlink="http://www.w3.org/1999/xlink" xlink:type="simple"><person-group><name name-style="western"><surname>Bespyatova</surname><given-names>LA</given-names></name><name name-style="western"><surname>Bugmyrin</surname><given-names>SV</given-names></name><name name-style="western"><surname>Kutenkov</surname><given-names>SA</given-names></name><name name-style="western"><surname>Nikonorova</surname><given-names>IA</given-names></name></person-group> (<year>2019</year>) <article-title>The abundance of ixodid ticks (<tp:taxon-name><tp:taxon-name-part taxon-name-part-type="subclass">Acari</tp:taxon-name-part></tp:taxon-name>: <tp:taxon-name><tp:taxon-name-part taxon-name-part-type="family">Ixodidae</tp:taxon-name-part></tp:taxon-name>) on small mammals in forest biotopes of the middle taiga subzone of Karelia.</article-title><source>Parazitologiya</source><volume>53</volume>(<issue>6</issue>): <fpage>463</fpage>–<lpage>473</lpage>. <ext-link xlink:href="10.1134/S0031184719060036" ext-link-type="doi" xlink:type="simple">https://doi.org/10.1134/S0031184719060036</ext-link> [In Russian]</mixed-citation></ref><ref id="B397"><mixed-citation xmlns:xlink="http://www.w3.org/1999/xlink" xlink:type="simple"><person-group><name name-style="western"><surname>Sukhomlinova</surname><given-names>OI</given-names></name></person-group> (<year>1977</year>) <article-title>Ecology of ixodid ticks from small mammals in the Leningrad Oblast.</article-title><source>Parazitologiia</source><volume>11</volume>(<issue>5</issue>): <fpage>436</fpage>–<lpage>441</lpage>. [In Russian]</mixed-citation></ref><ref id="B153"><mixed-citation xmlns:xlink="http://www.w3.org/1999/xlink" xlink:type="simple"><person-group><name name-style="western"><surname>Grigoryeva</surname><given-names>LA</given-names></name><name name-style="western"><surname>Tretyakov</surname><given-names>KA</given-names></name></person-group> (<year>1998</year>) <article-title>Peculiarity of parasitic system ixodid ticks–<italic><tp:taxon-name><tp:taxon-name-part taxon-name-part-type="genus">Borrelia</tp:taxon-name-part></tp:taxon-name></italic>–micromammalia in the North-West of Russia.</article-title><source>Parazitologiia</source><volume>32</volume>(<issue>5</issue>): <fpage>422</fpage>–<lpage>430</lpage>. [In Russian]</mixed-citation></ref><ref id="B359"><mixed-citation xmlns:xlink="http://www.w3.org/1999/xlink" xlink:type="simple"><person-group><name name-style="western"><surname>Schipanov</surname><given-names>NA</given-names></name><name name-style="western"><surname>Makhanko</surname><given-names>EV</given-names></name></person-group> (<year>2018</year>) <article-title>Notes on feeding of ixodid tick larvae and nymphs on shrews of the genus <italic><tp:taxon-name><tp:taxon-name-part taxon-name-part-type="genus">Sorex</tp:taxon-name-part></tp:taxon-name></italic> (Lipotyphla) in the south-east of the Tver region.</article-title><source>Zoologicheskij Zhurnal</source><volume>97</volume>(<issue>2</issue>): <fpage>190</fpage>–<lpage>195</lpage>. <ext-link xlink:href="10.7868/S0044513418020071" ext-link-type="doi" xlink:type="simple">https://doi.org/10.7868/S0044513418020071</ext-link> [In Russian]</mixed-citation></ref><ref id="B226"><mixed-citation xmlns:xlink="http://www.w3.org/1999/xlink" xlink:type="simple"><person-group><name name-style="western"><surname>Kozlova</surname><given-names>TV</given-names></name><name name-style="western"><surname>Dorofeev</surname><given-names>EM</given-names></name><name name-style="western"><surname>Smol’yaninova</surname><given-names>OL</given-names></name><name name-style="western"><surname>Popov</surname><given-names>VP</given-names></name></person-group> (<year>2014</year>) <article-title>Distribution, abundance, and epidemiological significance of <italic><tp:taxon-name><tp:taxon-name-part taxon-name-part-type="genus">Ixodes</tp:taxon-name-part><tp:taxon-name-part taxon-name-part-type="species">ricinus</tp:taxon-name-part></tp:taxon-name></italic> ticks in the territory of the Tula region.</article-title><source>Problemy Osobo Opasnyh Infekcij</source><volume>2</volume>: <fpage>58</fpage>–<lpage>61</lpage>. <ext-link xlink:href="10.21055/0370-1069-2014-2-58-61" ext-link-type="doi" xlink:type="simple">https://doi.org/10.21055/0370-1069-2014-2-58-61</ext-link> [In Russian]</mixed-citation></ref><ref id="B215"><mixed-citation xmlns:xlink="http://www.w3.org/1999/xlink" xlink:type="simple"><person-group><name name-style="western"><surname>Korenberg</surname><given-names>EI</given-names></name><name name-style="western"><surname>Kovalevsky</surname><given-names>YV</given-names></name><name name-style="western"><surname>Gorelova</surname><given-names>NB</given-names></name><name name-style="western"><surname>Nefedova</surname><given-names>VV</given-names></name></person-group> (<year>2015</year>) <article-title>Comparative analysis of the roles of <italic><tp:taxon-name><tp:taxon-name-part taxon-name-part-type="genus">Ixodes</tp:taxon-name-part><tp:taxon-name-part taxon-name-part-type="species">persulcatus</tp:taxon-name-part></tp:taxon-name></italic> and <italic><tp:taxon-name><tp:taxon-name-part taxon-name-part-type="genus">I.</tp:taxon-name-part><tp:taxon-name-part taxon-name-part-type="species">trianguliceps</tp:taxon-name-part></tp:taxon-name></italic> ticks in natural foci of ixodid tick-borne borrelioses in the Middle Urals, Russia.</article-title><source>Ticks and Tick-Borne Diseases</source><volume>6</volume>(<issue>3</issue>): <fpage>316</fpage>–<lpage>321</lpage>. <ext-link xlink:href="10.1016/j.ttbdis.2015.02.004" ext-link-type="doi" xlink:type="simple">https://doi.org/10.1016/j.ttbdis.2015.02.004</ext-link></mixed-citation></ref><ref id="B86"><mixed-citation xmlns:xlink="http://www.w3.org/1999/xlink" xlink:type="simple"><person-group><name name-style="western"><surname>Egorov</surname><given-names>DS</given-names></name><name name-style="western"><surname>Kruchkova</surname><given-names>EN</given-names></name><name name-style="western"><surname>Egorov</surname><given-names>SV</given-names></name></person-group> (<year>2016</year>) <article-title>Peculiarities of distribution of larvae and nymphs of <italic><tp:taxon-name><tp:taxon-name-part taxon-name-part-type="genus">Ixodes</tp:taxon-name-part></tp:taxon-name></italic> ticks according to the host species in the natural foci of <italic><tp:taxon-name><tp:taxon-name-part taxon-name-part-type="genus">Babesia</tp:taxon-name-part><tp:taxon-name-part taxon-name-part-type="species">canis</tp:taxon-name-part></tp:taxon-name></italic> infections in the Eastern Upper Volga.</article-title><source>Teorija I Praktika Bor’by S Parazitarnymi Boleznjami</source><volume>17</volume>: <fpage>166</fpage>–<lpage>167</lpage>. [In Russian]</mixed-citation></ref><ref id="B374"><mixed-citation xmlns:xlink="http://www.w3.org/1999/xlink" xlink:type="simple"><person-group><name name-style="western"><surname>Shatas</surname><given-names>YF</given-names></name></person-group> (<year>1957</year>) Ticks <tp:taxon-name><tp:taxon-name-part taxon-name-part-type="superfamily">Ixodoidea</tp:taxon-name-part></tp:taxon-name> and fleas of Dagestan. Scientific conference on natural foci and epidemiology of especially dangerous infectious diseases. Tezisy Dokladov. Saratov, 433–437. [In Russian]</mixed-citation></ref><ref id="B133"><mixed-citation xmlns:xlink="http://www.w3.org/1999/xlink" xlink:type="simple"><person-group><name name-style="western"><surname>Filippova</surname><given-names>NA</given-names></name><name name-style="western"><surname>Stekol’nikov</surname><given-names>AA</given-names></name></person-group> (<year>2007</year>) <article-title>Assessment of the preimaginal stages of the ticks collected from small mammals in Western and Northern Caucasus (<tp:taxon-name><tp:taxon-name-part taxon-name-part-type="subclass">Acari</tp:taxon-name-part></tp:taxon-name>: <tp:taxon-name><tp:taxon-name-part taxon-name-part-type="family">Ixodidae</tp:taxon-name-part></tp:taxon-name>).</article-title><source>Parazitologiia</source><volume>41</volume>(<issue>1</issue>): <fpage>3</fpage>–<lpage>22</lpage>. [In Russian]</mixed-citation></ref><ref id="B392"><mixed-citation xmlns:xlink="http://www.w3.org/1999/xlink" xlink:type="simple"><person-group><name name-style="western"><surname>Starikov</surname><given-names>VP</given-names></name><name name-style="western"><surname>Starikova</surname><given-names>TM</given-names></name></person-group> (<year>2021</year>) <article-title>Species composition and distribution of ixodid ticks (<tp:taxon-name><tp:taxon-name-part taxon-name-part-type="superorder">Parasitiformes</tp:taxon-name-part></tp:taxon-name>, <tp:taxon-name><tp:taxon-name-part taxon-name-part-type="family">Ixodidae</tp:taxon-name-part></tp:taxon-name>) in the Kurgan oblast. Vestnik Severo-Vostochnogo Federal’nogo Universiteta Im. M. K.</article-title><source>Ammosova</source><volume>1</volume>(<issue>81</issue>): <fpage>20</fpage>–<lpage>33</lpage>. <ext-link xlink:href="10.25587/b9109-8666-3535-u" ext-link-type="doi" xlink:type="simple">https://doi.org/10.25587/b9109-8666-3535-u</ext-link> [In Russian]</mixed-citation></ref><ref id="B54"><mixed-citation xmlns:xlink="http://www.w3.org/1999/xlink" xlink:type="simple"><person-group><name name-style="western"><surname>Bragina</surname><given-names>EA</given-names></name><name name-style="western"><surname>Kolchanova</surname><given-names>LP</given-names></name><name name-style="western"><surname>Stepanova</surname><given-names>TF</given-names></name></person-group> (<year>2013</year>) <article-title>Infecction of <italic><tp:taxon-name><tp:taxon-name-part taxon-name-part-type="genus">Ixodes</tp:taxon-name-part></tp:taxon-name></italic> ticks with monocytic ehrlichiosis and human granulocytic anaplasmosis in the territory of the Tyumen region.</article-title><source>Zdorov’e Naselenija I Sreda Obitanija</source><volume>2</volume>(<issue>239</issue>): <fpage>33</fpage>–<lpage>34</lpage>. [In Russian]</mixed-citation></ref><ref id="B334"><mixed-citation xmlns:xlink="http://www.w3.org/1999/xlink" xlink:type="simple"><person-group><name name-style="western"><surname>Rar</surname><given-names>VA</given-names></name><name name-style="western"><surname>Epikhina</surname><given-names>TI</given-names></name><name name-style="western"><surname>Tikunova</surname><given-names>NV</given-names></name><name name-style="western"><surname>Bondarenko</surname><given-names>EI</given-names></name><name name-style="western"><surname>Ivanov</surname><given-names>MK</given-names></name><name name-style="western"><surname>Yakimenko</surname><given-names>VV</given-names></name><name name-style="western"><surname>Mal’kova</surname><given-names>MG</given-names></name><name name-style="western"><surname>Tantsev</surname><given-names>AK</given-names></name></person-group> (<year>2014</year>) <article-title>DNA detection of pathogens transmitted by ixodid ticks in blood of small mammals inhabiting the forest biotopes in Middle Irtysh Area (Omsk Region, West Siberia).</article-title><source>Parazitologia</source><volume>48</volume>(<issue>1</issue>): <fpage>37</fpage>–<lpage>53</lpage>.</mixed-citation></ref><ref id="B336"><mixed-citation xmlns:xlink="http://www.w3.org/1999/xlink" xlink:type="simple"><person-group><name name-style="western"><surname>Rar</surname><given-names>VA</given-names></name><name name-style="western"><surname>Yakimenko</surname><given-names>V</given-names></name><name name-style="western"><surname>Tikunov</surname><given-names>A</given-names></name><name name-style="western"><surname>Vinarskaya</surname><given-names>N</given-names></name><name name-style="western"><surname>Tancev</surname><given-names>A</given-names></name><name name-style="western"><surname>Babkin</surname><given-names>I</given-names></name><name name-style="western"><surname>Epikhina</surname><given-names>T</given-names></name><name name-style="western"><surname>Tikunova</surname><given-names>N</given-names></name></person-group> (<year>2020</year>) <article-title>Genetic and morphological characterization of <italic><tp:taxon-name><tp:taxon-name-part taxon-name-part-type="genus">Ixodes</tp:taxon-name-part><tp:taxon-name-part taxon-name-part-type="species">apronophorus</tp:taxon-name-part></tp:taxon-name></italic> from Western Siberia, Russia.</article-title><source>Ticks and Tick-Borne Diseases</source><volume>11</volume>(<issue>1</issue>): <fpage>101284</fpage>. <ext-link xlink:href="10.1016/j.ttbdis.2019.101284" ext-link-type="doi" xlink:type="simple">https://doi.org/10.1016/j.ttbdis.2019.101284</ext-link></mixed-citation></ref><ref id="B224"><mixed-citation xmlns:xlink="http://www.w3.org/1999/xlink" xlink:type="simple"><person-group><name name-style="western"><surname>Kovalevsky</surname><given-names>AV</given-names></name><name name-style="western"><surname>Zubko</surname><given-names>KS</given-names></name><name name-style="western"><surname>Efimova</surname><given-names>AR</given-names></name><name name-style="western"><surname>Luchnikova</surname><given-names>EM</given-names></name><name name-style="western"><surname>Drozdova</surname><given-names>OM</given-names></name></person-group> (<year>2018</year>) <article-title>Distribution and some biological features of ixodid ticks (<tp:taxon-name><tp:taxon-name-part taxon-name-part-type="superorder">Parasitiformes</tp:taxon-name-part></tp:taxon-name>, <tp:taxon-name><tp:taxon-name-part taxon-name-part-type="family">Ixodidae</tp:taxon-name-part></tp:taxon-name>) in Kuznetsk-Salair mountain area (Kemerovo province, Russia).</article-title><source>Entomological Review</source><volume>98</volume>(<issue>9</issue>): <fpage>1379</fpage>–<lpage>1388</lpage>. <ext-link xlink:href="10.1134/S0013873818090154" ext-link-type="doi" xlink:type="simple">https://doi.org/10.1134/S0013873818090154</ext-link></mixed-citation></ref><ref id="B360"><mixed-citation xmlns:xlink="http://www.w3.org/1999/xlink" xlink:type="simple"><person-group><name name-style="western"><surname>Schluger</surname><given-names>IS</given-names></name></person-group> (<year>1961</year>) <article-title>Some data on the biology of <italic><tp:taxon-name><tp:taxon-name-part taxon-name-part-type="genus">Ixodes</tp:taxon-name-part><tp:taxon-name-part taxon-name-part-type="species">trianguliceps</tp:taxon-name-part></tp:taxon-name></italic> Bir. and <italic><tp:taxon-name><tp:taxon-name-part taxon-name-part-type="genus">I.</tp:taxon-name-part><tp:taxon-name-part taxon-name-part-type="species">persulcatus</tp:taxon-name-part></tp:taxon-name></italic> P. Sch. in the Krasnoyarsk Territory.</article-title><source>Medicinskaja Parazitologiya I Parazitarnye Bolezni</source><volume>30</volume>(<issue>4</issue>): <fpage>425</fpage>–<lpage>433</lpage>. [In Russian]</mixed-citation></ref><ref id="B433"><mixed-citation xmlns:xlink="http://www.w3.org/1999/xlink" xlink:type="simple"><person-group><name name-style="western"><surname>Vershinina</surname><given-names>TA</given-names></name></person-group> (<year>1988</year>) <article-title><italic><tp:taxon-name><tp:taxon-name-part taxon-name-part-type="genus">Ixodes</tp:taxon-name-part><tp:taxon-name-part taxon-name-part-type="species">trianguliceps</tp:taxon-name-part></tp:taxon-name></italic> (<tp:taxon-name><tp:taxon-name-part taxon-name-part-type="superorder">Parasitiformes</tp:taxon-name-part></tp:taxon-name>, <tp:taxon-name><tp:taxon-name-part taxon-name-part-type="family">Ixodidae</tp:taxon-name-part></tp:taxon-name>) in the southern Lake Baikal area.</article-title><source>Parazitologiia</source><volume>22</volume>(<issue>4</issue>): <fpage>329</fpage>–<lpage>336</lpage>. [In Russian]</mixed-citation></ref><ref id="B22"><mixed-citation xmlns:xlink="http://www.w3.org/1999/xlink" xlink:type="simple"><person-group><name name-style="western"><surname>Arzamasov</surname><given-names>IT</given-names></name></person-group> (<year>1963</year>) Ectoparasites of rodents. In: Fauna and ecology of rodent parasites. Nauka I Tehnika, Minsk, 138–235. [In Russian]</mixed-citation></ref><ref id="B124"><mixed-citation xmlns:xlink="http://www.w3.org/1999/xlink" xlink:type="simple"><person-group><name name-style="western"><surname>Filippova</surname><given-names>NA</given-names></name></person-group> (<year>2010</year>) <article-title>Uncommon zoogeographical connections in the subgenus ﻿<tp:taxon-name><tp:taxon-name-part taxon-name-part-type="genus"/><tp:taxon-name-part taxon-name-part-type="subgenus">Exopalpiger</tp:taxon-name-part></tp:taxon-name> Schultze of the genus <italic><tp:taxon-name><tp:taxon-name-part taxon-name-part-type="genus">Ixodes</tp:taxon-name-part></tp:taxon-name></italic> Latreille (<tp:taxon-name><tp:taxon-name-part taxon-name-part-type="subclass">Acari</tp:taxon-name-part></tp:taxon-name>, <tp:taxon-name><tp:taxon-name-part taxon-name-part-type="family">Ixodidae</tp:taxon-name-part></tp:taxon-name>).</article-title><source>Entomological Review</source><volume>90</volume>(<issue>6</issue>): <fpage>793</fpage>–<lpage>797</lpage>. <ext-link xlink:href="10.1134/S0013873810060151" ext-link-type="doi" xlink:type="simple">https://doi.org/10.1134/S0013873810060151</ext-link></mixed-citation></ref><ref id="B323"><mixed-citation xmlns:xlink="http://www.w3.org/1999/xlink" xlink:type="simple"><person-group><name name-style="western"><surname>Podobivskyi</surname><given-names>SS</given-names></name><name name-style="western"><surname>Fedonyuk</surname><given-names>LY</given-names></name></person-group> (<year>2017</year>) <article-title>On the issue of species composition, biology, and significance of ixodid ticks of Western Ukraine. Naukovi Zapiski Ternopil’s’kogo Nacional’nogo Pedagogichnogo Universitetu Im. V. Gnatjuka. Ser.</article-title><source>Biologija</source><volume>2</volume>(<issue>69</issue>): <fpage>123</fpage>–<lpage>128</lpage>. [In Ukrainian]</mixed-citation></ref><ref id="B428"><mixed-citation xmlns:xlink="http://www.w3.org/1999/xlink" xlink:type="simple"><person-group><name name-style="western"><surname>Uspenskaya</surname><given-names>IG</given-names></name><name name-style="western"><surname>Georgita</surname><given-names>SD</given-names></name><name name-style="western"><surname>Movile</surname><given-names>AA</given-names></name><name name-style="western"><surname>Burlaku</surname><given-names>VI</given-names></name><name name-style="western"><surname>Gutsu</surname><given-names>AG</given-names></name><name name-style="western"><surname>Konovalov</surname><given-names>YN</given-names></name><name name-style="western"><surname>Melnik</surname><given-names>VN</given-names></name><name name-style="western"><surname>Kulbachnaya</surname><given-names>EW</given-names></name></person-group> (<year>2006</year>) Structure and dynamics of the faunistic complex of mammals and ixodid ticks in various landscape-faunistic zones of the territory of Moldova, their epizootological significance. Collection of Scientific Articles 130: 153.</mixed-citation></ref><ref id="B81"><mixed-citation xmlns:xlink="http://www.w3.org/1999/xlink" xlink:type="simple"><person-group><name name-style="western"><surname>Djaparidze</surname><given-names>NI</given-names></name></person-group> (<year>1960</year>) <source>Ixodid ticks of Georgia.</source><publisher-name>Izdatel’stvo Akademii Nauk Gruzinskoi SSR</publisher-name>, <publisher-loc>Tbilisi</publisher-loc>, <size units="page">295 pp</size>. [In Russian]</mixed-citation></ref><ref id="B297"><mixed-citation xmlns:xlink="http://www.w3.org/1999/xlink" xlink:type="simple"><person-group><name name-style="western"><surname>Ogandzhanyan</surname><given-names>AM</given-names></name></person-group> (<year>1960</year>) <article-title>Rodents, birds and reptiles as hosts of ixodid ticks in the conditions of the Armenian SSR and adjacent regions of the Azerbaijani SSR.</article-title><source>Trudy Armyanskoj Protivochumnoj Stancii</source><volume>1</volume>: <fpage>383</fpage>–<lpage>389</lpage>. [In Russian]</mixed-citation></ref><ref id="B99"><mixed-citation xmlns:xlink="http://www.w3.org/1999/xlink" xlink:type="simple"><person-group><name name-style="western"><surname>Estrada-Peña</surname><given-names>A</given-names></name><name name-style="western"><surname>Mihalca</surname><given-names>AD</given-names></name><name name-style="western"><surname>Petney</surname><given-names>TN</given-names></name></person-group> (<year>2018</year>) Ticks of Europe and North Africa: a guide to species identification. Springer International Publishing, 404 pp. <ext-link xlink:href="10.1007/978-3-319-63760-0" ext-link-type="doi" xlink:type="simple">https://doi.org/10.1007/978-3-319-63760-0</ext-link></mixed-citation></ref><ref id="B102"><mixed-citation xmlns:xlink="http://www.w3.org/1999/xlink" xlink:type="simple"><person-group><name name-style="western"><surname>Fedorov</surname><given-names>DS</given-names></name><name name-style="western"><surname>Leonovich</surname><given-names>SA</given-names></name></person-group> (<year>2021</year>) <article-title>Analysis of findings and host-parasite relations of the tick <italic><tp:taxon-name><tp:taxon-name-part taxon-name-part-type="genus">Ixodes</tp:taxon-name-part><tp:taxon-name-part taxon-name-part-type="species">trianguliceps</tp:taxon-name-part></tp:taxon-name></italic> Birula, 1895 (<tp:taxon-name><tp:taxon-name-part taxon-name-part-type="family">Ixodidae</tp:taxon-name-part></tp:taxon-name>, <tp:taxon-name><tp:taxon-name-part taxon-name-part-type="subfamily">Ixodinae</tp:taxon-name-part></tp:taxon-name>) in Northwestern Russia and in neighboring European countries.</article-title><source>Entomological Review</source><volume>101</volume>(<issue>5</issue>): <fpage>725</fpage>–<lpage>732</lpage>. <ext-link xlink:href="10.1134/S0013873821050122" ext-link-type="doi" xlink:type="simple">https://doi.org/10.1134/S0013873821050122</ext-link></mixed-citation></ref><ref id="B185"><mixed-citation xmlns:xlink="http://www.w3.org/1999/xlink" xlink:type="simple"><person-group><name name-style="western"><surname>Keskin</surname><given-names>A</given-names></name><name name-style="western"><surname>Selçuk</surname><given-names>AY</given-names></name></person-group> (<year>2021</year>) <article-title>A survey for tick (<tp:taxon-name><tp:taxon-name-part taxon-name-part-type="subclass">Acari</tp:taxon-name-part></tp:taxon-name>: <tp:taxon-name><tp:taxon-name-part taxon-name-part-type="family">Ixodidae</tp:taxon-name-part></tp:taxon-name>) infestation on some wild mammals and the first record of <italic><tp:taxon-name><tp:taxon-name-part taxon-name-part-type="genus">Ixodes</tp:taxon-name-part><tp:taxon-name-part taxon-name-part-type="species">trianguliceps</tp:taxon-name-part></tp:taxon-name></italic> Birula in Turkey.</article-title><source>Systematic and Applied Acarology</source><volume>26</volume>(<issue>12</issue>): <fpage>2209</fpage>–<lpage>2220</lpage>. <ext-link xlink:href="10.11158/saa.26.12.1" ext-link-type="doi" xlink:type="simple">https://doi.org/10.11158/saa.26.12.1</ext-link></mixed-citation></ref><ref id="B332"><mixed-citation xmlns:xlink="http://www.w3.org/1999/xlink" xlink:type="simple"><person-group><name name-style="western"><surname>Randolph</surname><given-names>SE</given-names></name></person-group> (<year>1975</year>) <article-title>Patterns of distribution of the tick <italic><tp:taxon-name><tp:taxon-name-part taxon-name-part-type="genus">Ixodes</tp:taxon-name-part><tp:taxon-name-part taxon-name-part-type="species">trianguliceps</tp:taxon-name-part></tp:taxon-name></italic> Birula on its hosts.</article-title><source>Journal of Animal Ecology</source><volume>44</volume>(<issue>2</issue>): <fpage>451</fpage>–<lpage>474</lpage>. <ext-link xlink:href="10.2307/3606" ext-link-type="doi" xlink:type="simple">https://doi.org/10.2307/3606</ext-link></mixed-citation></ref><ref id="B379"><mixed-citation xmlns:xlink="http://www.w3.org/1999/xlink" xlink:type="simple"><person-group><name name-style="western"><surname>Siuda</surname><given-names>K</given-names></name><name name-style="western"><surname>Stanko</surname><given-names>M</given-names></name><name name-style="western"><surname>Piksa</surname><given-names>K</given-names></name><name name-style="western"><surname>Górz</surname><given-names>A</given-names></name></person-group> (<year>2009</year>) <article-title>Ticks (<tp:taxon-name><tp:taxon-name-part taxon-name-part-type="subclass">Acari</tp:taxon-name-part></tp:taxon-name>: <tp:taxon-name><tp:taxon-name-part taxon-name-part-type="order">Ixodida</tp:taxon-name-part></tp:taxon-name>) parasitizing bats in Poland and Slovakia.</article-title><source>Wiadomosci Parazytologiczne</source><volume>55</volume>(<issue>1</issue>): <fpage>39</fpage>–<lpage>45</lpage>.</mixed-citation></ref><ref id="B15"><mixed-citation xmlns:xlink="http://www.w3.org/1999/xlink" xlink:type="simple"><person-group><name name-style="western"><surname>Apanaskevich</surname><given-names>DA</given-names></name><name name-style="western"><surname>Greiman</surname><given-names>SE</given-names></name><name name-style="western"><surname>Fedorov</surname><given-names>DS</given-names></name><name name-style="western"><surname>Ahmed</surname><given-names>R</given-names></name><name name-style="western"><surname>Barker</surname><given-names>SC</given-names></name></person-group> (<year>2024</year>) <article-title>A new subgenus of hard ticks, <italic><tp:taxon-name><tp:taxon-name-part taxon-name-part-type="genus">Filippoviella</tp:taxon-name-part></tp:taxon-name></italic> n. subgen. (<tp:taxon-name><tp:taxon-name-part taxon-name-part-type="subclass">Acari</tp:taxon-name-part></tp:taxon-name>: <tp:taxon-name><tp:taxon-name-part taxon-name-part-type="family">Ixodidae</tp:taxon-name-part></tp:taxon-name>) comprising <italic><tp:taxon-name><tp:taxon-name-part taxon-name-part-type="genus">Ixodes</tp:taxon-name-part><tp:taxon-name-part taxon-name-part-type="species">trianguliceps</tp:taxon-name-part></tp:taxon-name></italic> Birula, 1895 and <italic><tp:taxon-name><tp:taxon-name-part taxon-name-part-type="genus">I.</tp:taxon-name-part><tp:taxon-name-part taxon-name-part-type="species">ghilarovi</tp:taxon-name-part></tp:taxon-name></italic> Filippova &amp; Panova, 1988, parasites of small mammals in Europe and Asia.</article-title><source>Zootaxa</source><volume>5443</volume>(<issue>2</issue>): <fpage>224</fpage>–<lpage>236</lpage>. <ext-link xlink:href="10.11646/zootaxa.5443.2.5" ext-link-type="doi" xlink:type="simple">https://doi.org/10.11646/zootaxa.5443.2.5</ext-link></mixed-citation></ref></ref-list></tp:taxon-treatment>
