# Supplementary material for: ﻿Checklist of hosts, illustrated geographical range, and ecology of tick species from the genus Ixodes (Acari, Ixodidae) in Russia and other post-Soviet countries
Source: Zookeys. 2024 May 14;1201:255–343. doi: 10.3897/zookeys.1201.115467 (PMC11109513; doi:10.3897/zookeys.1201.115467)
Supplement: XML Treatment for Ixodes apronophorus [file zookeys.1201.115467-treatment6.xml]

<!DOCTYPE tp:taxon-treatment
  PUBLIC "-//TaxonX//DTD Taxonomic Treatment Publishing DTD v0 20100105//EN" "tax-treatment-NSO.dtd">
<tp:taxon-treatment xmlns:tp="http://www.plazi.org/taxpub"><tp:treatment-meta><kwd-group><label>Taxon classification</label><kwd>
                  <named-content content-type="kingdom">Animalia</named-content>
                </kwd><kwd>
                  <named-content content-type="order">Ixodida</named-content>
                </kwd><kwd>
                  <named-content content-type="family">Ixodidae</named-content>
                </kwd></kwd-group><mixed-citation publication-type="journal"><person-group><name><surname>Fedorov</surname><given-names>Denis</given-names></name><name><surname>Hornok</surname><given-names>Sándor</given-names></name></person-group><article-title>﻿Checklist of hosts, illustrated geographical range, and ecology of tick species from the genus <italic><tp:taxon-name><tp:taxon-name-part taxon-name-part-type="genus" reg="Ixodes">Ixodes</tp:taxon-name-part></tp:taxon-name></italic> (<tp:taxon-name><tp:taxon-name-part taxon-name-part-type="subclass">Acari</tp:taxon-name-part></tp:taxon-name>, <tp:taxon-name><tp:taxon-name-part taxon-name-part-type="family">Ixodidae</tp:taxon-name-part></tp:taxon-name>) in Russia and other post-Soviet countries</article-title><source>Zookeys</source><day>14</day><month>05</month><year>2024</year><volume>1201</volume><fpage>255</fpage><lpage>343</lpage><pub-id pub-id-type="doi">10.3897/zookeys.1201.115467</pub-id></mixed-citation></tp:treatment-meta><tp:nomenclature><label>﻿</label><tp:taxon-name>
                <object-id xmlns:xlink="http://www.w3.org/1999/xlink" content-type="arpha" xlink:type="simple">F06D4EDC-7835-5A5D-A0F9-10BB8BD3EE87</object-id>
                <tp:taxon-name-part taxon-name-part-type="genus" reg="Ixodes">Ixodes</tp:taxon-name-part>
                <tp:taxon-name-part taxon-name-part-type="species" reg="apronophorus">apronophorus</tp:taxon-name-part>
              </tp:taxon-name><tp:taxon-authority>Schulze, 1924</tp:taxon-authority><tp:nomenclature-citation-list><tp:nomenclature-citation><tp:taxon-name>
                    <tp:taxon-name-part taxon-name-part-type="genus" reg="Ixodes">Ixodes</tp:taxon-name-part>
                    <tp:taxon-name-part taxon-name-part-type="species" reg="apronophorus">apronophorus</tp:taxon-name-part>
                  </tp:taxon-name><comment>Schulze, 1924: 281.</comment></tp:nomenclature-citation><tp:nomenclature-citation><tp:taxon-name>
                    <tp:taxon-name-part taxon-name-part-type="genus" reg="Ixodes">Ixodes</tp:taxon-name-part>
                    <tp:taxon-name-part taxon-name-part-type="species" reg="arvicolae">arvicolae</tp:taxon-name-part>
                  </tp:taxon-name><comment>Warburton, 1926: 55; <xref ref-type="bibr" rid="B266">Morel and Pérez 1978</xref>: 201.</comment></tp:nomenclature-citation><tp:nomenclature-citation><tp:taxon-name>
                    <tp:taxon-name-part taxon-name-part-type="genus" reg="Ixodes">Ixodes</tp:taxon-name-part>
                    <tp:taxon-name-part taxon-name-part-type="species" reg="arvalis">arvalis</tp:taxon-name-part>
                  </tp:taxon-name><comment>Karpov &amp; Popov, 1944: 75; <xref ref-type="bibr" rid="B266">Morel and Pérez 1978</xref>: 201.</comment></tp:nomenclature-citation><tp:nomenclature-citation><tp:taxon-name>
                    <tp:taxon-name-part taxon-name-part-type="genus" reg="Ixodes">Ixodes</tp:taxon-name-part>
                    <tp:taxon-name-part taxon-name-part-type="species" reg="dorrien-smilhi">dorrien-smilhi</tp:taxon-name-part>
                  </tp:taxon-name><comment>Turk: <xref ref-type="bibr" rid="B266">Morel and Pérez 1978</xref>: 201.</comment></tp:nomenclature-citation><tp:nomenclature-citation><tp:taxon-name>
                    <tp:taxon-name-part taxon-name-part-type="genus" reg="Ixodes">Ixodes</tp:taxon-name-part>
                    <tp:taxon-name-part taxon-name-part-type="species" reg="dorriensmithi">dorriensmithi</tp:taxon-name-part>
                  </tp:taxon-name><comment>Turk: <xref ref-type="bibr" rid="B266">Morel and Pérez 1978</xref>: 201.</comment></tp:nomenclature-citation></tp:nomenclature-citation-list></tp:nomenclature><tp:treatment-sec sec-type="Recorded hosts" id="SECID0ETTBG"><title>Recorded hosts.</title><p><bold><tp:taxon-name><tp:taxon-name-part taxon-name-part-type="class">Mammalia</tp:taxon-name-part></tp:taxon-name></bold>: <italic><tp:taxon-name><tp:taxon-name-part taxon-name-part-type="genus" reg="Alexandromys">Alexandromys</tp:taxon-name-part><tp:taxon-name-part taxon-name-part-type="species" reg="oeconomus">oeconomus</tp:taxon-name-part></tp:taxon-name></italic> (tundra vole), <italic><tp:taxon-name><tp:taxon-name-part taxon-name-part-type="genus" reg="Apodemus">Apodemus</tp:taxon-name-part><tp:taxon-name-part taxon-name-part-type="species" reg="agrarius">agrarius</tp:taxon-name-part></tp:taxon-name></italic> (striped field mouse), <italic><tp:taxon-name><tp:taxon-name-part taxon-name-part-type="genus" reg="Apodemus">Apodemus</tp:taxon-name-part><tp:taxon-name-part taxon-name-part-type="species" reg="flavicollis">flavicollis</tp:taxon-name-part></tp:taxon-name></italic> (yellow-necked field mouse), <italic><tp:taxon-name><tp:taxon-name-part taxon-name-part-type="genus" reg="Apodemus">Apodemus</tp:taxon-name-part><tp:taxon-name-part taxon-name-part-type="species" reg="sylvaticus">sylvaticus</tp:taxon-name-part></tp:taxon-name></italic> (wood mouse), <italic><tp:taxon-name><tp:taxon-name-part taxon-name-part-type="genus" reg="Arvicola">Arvicola</tp:taxon-name-part><tp:taxon-name-part taxon-name-part-type="species" reg="amphibius">amphibius</tp:taxon-name-part></tp:taxon-name></italic> (European water vole), <italic><tp:taxon-name><tp:taxon-name-part taxon-name-part-type="genus" reg="Cricetus">Cricetus</tp:taxon-name-part><tp:taxon-name-part taxon-name-part-type="species" reg="cricetus">cricetus</tp:taxon-name-part></tp:taxon-name></italic> (European hamster), <italic><tp:taxon-name><tp:taxon-name-part taxon-name-part-type="genus" reg="Craseomys">Craseomys</tp:taxon-name-part><tp:taxon-name-part taxon-name-part-type="species" reg="rufocanus">rufocanus</tp:taxon-name-part></tp:taxon-name></italic> (grey red-backed vole), <italic><tp:taxon-name><tp:taxon-name-part taxon-name-part-type="genus" reg="Erinaceus">Erinaceus</tp:taxon-name-part><tp:taxon-name-part taxon-name-part-type="species" reg="europaeus">europaeus</tp:taxon-name-part></tp:taxon-name></italic> Linnaeus (European hedgehog), <italic><tp:taxon-name><tp:taxon-name-part taxon-name-part-type="genus" reg="Eutamias">Eutamias</tp:taxon-name-part><tp:taxon-name-part taxon-name-part-type="species" reg="sibiricus">sibiricus</tp:taxon-name-part></tp:taxon-name></italic> (Siberian chipmunk), <italic><tp:taxon-name><tp:taxon-name-part taxon-name-part-type="genus" reg="Lasiopodomys">Lasiopodomys</tp:taxon-name-part><tp:taxon-name-part taxon-name-part-type="species" reg="gregalis">gregalis</tp:taxon-name-part></tp:taxon-name></italic> (narrow-headed vole), <italic><tp:taxon-name><tp:taxon-name-part taxon-name-part-type="genus" reg="Lepus">Lepus</tp:taxon-name-part><tp:taxon-name-part taxon-name-part-type="species" reg="timidus">timidus</tp:taxon-name-part></tp:taxon-name></italic> (mountain hare), <italic><tp:taxon-name><tp:taxon-name-part taxon-name-part-type="genus" reg="Micromys">Micromys</tp:taxon-name-part><tp:taxon-name-part taxon-name-part-type="species" reg="minutus">minutus</tp:taxon-name-part></tp:taxon-name></italic> (Eurasian harvest mouse), <italic><tp:taxon-name><tp:taxon-name-part taxon-name-part-type="genus" reg="Microtus">Microtus</tp:taxon-name-part><tp:taxon-name-part taxon-name-part-type="species" reg="arvalis">arvalis</tp:taxon-name-part></tp:taxon-name></italic> (common vole), <italic><tp:taxon-name><tp:taxon-name-part taxon-name-part-type="genus" reg="Microtus">Microtus</tp:taxon-name-part><tp:taxon-name-part taxon-name-part-type="species" reg="agrestis">agrestis</tp:taxon-name-part></tp:taxon-name></italic> (Linnaeus) (short-tailed field vole), <italic><tp:taxon-name><tp:taxon-name-part taxon-name-part-type="genus" reg="Mus">Mus</tp:taxon-name-part><tp:taxon-name-part taxon-name-part-type="species" reg="musculus">musculus</tp:taxon-name-part></tp:taxon-name></italic> (house mouse), <italic><tp:taxon-name><tp:taxon-name-part taxon-name-part-type="genus" reg="Mustela">Mustela</tp:taxon-name-part><tp:taxon-name-part taxon-name-part-type="species" reg="nivalis">nivalis</tp:taxon-name-part></tp:taxon-name></italic> (least weasel), <italic><tp:taxon-name><tp:taxon-name-part taxon-name-part-type="genus" reg="Mustela">Mustela</tp:taxon-name-part><tp:taxon-name-part taxon-name-part-type="species" reg="sibirica">sibirica</tp:taxon-name-part></tp:taxon-name></italic> Pallas (Siberian weasel), <italic><tp:taxon-name><tp:taxon-name-part taxon-name-part-type="genus" reg="Myodes">Myodes</tp:taxon-name-part><tp:taxon-name-part taxon-name-part-type="species" reg="glareolus">glareolus</tp:taxon-name-part></tp:taxon-name></italic> (bank vole), <italic><tp:taxon-name><tp:taxon-name-part taxon-name-part-type="genus" reg="Myodes">Myodes</tp:taxon-name-part><tp:taxon-name-part taxon-name-part-type="species" reg="rutilus">rutilus</tp:taxon-name-part></tp:taxon-name></italic> (northern red-backed vole), <italic><tp:taxon-name><tp:taxon-name-part taxon-name-part-type="genus" reg="Myopus">Myopus</tp:taxon-name-part><tp:taxon-name-part taxon-name-part-type="species" reg="schisticolor">schisticolor</tp:taxon-name-part></tp:taxon-name></italic> (wood lemming), <italic><tp:taxon-name><tp:taxon-name-part taxon-name-part-type="genus" reg="Neomys">Neomys</tp:taxon-name-part><tp:taxon-name-part taxon-name-part-type="species" reg="fodiens">fodiens</tp:taxon-name-part></tp:taxon-name></italic> (Eurasian water shrew), <italic><tp:taxon-name><tp:taxon-name-part taxon-name-part-type="genus" reg="Nothocricetulus">Nothocricetulus</tp:taxon-name-part><tp:taxon-name-part taxon-name-part-type="species" reg="migratorius">migratorius</tp:taxon-name-part></tp:taxon-name></italic> (grey dwarf hamster), <italic><tp:taxon-name><tp:taxon-name-part taxon-name-part-type="genus" reg="Ondatra">Ondatra</tp:taxon-name-part><tp:taxon-name-part taxon-name-part-type="species" reg="zibethicus">zibethicus</tp:taxon-name-part></tp:taxon-name></italic> (Linnaeus) (muskrat), <italic><tp:taxon-name><tp:taxon-name-part taxon-name-part-type="genus" reg="Rattus">Rattus</tp:taxon-name-part><tp:taxon-name-part taxon-name-part-type="species" reg="rattus">rattus</tp:taxon-name-part></tp:taxon-name></italic> (Linnaeus) (black rat), <italic><tp:taxon-name><tp:taxon-name-part taxon-name-part-type="genus" reg="Sicista">Sicista</tp:taxon-name-part><tp:taxon-name-part taxon-name-part-type="species" reg="betulina">betulina</tp:taxon-name-part></tp:taxon-name></italic> (northern birch mouse), <italic><tp:taxon-name><tp:taxon-name-part taxon-name-part-type="genus" reg="Sorex">Sorex</tp:taxon-name-part><tp:taxon-name-part taxon-name-part-type="species" reg="araneus">araneus</tp:taxon-name-part></tp:taxon-name></italic> (common shrew), <italic><tp:taxon-name><tp:taxon-name-part taxon-name-part-type="genus" reg="Sorex">Sorex</tp:taxon-name-part><tp:taxon-name-part taxon-name-part-type="species" reg="caecutiens">caecutiens</tp:taxon-name-part></tp:taxon-name></italic> (Laxmann’s shrew), <italic><tp:taxon-name><tp:taxon-name-part taxon-name-part-type="genus" reg="Sorex">Sorex</tp:taxon-name-part><tp:taxon-name-part taxon-name-part-type="species" reg="daphaenodon">daphaenodon</tp:taxon-name-part></tp:taxon-name></italic> (Siberian large-toothed shrew), <italic><tp:taxon-name><tp:taxon-name-part taxon-name-part-type="genus" reg="Sorex">Sorex</tp:taxon-name-part><tp:taxon-name-part taxon-name-part-type="species" reg="isodon">isodon</tp:taxon-name-part></tp:taxon-name></italic> (taiga shrew), <italic><tp:taxon-name><tp:taxon-name-part taxon-name-part-type="genus" reg="Sorex">Sorex</tp:taxon-name-part><tp:taxon-name-part taxon-name-part-type="species" reg="minutus">minutus</tp:taxon-name-part></tp:taxon-name></italic> (Eurasian pygmy shrew), <italic><tp:taxon-name><tp:taxon-name-part taxon-name-part-type="genus" reg="Sorex">Sorex</tp:taxon-name-part><tp:taxon-name-part taxon-name-part-type="species" reg="roboratus">roboratus</tp:taxon-name-part></tp:taxon-name></italic> (flat-skulled shrew), <italic><tp:taxon-name><tp:taxon-name-part taxon-name-part-type="genus" reg="Talpa">Talpa</tp:taxon-name-part><tp:taxon-name-part taxon-name-part-type="species" reg="europaea">europaea</tp:taxon-name-part></tp:taxon-name></italic> Linnaeus (European mole), <italic><tp:taxon-name><tp:taxon-name-part taxon-name-part-type="genus" reg="Vulpes">Vulpes</tp:taxon-name-part><tp:taxon-name-part taxon-name-part-type="species" reg="vulpes">vulpes</tp:taxon-name-part></tp:taxon-name></italic> (red fox) (<xref ref-type="bibr" rid="B117">Filippova 1977</xref>).</p><p><bold><tp:taxon-name><tp:taxon-name-part taxon-name-part-type="class">Aves</tp:taxon-name-part></tp:taxon-name></bold>: <italic><tp:taxon-name><tp:taxon-name-part taxon-name-part-type="genus" reg="Anas">Anas</tp:taxon-name-part><tp:taxon-name-part taxon-name-part-type="species" reg="crecca">crecca</tp:taxon-name-part></tp:taxon-name></italic> Linnaeus (Eurasian teal) (<xref ref-type="bibr" rid="B3">Adamovich 1968</xref>), <italic><tp:taxon-name><tp:taxon-name-part taxon-name-part-type="genus" reg="Gallinula">Gallinula</tp:taxon-name-part><tp:taxon-name-part taxon-name-part-type="species" reg="chloropus">chloropus</tp:taxon-name-part></tp:taxon-name></italic> (Linnaeus) (common moorhen) (<xref ref-type="bibr" rid="B117">Filippova 1977</xref>), <italic><tp:taxon-name><tp:taxon-name-part taxon-name-part-type="genus" reg="Motacilla">Motacilla</tp:taxon-name-part><tp:taxon-name-part taxon-name-part-type="species" reg="alba">alba</tp:taxon-name-part></tp:taxon-name></italic> (white wagtail), <italic><tp:taxon-name><tp:taxon-name-part taxon-name-part-type="genus" reg="Turdus">Turdus</tp:taxon-name-part><tp:taxon-name-part taxon-name-part-type="species" reg="merula">merula</tp:taxon-name-part></tp:taxon-name></italic> Linnaeus (common blackbird) (<xref ref-type="bibr" rid="B3">Adamovich 1968</xref>).</p></tp:treatment-sec><tp:treatment-sec sec-type="Recorded locations" id="SECID0EPBAI"><title>Recorded locations</title><p><bold>(Fig. <xref ref-type="fig" rid="F6">6</xref>). Russia</bold>: Arkhangelsk Oblast (<xref ref-type="bibr" rid="B304">Olenev 1931a</xref>), Karelia (<xref ref-type="bibr" rid="B245">Lutta 1976</xref>), Saint-Petersburg (<xref ref-type="bibr" rid="B410">Tretyakov 2009</xref>), Leningrad Oblast (<xref ref-type="bibr" rid="B397">Sukhomlinova 1977</xref>), Vologda Oblast, Tver Oblast (<xref ref-type="bibr" rid="B117">Filippova 1977</xref>; <xref ref-type="bibr" rid="B33">Belova et al. 2008</xref>), Moscow Oblast (<xref ref-type="bibr" rid="B270">Mosolov 1961</xref>), the whole territory of the Upper-Volga (<xref ref-type="bibr" rid="B86">Egorov et al. 2016</xref>), Samara Oblast (<xref ref-type="bibr" rid="B198">Kirillova and Kirillov 2008a</xref>), Bryansk Oblast (<xref ref-type="bibr" rid="B3">Adamovich 1968</xref>), Voronezh Oblast, Nyzhny Novgorod Oblast (<xref ref-type="bibr" rid="B384">Solovyov 1966</xref>), Chuvash Republic (<xref ref-type="bibr" rid="B321">Petrov et al. 1967</xref>), Krasnodar Krai (<xref ref-type="bibr" rid="B173">Kalita and Pelipeychenko 1957</xref>; <xref ref-type="bibr" rid="B375">Shevchenko et al. 1960</xref>), Kabardino-Balkaria (<xref ref-type="bibr" rid="B46">Bittirova et al. 2019</xref>), Dagestan (<xref ref-type="bibr" rid="B10">Aliev et al. 2012</xref>), Perm Krai, Chelyabinsk Oblast (<xref ref-type="bibr" rid="B109">Filippova 1958a</xref>), Ekaterinburg (<xref ref-type="bibr" rid="B64">Chernousova and Tolkachyov 2009</xref>), Omsk Oblast (Znamenskiy district and Bolsheukov district) (<xref ref-type="bibr" rid="B349">Sabitova et al. 2023</xref>), Khanty-Mansiysk (<xref ref-type="bibr" rid="B328">Popov 1967</xref>), Surgut (<xref ref-type="bibr" rid="B322">Petukhov et al. 2018</xref>), Novosibirsk Oblast (Novosibirsk and Toguchinsky District) (<xref ref-type="bibr" rid="B254">Mal’kova and Bogdanov 2004</xref>), Tyumen Oblast – Nyzhnevartovsk (<xref ref-type="bibr" rid="B393">Starikov et al. 2017a</xref>), Kurgan Oblast (<xref ref-type="bibr" rid="B392">Starikov and Starikova 2021</xref>), Salekhard (<xref ref-type="bibr" rid="B393">Starikov et al. 2017a</xref>), Tomsk Oblast (Chainsky District) (<xref ref-type="bibr" rid="B254">Mal’kova and Bogdanov 2004</xref>), Kemerovo Oblast, Altai Krai, Altai Republic (<xref ref-type="bibr" rid="B49">Bogdanov and Yakimenko 2016</xref>), Krasnoyarsk Krai – Podkamennaya Tunguska River and the rural locality Bolshoy Kemchug (<xref ref-type="bibr" rid="B439">Voltsyt 1997</xref>). <bold>Ukraine</bold>: Volyn Polesie (<xref ref-type="bibr" rid="B3">Adamovich 1968</xref>), outskirts of Kyiv (<xref ref-type="bibr" rid="B6">Akimov and Nebogatkin 2013</xref>), Cherkassy Oblast (<xref ref-type="bibr" rid="B289">Nikitchenko 2011</xref>), the North-Western seacoast of the Black Sea (<xref ref-type="bibr" rid="B346">Rusev 2009</xref>). <bold>Belarus</bold>: throughout the whole territory (<xref ref-type="bibr" rid="B395">Subbotina and Osmolovsky 2022</xref>). <bold>Moldova</bold>: reedbeds of the lower reaches of the Prut River (<xref ref-type="bibr" rid="B427">Uspenskaya et al. 1984</xref>). <bold>Kazakhstan</bold>: Jambyl Region (<xref ref-type="bibr" rid="B138">Galuzo 1950</xref>), Jetisu Region – outskirts of Taldykorgan and Jarkent, Almaty Region – outskirts of Sarkand and Almaty (<xref ref-type="bibr" rid="B148">Golov 1933</xref>; <xref ref-type="bibr" rid="B386">Sorokoumov 1937</xref>; <xref ref-type="bibr" rid="B423">Ushakova and Fedosenko 1972</xref>; <xref ref-type="bibr" rid="B425">Ushakova et al. 1976</xref>). <bold>Kyrgyastan</bold>: outskirts of Bishkek, Tokmak Reserve (<xref ref-type="bibr" rid="B152">Grebenyuk 1966</xref>), Chuy Valley (<xref ref-type="bibr" rid="B188">Kharadov et al. 2013</xref>).</p><fig id="F6" position="float" orientation="portrait"><object-id xmlns:xlink="http://www.w3.org/1999/xlink" content-type="doi" xlink:type="simple">10.3897/zookeys.1201.115467.figure6</object-id><object-id xmlns:xlink="http://www.w3.org/1999/xlink" content-type="arpha" xlink:type="simple">5399602D-B717-53CC-AAC8-1DB026418BAE</object-id><label>Figure 6.</label><caption><p>Map of Russia and neighboring countries showing the locations where <italic><tp:taxon-name><tp:taxon-name-part taxon-name-part-type="genus" reg="Ixodes">Ixodes</tp:taxon-name-part><tp:taxon-name-part taxon-name-part-type="species" reg="apronophorus">apronophorus</tp:taxon-name-part></tp:taxon-name></italic> was reported.</p></caption><graphic xmlns:xlink="http://www.w3.org/1999/xlink" xlink:href="zookeys-1201-255_article-115467__-g006.jpg" position="float" orientation="portrait" xlink:type="simple" id="oo_1049192.jpg"><uri content-type="original_file" xlink:type="simple">https://binary.pensoft.net/fig/1049192</uri></graphic></fig></tp:treatment-sec><tp:treatment-sec sec-type="ecology" id="SECID0ECIAI"><title>Ecology and other information.</title><p><italic><tp:taxon-name><tp:taxon-name-part taxon-name-part-type="genus" reg="Ixodes">Ixodes</tp:taxon-name-part><tp:taxon-name-part taxon-name-part-type="species" reg="apronophorus">apronophorus</tp:taxon-name-part></tp:taxon-name></italic> has a wide distribution in the Northern Palearctic from the Atlantic coast to Eastern Siberia. Its geographical range generally coincides with the distribution of the water vole, its most frequent host, as both the tick and its common host prefer swampy and humid places for living, especially near water bodies.</p></tp:treatment-sec><ref-list><ref id="B266"><mixed-citation xmlns:xlink="http://www.w3.org/1999/xlink" xlink:type="simple"><person-group><name name-style="western"><surname>Morel</surname><given-names>PC</given-names></name><name name-style="western"><surname>Perez</surname><given-names>C</given-names></name></person-group> (<year>1978</year>) <article-title>Morphologie des stages préimaginales des <tp:taxon-name><tp:taxon-name-part taxon-name-part-type="family">Ixodidae</tp:taxon-name-part></tp:taxon-name> s. str. d’Europe occidentale. IV. Généralité sur le sous-genre <tp:taxon-name><tp:taxon-name-part taxon-name-part-type="genus">Ixodes</tp:taxon-name-part> (<tp:taxon-name-part taxon-name-part-type="subgenus">Ixodes</tp:taxon-name-part>)</tp:taxon-name>.</article-title><source>Acarologia</source><volume>19</volume>: <fpage>201</fpage>–<lpage>208</lpage>. [In French]</mixed-citation></ref><ref id="B117"><mixed-citation xmlns:xlink="http://www.w3.org/1999/xlink" xlink:type="simple"><person-group><name name-style="western"><surname>Filippova</surname><given-names>NA</given-names></name></person-group> (<year>1977</year>) <source>Ixodid ticks subfamily <tp:taxon-name><tp:taxon-name-part taxon-name-part-type="subfamily">Ixodinae</tp:taxon-name-part></tp:taxon-name>. <tp:taxon-name><tp:taxon-name-part taxon-name-part-type="class">Arachnida</tp:taxon-name-part></tp:taxon-name>. Vol. 4. Fauna of the USSR.</source><publisher-name>Nauka</publisher-name>, <publisher-loc>Leningrad</publisher-loc>, <size units="page">396 pp</size>. [In Russian]</mixed-citation></ref><ref id="B3"><mixed-citation xmlns:xlink="http://www.w3.org/1999/xlink" xlink:type="simple"><person-group><name name-style="western"><surname>Adamovich</surname><given-names>VL</given-names></name></person-group> (<year>1968</year>) <article-title>The distribution and phenology of the tick <italic><tp:taxon-name><tp:taxon-name-part taxon-name-part-type="genus">Ixodes</tp:taxon-name-part><tp:taxon-name-part taxon-name-part-type="species">apronophorus</tp:taxon-name-part></tp:taxon-name></italic> P. Sch. in foci of tularaemia in the Polesie province.</article-title><source>Parazitologiia</source><volume>2</volume>(<issue>5</issue>): <fpage>421</fpage>–<lpage>423</lpage>. [In Russian]</mixed-citation></ref><ref id="B304"><mixed-citation xmlns:xlink="http://www.w3.org/1999/xlink" xlink:type="simple"><person-group><name name-style="western"><surname>Olenev</surname><given-names>NO</given-names></name></person-group> (<year>1931a</year>) <source>Parasitic ticks <tp:taxon-name><tp:taxon-name-part taxon-name-part-type="superfamily">Ixodoidea</tp:taxon-name-part></tp:taxon-name> of the fauna of the USSR. Key identification of the fauna of the USSR, Vol. 4.</source><publisher-name>Izdatel’stvo AN SSSR</publisher-name>, <publisher-loc>Leningrad</publisher-loc>, <size units="page">125 pp</size>. <ext-link xlink:href="10.1007/BF02122052" ext-link-type="doi" xlink:type="simple">https://doi.org/10.1007/BF02122052</ext-link> [In Russian]</mixed-citation></ref><ref id="B245"><mixed-citation xmlns:xlink="http://www.w3.org/1999/xlink" xlink:type="simple"><person-group><name name-style="western"><surname>Lutta</surname><given-names>AS</given-names></name></person-group> (<year>1976</year>) <article-title>Prevalence and ecology of <italic><tp:taxon-name><tp:taxon-name-part taxon-name-part-type="genus">Ixodes</tp:taxon-name-part><tp:taxon-name-part taxon-name-part-type="species">apronophorus</tp:taxon-name-part></tp:taxon-name></italic> P. Sch. in Karelia.</article-title><source>Medicinskaja Parazitologiya I Parazitarnye Bolezni</source><volume>45</volume>(<issue>4</issue>): <fpage>455</fpage>–<lpage>460</lpage>. [In Russian]</mixed-citation></ref><ref id="B410"><mixed-citation xmlns:xlink="http://www.w3.org/1999/xlink" xlink:type="simple"><person-group><name name-style="western"><surname>Tretyakov</surname><given-names>K</given-names></name></person-group> (<year>2009</year>) <article-title>Small mammals and their parasites (ixodid ticks) in urban forests and parks of St. Petersburg.</article-title><source>Estonian Journal of Ecology</source><volume>58</volume>(<issue>3</issue>): <fpage>232</fpage>–<lpage>239</lpage>. <ext-link xlink:href="10.3176/eco.2009.3.08" ext-link-type="doi" xlink:type="simple">https://doi.org/10.3176/eco.2009.3.08</ext-link></mixed-citation></ref><ref id="B397"><mixed-citation xmlns:xlink="http://www.w3.org/1999/xlink" xlink:type="simple"><person-group><name name-style="western"><surname>Sukhomlinova</surname><given-names>OI</given-names></name></person-group> (<year>1977</year>) <article-title>Ecology of ixodid ticks from small mammals in the Leningrad Oblast.</article-title><source>Parazitologiia</source><volume>11</volume>(<issue>5</issue>): <fpage>436</fpage>–<lpage>441</lpage>. [In Russian]</mixed-citation></ref><ref id="B33"><mixed-citation xmlns:xlink="http://www.w3.org/1999/xlink" xlink:type="simple"><person-group><name name-style="western"><surname>Belova</surname><given-names>YN</given-names></name><name name-style="western"><surname>Shabunov</surname><given-names>AA</given-names></name><name name-style="western"><surname>Filonenko</surname><given-names>IV</given-names></name></person-group> (<year>2008</year>) <article-title>Fauna diversity in terrestrial ecosystems.</article-title> In: <person-group><name name-style="western"><surname>Bolotova</surname><given-names>NL</given-names></name><name name-style="western"><surname>Maksutova</surname><given-names>NK</given-names></name><name name-style="western"><surname>Shabunov</surname><given-names>AA</given-names></name></person-group> (<role>Eds</role>) <issue-title>Preservation of the biodiversity of natural complexes of the catchment area of Lake Onega in the territory of the Vologda Oblast.</issue-title><source>Vol. 1. Vologda State Pedagogical Institute, Vologda</source>, <fpage>90</fpage>–<lpage>113</lpage>. [In Russian]</mixed-citation></ref><ref id="B270"><mixed-citation xmlns:xlink="http://www.w3.org/1999/xlink" xlink:type="simple"><person-group><name name-style="western"><surname>Mosolov</surname><given-names>LP</given-names></name></person-group> (<year>1961</year>) Records of <italic><tp:taxon-name><tp:taxon-name-part taxon-name-part-type="genus">Ixodes</tp:taxon-name-part><tp:taxon-name-part taxon-name-part-type="species">apronophorus</tp:taxon-name-part></tp:taxon-name></italic> P. Sch. in the Moscow region and observations in a natural focus of tularaemia. Medicinskaja Parazitologiya I Parazitarnye Bolezni 30(3), 304–305, 379. [In Russian]</mixed-citation></ref><ref id="B86"><mixed-citation xmlns:xlink="http://www.w3.org/1999/xlink" xlink:type="simple"><person-group><name name-style="western"><surname>Egorov</surname><given-names>DS</given-names></name><name name-style="western"><surname>Kruchkova</surname><given-names>EN</given-names></name><name name-style="western"><surname>Egorov</surname><given-names>SV</given-names></name></person-group> (<year>2016</year>) <article-title>Peculiarities of distribution of larvae and nymphs of <italic><tp:taxon-name><tp:taxon-name-part taxon-name-part-type="genus">Ixodes</tp:taxon-name-part></tp:taxon-name></italic> ticks according to the host species in the natural foci of <italic><tp:taxon-name><tp:taxon-name-part taxon-name-part-type="genus">Babesia</tp:taxon-name-part><tp:taxon-name-part taxon-name-part-type="species">canis</tp:taxon-name-part></tp:taxon-name></italic> infections in the Eastern Upper Volga.</article-title><source>Teorija I Praktika Bor’by S Parazitarnymi Boleznjami</source><volume>17</volume>: <fpage>166</fpage>–<lpage>167</lpage>. [In Russian]</mixed-citation></ref><ref id="B198"><mixed-citation xmlns:xlink="http://www.w3.org/1999/xlink" xlink:type="simple"><person-group><name name-style="western"><surname>Kirillova</surname><given-names>NYu</given-names></name><name name-style="western"><surname>Kirillov</surname><given-names>AA</given-names></name></person-group> (<year>2008a</year>) <article-title>Ectoparasites of insectivorous mammals (<tp:taxon-name><tp:taxon-name-part taxon-name-part-type="order">Insectivora</tp:taxon-name-part></tp:taxon-name>) of the Samarskaya Luka.</article-title><source>Samarskaja Luka: Problemy Regional’noj I Global’noj Ekologii</source><volume>17</volume>(<issue>1</issue>): <fpage>91</fpage>–<lpage>97</lpage>. [In Russian]</mixed-citation></ref><ref id="B384"><mixed-citation xmlns:xlink="http://www.w3.org/1999/xlink" xlink:type="simple"><person-group><name name-style="western"><surname>Solovyov</surname><given-names>YK</given-names></name></person-group> (<year>1966</year>) <article-title>To the knowledge of the fauna and ecology of ixodid ticks of the Gorky Oblast.</article-title><source>Uchenye Zapiski Gor’kovskogo Universiteta</source><volume>75</volume>: <fpage>106</fpage>–<lpage>116</lpage>. [In Russian]</mixed-citation></ref><ref id="B321"><mixed-citation xmlns:xlink="http://www.w3.org/1999/xlink" xlink:type="simple"><person-group><name name-style="western"><surname>Petrov</surname><given-names>VG</given-names></name><name name-style="western"><surname>Bebeshko</surname><given-names>SV</given-names></name><name name-style="western"><surname>Kulik</surname><given-names>IL</given-names></name></person-group> (<year>1967</year>) <article-title>On the fauna, distribution, population and ecology of ixodid ticks in the Chuvash ASSR.</article-title><source>Zoologicheskij Zhurnal</source><volume>46</volume>(<issue>2</issue>): <fpage>208</fpage>–<lpage>212</lpage>. [In Russian]</mixed-citation></ref><ref id="B173"><mixed-citation xmlns:xlink="http://www.w3.org/1999/xlink" xlink:type="simple"><person-group><name name-style="western"><surname>Kalita</surname><given-names>SR</given-names></name><name name-style="western"><surname>Pelipeychenko</surname><given-names>MV</given-names></name></person-group> (<year>1957</year>) <article-title>To the knowledge of the fauna of ixodid ticks of Krasnodar Krai.</article-title><source>Zoologicheskij Zhurnal</source><volume>36</volume>(<issue>6</issue>): <fpage>947</fpage>–<lpage>948</lpage>. [In Russian]</mixed-citation></ref><ref id="B375"><mixed-citation xmlns:xlink="http://www.w3.org/1999/xlink" xlink:type="simple"><person-group><name name-style="western"><surname>Shevchenko</surname><given-names>ZG</given-names></name><name name-style="western"><surname>Timofeev</surname><given-names>MA</given-names></name><name name-style="western"><surname>Strikanova</surname><given-names>EV</given-names></name><name name-style="western"><surname>Ushmarova</surname><given-names>NN</given-names></name><name name-style="western"><surname>Yarov</surname><given-names>TV</given-names></name><name name-style="western"><surname>Petrova</surname><given-names>LR</given-names></name></person-group> (<year>1960</year>) <article-title>Ixodid ticks – carriers and vectors of tularemia in Krasnodar Krai.</article-title><source>Trudy Rostov-Na-Donu Gosudarstvennogo Nauchno-Issledovatel’skogo Protivochumnogo Instituta</source><volume>17</volume>: <fpage>166</fpage>–<lpage>172</lpage>. [In Russian]</mixed-citation></ref><ref id="B46"><mixed-citation xmlns:xlink="http://www.w3.org/1999/xlink" xlink:type="simple"><person-group><name name-style="western"><surname>Bittirova</surname><given-names>AA</given-names></name><name name-style="western"><surname>Musaev</surname><given-names>ZG</given-names></name><name name-style="western"><surname>Bittirov</surname><given-names>IA</given-names></name><name name-style="western"><surname>Begieva</surname><given-names>SA</given-names></name><name name-style="western"><surname>Bittirov</surname><given-names>AM</given-names></name></person-group> (<year>2019</year>) <article-title>Fauna of ixodid ticks of the genera <italic><tp:taxon-name><tp:taxon-name-part taxon-name-part-type="genus">Dermacentor</tp:taxon-name-part></tp:taxon-name></italic>, <italic><tp:taxon-name><tp:taxon-name-part taxon-name-part-type="genus">Ixodes</tp:taxon-name-part></tp:taxon-name></italic>, <italic><tp:taxon-name><tp:taxon-name-part taxon-name-part-type="genus">Hyalomma</tp:taxon-name-part></tp:taxon-name></italic> in the foothills and mountain pastures of the Main Caucasus Mountain Range.</article-title><source>Teorija I Praktika Bor’by S Parazitarnymi Boleznjami</source><volume>20</volume>: <fpage>136</fpage>–<lpage>140</lpage>. <ext-link xlink:href="10.31016/978-5-9902340-8-6.2019.20.136-140" ext-link-type="doi" xlink:type="simple">https://doi.org/10.31016/978-5-9902340-8-6.2019.20.136-140</ext-link> [In Russian]</mixed-citation></ref><ref id="B10"><mixed-citation xmlns:xlink="http://www.w3.org/1999/xlink" xlink:type="simple"><person-group><name name-style="western"><surname>Aliev</surname><given-names>SK</given-names></name><name name-style="western"><surname>Mutalimova</surname><given-names>RZ</given-names></name><name name-style="western"><surname>Alieva</surname><given-names>HS</given-names></name></person-group> (<year>2012</year>) <article-title>Ixodofauna of passerine birds of Dagestan. Izvestija Dagestanskogo Gosudarstvennogo Pedagogicheskogo Universiteta.</article-title><source>Estestvennye I Tochnye Nauki</source><volume>4</volume>: <fpage>14</fpage>–<lpage>17</lpage>. [In Russian]</mixed-citation></ref><ref id="B109"><mixed-citation xmlns:xlink="http://www.w3.org/1999/xlink" xlink:type="simple"><person-group><name name-style="western"><surname>Filippova</surname><given-names>NA</given-names></name></person-group> (<year>1958a</year>) <article-title>Materials concerning the larvae and nymphs of the subfamily <tp:taxon-name><tp:taxon-name-part taxon-name-part-type="subfamily">Ixodinae</tp:taxon-name-part></tp:taxon-name> Banks, 1907.</article-title><source>Parazitologicheskij Sbornik AN SSSR</source><volume>18</volume>: <fpage>10</fpage>–<lpage>77</lpage>. [In Russian]</mixed-citation></ref><ref id="B64"><mixed-citation xmlns:xlink="http://www.w3.org/1999/xlink" xlink:type="simple"><person-group><name name-style="western"><surname>Chernousova</surname><given-names>NF</given-names></name><name name-style="western"><surname>Tolkachyov</surname><given-names>OV</given-names></name></person-group> (<year>2009</year>) <article-title>Ectocenoses of small mammals in urbanized areas of the forest zone.</article-title><source>Vestnik Krasnojarskogo Gosudarstvennogo Agrarnogo Universiteta</source><volume>8</volume>: <fpage>55</fpage>–<lpage>62</lpage>. [In Russian]</mixed-citation></ref><ref id="B349"><mixed-citation xmlns:xlink="http://www.w3.org/1999/xlink" xlink:type="simple"><person-group><name name-style="western"><surname>Sabitova</surname><given-names>Y</given-names></name><name name-style="western"><surname>Rar</surname><given-names>V</given-names></name><name name-style="western"><surname>Tikunov</surname><given-names>A</given-names></name><name name-style="western"><surname>Yakimenko</surname><given-names>V</given-names></name><name name-style="western"><surname>Korallo-Vinarskaya</surname><given-names>N</given-names></name><name name-style="western"><surname>Livanova</surname><given-names>N</given-names></name><name name-style="western"><surname>Tikunova</surname><given-names>N</given-names></name></person-group> (<year>2023</year>) <article-title>Detection and genetic characterization of a putative novel <italic><tp:taxon-name><tp:taxon-name-part taxon-name-part-type="genus">Borrelia</tp:taxon-name-part></tp:taxon-name></italic> genospecies in <italic><tp:taxon-name><tp:taxon-name-part taxon-name-part-type="genus">Ixodes</tp:taxon-name-part><tp:taxon-name-part taxon-name-part-type="species">apronophorus</tp:taxon-name-part></tp:taxon-name></italic>/<italic><tp:taxon-name><tp:taxon-name-part taxon-name-part-type="genus">Ixodes</tp:taxon-name-part><tp:taxon-name-part taxon-name-part-type="species">persulcatus</tp:taxon-name-part></tp:taxon-name></italic>/<italic><tp:taxon-name><tp:taxon-name-part taxon-name-part-type="genus">Ixodes</tp:taxon-name-part><tp:taxon-name-part taxon-name-part-type="species">trianguliceps</tp:taxon-name-part></tp:taxon-name></italic> sympatric areas in Western Siberia.</article-title><source>Ticks and Tick-Borne Diseases</source><volume>14</volume>(<issue>1</issue>): <fpage>102075</fpage>. <ext-link xlink:href="10.1016/j.ttbdis.2022.102075" ext-link-type="doi" xlink:type="simple">https://doi.org/10.1016/j.ttbdis.2022.102075</ext-link></mixed-citation></ref><ref id="B328"><mixed-citation xmlns:xlink="http://www.w3.org/1999/xlink" xlink:type="simple"><person-group><name name-style="western"><surname>Popov</surname><given-names>VM</given-names></name></person-group> (<year>1967</year>) <article-title>About the fauna of ixodid ticks (<tp:taxon-name><tp:taxon-name-part taxon-name-part-type="family">Ixodidae</tp:taxon-name-part></tp:taxon-name>) of the Tyumen Oblast.</article-title><source>Zoologicheskij Zhurnal</source><volume>66</volume>(<issue>2</issue>): <fpage>200</fpage>–<lpage>207</lpage>. [In Russian]</mixed-citation></ref><ref id="B322"><mixed-citation xmlns:xlink="http://www.w3.org/1999/xlink" xlink:type="simple"><person-group><name name-style="western"><surname>Petukhov</surname><given-names>VA</given-names></name><name name-style="western"><surname>Starikov</surname><given-names>VP</given-names></name><name name-style="western"><surname>Vershinin</surname><given-names>EA</given-names></name><name name-style="western"><surname>Morozkina</surname><given-names>AV</given-names></name><name name-style="western"><surname>Sarapultseva</surname><given-names>ES</given-names></name><name name-style="western"><surname>Kravchenko</surname><given-names>BN</given-names></name></person-group> (<year>2018</year>) Structure of small mammal communities and their ectoparasites in the Surgut city. Ekologija Urbanizirovannyh Territorij (3): 19–24. <ext-link xlink:href="10.24411/1816-1863-2018-13019" ext-link-type="doi" xlink:type="simple">https://doi.org/10.24411/1816-1863-2018-13019</ext-link> [In Russian]</mixed-citation></ref><ref id="B254"><mixed-citation xmlns:xlink="http://www.w3.org/1999/xlink" xlink:type="simple"><person-group><name name-style="western"><surname>Mal’kova</surname><given-names>MG</given-names></name><name name-style="western"><surname>Bogdanov</surname><given-names>II</given-names></name></person-group> (<year>2004</year>) <article-title>Parasite fauna of the water vole (<italic><tp:taxon-name><tp:taxon-name-part taxon-name-part-type="genus">Arvicola</tp:taxon-name-part><tp:taxon-name-part taxon-name-part-type="species">terrestris</tp:taxon-name-part></tp:taxon-name></italic>) and its nests in the south of Western Siberia.</article-title><source>Parazitologiia</source><volume>38</volume>(<issue>1</issue>): <fpage>33</fpage>–<lpage>45</lpage>. [In Russian]</mixed-citation></ref><ref id="B393"><mixed-citation xmlns:xlink="http://www.w3.org/1999/xlink" xlink:type="simple"><person-group><name name-style="western"><surname>Starikov</surname><given-names>VP</given-names></name><name name-style="western"><surname>Mayorova</surname><given-names>AD</given-names></name><name name-style="western"><surname>Bernikov</surname><given-names>KA</given-names></name><name name-style="western"><surname>Sarapultseva</surname><given-names>ES</given-names></name></person-group> (<year>2017a</year>) <article-title>Small mammals and their ectoparasites (<tp:taxon-name><tp:taxon-name-part taxon-name-part-type="family">Ixodidae</tp:taxon-name-part></tp:taxon-name>) of the floodplain of the middle Ob and cross-border regions.</article-title><source>Vestnik Surgutskogo Gosudarstvennogo Universiteta</source><volume>4</volume>(<issue>18</issue>): <fpage>58</fpage>–<lpage>66</lpage>. [In Russian]</mixed-citation></ref><ref id="B392"><mixed-citation xmlns:xlink="http://www.w3.org/1999/xlink" xlink:type="simple"><person-group><name name-style="western"><surname>Starikov</surname><given-names>VP</given-names></name><name name-style="western"><surname>Starikova</surname><given-names>TM</given-names></name></person-group> (<year>2021</year>) <article-title>Species composition and distribution of ixodid ticks (<tp:taxon-name><tp:taxon-name-part taxon-name-part-type="superorder">Parasitiformes</tp:taxon-name-part></tp:taxon-name>, <tp:taxon-name><tp:taxon-name-part taxon-name-part-type="family">Ixodidae</tp:taxon-name-part></tp:taxon-name>) in the Kurgan oblast. Vestnik Severo-Vostochnogo Federal’nogo Universiteta Im. M. K.</article-title><source>Ammosova</source><volume>1</volume>(<issue>81</issue>): <fpage>20</fpage>–<lpage>33</lpage>. <ext-link xlink:href="10.25587/b9109-8666-3535-u" ext-link-type="doi" xlink:type="simple">https://doi.org/10.25587/b9109-8666-3535-u</ext-link> [In Russian]</mixed-citation></ref><ref id="B49"><mixed-citation xmlns:xlink="http://www.w3.org/1999/xlink" xlink:type="simple"><person-group><name name-style="western"><surname>Bogdanov</surname><given-names>II</given-names></name><name name-style="western"><surname>Yakimenko</surname><given-names>VV</given-names></name></person-group> (<year>2016</year>) <article-title>Ectoparasites and nidicoles of the root vole (<italic><tp:taxon-name><tp:taxon-name-part taxon-name-part-type="genus">Microtus</tp:taxon-name-part><tp:taxon-name-part taxon-name-part-type="species">oeconomus</tp:taxon-name-part></tp:taxon-name></italic> Pall.) among ticks (<tp:taxon-name><tp:taxon-name-part taxon-name-part-type="subclass">Acari</tp:taxon-name-part></tp:taxon-name>, <tp:taxon-name><tp:taxon-name-part taxon-name-part-type="superorder">Parasitiformes</tp:taxon-name-part></tp:taxon-name>) and fleas (<tp:taxon-name><tp:taxon-name-part taxon-name-part-type="class">Insecta</tp:taxon-name-part></tp:taxon-name>, <tp:taxon-name><tp:taxon-name-part taxon-name-part-type="order">Siphonaptera</tp:taxon-name-part></tp:taxon-name>) in Western Siberia and Altai.</article-title><source>Nacional’nye Prioritety Rossii</source><volume>4</volume>(<issue>22</issue>): <fpage>14</fpage>–<lpage>17</lpage>. [In Russian]</mixed-citation></ref><ref id="B439"><mixed-citation xmlns:xlink="http://www.w3.org/1999/xlink" xlink:type="simple"><person-group><name name-style="western"><surname>Voltsyt</surname><given-names>OV</given-names></name></person-group> (<year>1997</year>) <article-title>New faunistic records of ixodid ticks from eastern regions of Russia based in collections of the Zoological Museum of Moscow State University. Description of the nymph <tp:taxon-name><tp:taxon-name-part taxon-name-part-type="genus">Ixodes</tp:taxon-name-part> (<tp:taxon-name-part taxon-name-part-type="subgenus">Monoindex</tp:taxon-name-part>) <tp:taxon-name-part taxon-name-part-type="species">maslovi</tp:taxon-name-part></tp:taxon-name>.</article-title><source>Parazitologiia</source><volume>31</volume>(<issue>3</issue>): <fpage>265</fpage>–<lpage>268</lpage>. [In Russian]</mixed-citation></ref><ref id="B6"><mixed-citation xmlns:xlink="http://www.w3.org/1999/xlink" xlink:type="simple"><person-group><name name-style="western"><surname>Akimov</surname><given-names>IA</given-names></name><name name-style="western"><surname>Nebogatkin</surname><given-names>IV</given-names></name></person-group> (<year>2013</year>) <article-title>Ixodid ticks (<tp:taxon-name><tp:taxon-name-part taxon-name-part-type="subclass">Acari</tp:taxon-name-part></tp:taxon-name>: <tp:taxon-name><tp:taxon-name-part taxon-name-part-type="family">Ixodidae</tp:taxon-name-part></tp:taxon-name>) on the banks of lakes in the metropolitan area (for example, Kyiv) and determine the feasibility of measures against ticks.</article-title><source>Veterinární Medicína</source><volume>97</volume>: <fpage>372</fpage>–<lpage>374</lpage>. [In Russian]</mixed-citation></ref><ref id="B289"><mixed-citation xmlns:xlink="http://www.w3.org/1999/xlink" xlink:type="simple"><person-group><name name-style="western"><surname>Nikitchenko</surname><given-names>NT</given-names></name></person-group> (<year>2011</year>) <article-title>Ectoparasites of the European mole (<italic><tp:taxon-name><tp:taxon-name-part taxon-name-part-type="genus">Talpa</tp:taxon-name-part><tp:taxon-name-part taxon-name-part-type="species">europaea</tp:taxon-name-part></tp:taxon-name></italic> L.) in the conditions of the central forest-steppe of Ukraine.</article-title><source>Priroda Zahidnogo Polissja ta prileglih teritorij</source><volume>8</volume>: <fpage>168</fpage>–<lpage>173</lpage>. [In Russian]</mixed-citation></ref><ref id="B346"><mixed-citation xmlns:xlink="http://www.w3.org/1999/xlink" xlink:type="simple"><person-group><name name-style="western"><surname>Rusev</surname><given-names>IT</given-names></name></person-group> (<year>2009</year>) <article-title>Species structure, number and biotope distribution of ticks in the north-western coast of the Black Sea. Visnik Odes’kogo Nacional’nogo Universitetu.</article-title><source>Biologija</source><volume>14</volume>(<issue>14</issue>): <fpage>89</fpage>–<lpage>101</lpage>. [In Russian]</mixed-citation></ref><ref id="B395"><mixed-citation xmlns:xlink="http://www.w3.org/1999/xlink" xlink:type="simple"><person-group><name name-style="western"><surname>Subbotina</surname><given-names>IA</given-names></name><name name-style="western"><surname>Osmolovsky</surname><given-names>AA</given-names></name></person-group> (<year>2022</year>) <article-title>Climatic features of parasitation and the prevalence of ixodid ticks in various territories of Viciebsk and Viciebsk District.</article-title><source>Agrarnyj Vestnik Verhnevolzh’ja</source><volume>3</volume>(<issue>40</issue>): <fpage>72</fpage>–<lpage>84</lpage>. [In Russian]</mixed-citation></ref><ref id="B427"><mixed-citation xmlns:xlink="http://www.w3.org/1999/xlink" xlink:type="simple"><person-group><name name-style="western"><surname>Uspenskaya</surname><given-names>IG</given-names></name><name name-style="western"><surname>Konovalov</surname><given-names>IN</given-names></name><name name-style="western"><surname>Rozenfel’d</surname><given-names>BD</given-names></name><name name-style="western"><surname>Untura</surname><given-names>AA</given-names></name></person-group> (<year>1984</year>) Changes of the ecological situation in the focus of increased number of ticks <italic><tp:taxon-name><tp:taxon-name-part taxon-name-part-type="genus">Ixodes</tp:taxon-name-part><tp:taxon-name-part taxon-name-part-type="species">apronophorus</tp:taxon-name-part></tp:taxon-name></italic> Schulze in the southern part of the Prut River area caused by anthropogenic factors. In: Abstracts of the Academy of Sciences of the Moldovan SSR (Series of biological and Chemical Sciences). Shtiintsa, Chișinău, Moldova, 29–34. [In Russian]</mixed-citation></ref><ref id="B138"><mixed-citation xmlns:xlink="http://www.w3.org/1999/xlink" xlink:type="simple"><person-group><name name-style="western"><surname>Galuzo</surname><given-names>IG</given-names></name></person-group> (<year>1950</year>) <source>Blood-sucking acari of Kazakhstan. Vol. 4.</source><publisher-name>Izdatel’stvo AN KazSSR</publisher-name>, <publisher-loc>Alma-Ata</publisher-loc>, <size units="page">388 pp</size>. [In Russian]</mixed-citation></ref><ref id="B148"><mixed-citation xmlns:xlink="http://www.w3.org/1999/xlink" xlink:type="simple"><person-group><name name-style="western"><surname>Golov</surname><given-names>DA</given-names></name></person-group> (<year>1933</year>) <article-title>About species composition and biology of ticks near Almaty in relation to epidemiology of tularemia.</article-title><source>Medicinskij Zhurnal Kazahstana</source><volume>2</volume>(<issue>3</issue>): <fpage>32</fpage>–<lpage>38</lpage>. [In Russian]</mixed-citation></ref><ref id="B386"><mixed-citation xmlns:xlink="http://www.w3.org/1999/xlink" xlink:type="simple"><person-group><name name-style="western"><surname>Sorokoumov</surname><given-names>GI</given-names></name></person-group> (<year>1937</year>) <article-title>Ticks of the superfamily <tp:taxon-name><tp:taxon-name-part taxon-name-part-type="superfamily">Ixodoidea</tp:taxon-name-part></tp:taxon-name> of Jarkent District.</article-title><source>Trudy Kazahskogo Filiala AN SSSR</source><volume>2</volume>: <fpage>85</fpage>–<lpage>95</lpage>. [In Russian]</mixed-citation></ref><ref id="B423"><mixed-citation xmlns:xlink="http://www.w3.org/1999/xlink" xlink:type="simple"><person-group><name name-style="western"><surname>Ushakova</surname><given-names>GV</given-names></name><name name-style="western"><surname>Fedosenko</surname><given-names>AK</given-names></name></person-group> (<year>1972</year>) <article-title>Ixodid ticks of the Trans-Ili Alatau.</article-title><source>Trudy Instituta Zoologii AN KazSSR</source><volume>33</volume>: <fpage>130</fpage>–<lpage>138</lpage>.</mixed-citation></ref><ref id="B425"><mixed-citation xmlns:xlink="http://www.w3.org/1999/xlink" xlink:type="simple"><person-group><name name-style="western"><surname>Ushakova</surname><given-names>GV</given-names></name><name name-style="western"><surname>Fedosenko</surname><given-names>AK</given-names></name><name name-style="western"><surname>Lobachev</surname><given-names>YS</given-names></name></person-group> (<year>1976</year>) <article-title>Ixodid ticks of the Dzungarian Alatau (<tp:taxon-name><tp:taxon-name-part taxon-name-part-type="superorder">Parasitiformes</tp:taxon-name-part></tp:taxon-name>, <tp:taxon-name><tp:taxon-name-part taxon-name-part-type="family">Ixodidae</tp:taxon-name-part></tp:taxon-name>).</article-title><source>Trudy Instituta Zoologii AN KazSSR</source><volume>36</volume>: <fpage>100</fpage>–<lpage>111</lpage>. [In Russian]</mixed-citation></ref><ref id="B152"><mixed-citation xmlns:xlink="http://www.w3.org/1999/xlink" xlink:type="simple"><person-group><name name-style="western"><surname>Grebenyuk</surname><given-names>RV</given-names></name></person-group> (<year>1966</year>) <source>Ixodid ticks of Kyrgyzstan.</source><publisher-name>Frunze</publisher-name>, <publisher-loc>Ilim</publisher-loc>, <size units="page">328 pp</size>. [In Russian]</mixed-citation></ref><ref id="B188"><mixed-citation xmlns:xlink="http://www.w3.org/1999/xlink" xlink:type="simple"><person-group><name name-style="western"><surname>Kharadov</surname><given-names>AV</given-names></name><name name-style="western"><surname>Fedorova</surname><given-names>SJ</given-names></name><name name-style="western"><surname>Kyzaibekova</surname><given-names>SA</given-names></name></person-group> (<year>2013</year>) <article-title>Muskrat (<italic><tp:taxon-name><tp:taxon-name-part taxon-name-part-type="genus">Ondatra</tp:taxon-name-part><tp:taxon-name-part taxon-name-part-type="species">zibethicus</tp:taxon-name-part></tp:taxon-name></italic> (L.)) in northern Kyrgyzstan is a component of natural foci of anthropozoonosis. Bulleten’ Moskovskogo Obshhestva Estestvoispytatelej.</article-title><source>Otdel Biologicheskij</source><volume>118</volume>(<issue>3</issue>): <fpage>3</fpage>–<lpage>9</lpage>. [In Russian]</mixed-citation></ref></ref-list></tp:taxon-treatment>
