# Supplementary material for: ﻿Checklist of hosts, illustrated geographical range, and ecology of tick species from the genus Ixodes (Acari, Ixodidae) in Russia and other post-Soviet countries
Source: Zookeys. 2024 May 14;1201:255–343. doi: 10.3897/zookeys.1201.115467 (PMC11109513; doi:10.3897/zookeys.1201.115467)
Supplement: XML Treatment for Ixodes eldaricus [file zookeys.1201.115467-treatment7.xml]

<!DOCTYPE tp:taxon-treatment
  PUBLIC "-//TaxonX//DTD Taxonomic Treatment Publishing DTD v0 20100105//EN" "tax-treatment-NSO.dtd">
<tp:taxon-treatment xmlns:tp="http://www.plazi.org/taxpub"><tp:treatment-meta><kwd-group><label>Taxon classification</label><kwd>
                  <named-content content-type="kingdom">Animalia</named-content>
                </kwd><kwd>
                  <named-content content-type="order">Ixodida</named-content>
                </kwd><kwd>
                  <named-content content-type="family">Ixodidae</named-content>
                </kwd></kwd-group><mixed-citation publication-type="journal"><person-group><name><surname>Fedorov</surname><given-names>Denis</given-names></name><name><surname>Hornok</surname><given-names>Sándor</given-names></name></person-group><article-title>﻿Checklist of hosts, illustrated geographical range, and ecology of tick species from the genus <italic><tp:taxon-name><tp:taxon-name-part taxon-name-part-type="genus" reg="Ixodes">Ixodes</tp:taxon-name-part></tp:taxon-name></italic> (<tp:taxon-name><tp:taxon-name-part taxon-name-part-type="subclass">Acari</tp:taxon-name-part></tp:taxon-name>, <tp:taxon-name><tp:taxon-name-part taxon-name-part-type="family">Ixodidae</tp:taxon-name-part></tp:taxon-name>) in Russia and other post-Soviet countries</article-title><source>Zookeys</source><day>14</day><month>05</month><year>2024</year><volume>1201</volume><fpage>255</fpage><lpage>343</lpage><pub-id pub-id-type="doi">10.3897/zookeys.1201.115467</pub-id></mixed-citation></tp:treatment-meta><tp:nomenclature><label>﻿</label><tp:taxon-name>
                <object-id xmlns:xlink="http://www.w3.org/1999/xlink" content-type="arpha" xlink:type="simple">FBD4A4C3-0D69-504B-8BC2-40FA67CA84B8</object-id>
                <tp:taxon-name-part taxon-name-part-type="genus" reg="Ixodes">Ixodes</tp:taxon-name-part>
                <tp:taxon-name-part taxon-name-part-type="species" reg="eldaricus">eldaricus</tp:taxon-name-part>
              </tp:taxon-name><tp:taxon-authority>Djaparidze, 1950</tp:taxon-authority><tp:nomenclature-citation-list><tp:nomenclature-citation><tp:taxon-name>
                    <tp:taxon-name-part taxon-name-part-type="genus" reg="Ixodes">Ixodes</tp:taxon-name-part>
                    <tp:taxon-name-part taxon-name-part-type="species" reg="eldaricus">eldaricus</tp:taxon-name-part>
                  </tp:taxon-name><comment>Dzhaparidze, 1950: 117.</comment></tp:nomenclature-citation><tp:nomenclature-citation><tp:taxon-name>
                    <tp:taxon-name-part taxon-name-part-type="genus" reg="Ixodes">Ixodes</tp:taxon-name-part>
                    <tp:taxon-name-part taxon-name-part-type="species" reg="tatei">tatei</tp:taxon-name-part>
                  </tp:taxon-name><comment>Arthur, 1959: 108; <xref ref-type="bibr" rid="B68">Clifford et al. 1973</xref>: 489.</comment></tp:nomenclature-citation></tp:nomenclature-citation-list></tp:nomenclature><tp:treatment-sec sec-type="Recorded hosts" id="SECID0EVKAI"><title>Recorded hosts.</title><p><bold><tp:taxon-name><tp:taxon-name-part taxon-name-part-type="class">Aves</tp:taxon-name-part></tp:taxon-name></bold>: <italic><tp:taxon-name><tp:taxon-name-part taxon-name-part-type="genus" reg="Alectoris">Alectoris</tp:taxon-name-part><tp:taxon-name-part taxon-name-part-type="species" reg="chukar">chukar</tp:taxon-name-part></tp:taxon-name></italic> (Gray) (chukar partridge), <italic><tp:taxon-name><tp:taxon-name-part taxon-name-part-type="genus" reg="Anthus">Anthus</tp:taxon-name-part><tp:taxon-name-part taxon-name-part-type="species" reg="campestris">campestris</tp:taxon-name-part></tp:taxon-name></italic> (Linnaeus) (tawny pipit), <italic><tp:taxon-name><tp:taxon-name-part taxon-name-part-type="genus" reg="Athene">Athene</tp:taxon-name-part><tp:taxon-name-part taxon-name-part-type="species" reg="noctua">noctua</tp:taxon-name-part></tp:taxon-name></italic> (Scopoli) (little owl), <italic><tp:taxon-name><tp:taxon-name-part taxon-name-part-type="genus" reg="Chroicocephalus">Chroicocephalus</tp:taxon-name-part><tp:taxon-name-part taxon-name-part-type="species" reg="ridibundus">ridibundus</tp:taxon-name-part></tp:taxon-name></italic> (Linnaeus) (black-headed gull), <italic><tp:taxon-name><tp:taxon-name-part taxon-name-part-type="genus" reg="Coccothraustes">Coccothraustes</tp:taxon-name-part><tp:taxon-name-part taxon-name-part-type="species" reg="coccothraustes">coccothraustes</tp:taxon-name-part></tp:taxon-name></italic> (Linnaeus) (hawfinch), <italic><tp:taxon-name><tp:taxon-name-part taxon-name-part-type="genus" reg="Coloeus">Coloeus</tp:taxon-name-part><tp:taxon-name-part taxon-name-part-type="species" reg="monedula">monedula</tp:taxon-name-part></tp:taxon-name></italic> (Linnaeus) (western jackdaw), <italic><tp:taxon-name><tp:taxon-name-part taxon-name-part-type="genus" reg="Curruca">Curruca</tp:taxon-name-part><tp:taxon-name-part taxon-name-part-type="species" reg="communis">communis</tp:taxon-name-part></tp:taxon-name></italic> (Latham) (common whitethroat), <italic><tp:taxon-name><tp:taxon-name-part taxon-name-part-type="genus" reg="Emberiza">Emberiza</tp:taxon-name-part><tp:taxon-name-part taxon-name-part-type="species" reg="bruniceps">bruniceps</tp:taxon-name-part></tp:taxon-name></italic> Brandt (red-headed bunting), <italic><tp:taxon-name><tp:taxon-name-part taxon-name-part-type="genus" reg="Galerida">Galerida</tp:taxon-name-part><tp:taxon-name-part taxon-name-part-type="species" reg="cristata">cristata</tp:taxon-name-part></tp:taxon-name></italic> (Linnaeus) (crested lark), <italic><tp:taxon-name><tp:taxon-name-part taxon-name-part-type="genus" reg="Lullula">Lullula</tp:taxon-name-part><tp:taxon-name-part taxon-name-part-type="species" reg="arborea">arborea</tp:taxon-name-part></tp:taxon-name></italic> (Linnaeus) (woodlark), <italic><tp:taxon-name><tp:taxon-name-part taxon-name-part-type="genus" reg="Luscinia">Luscinia</tp:taxon-name-part><tp:taxon-name-part taxon-name-part-type="species" reg="svecica">svecica</tp:taxon-name-part></tp:taxon-name></italic> (Linnaeus) (bluethroat), <italic><tp:taxon-name><tp:taxon-name-part taxon-name-part-type="genus" reg="Melanocorypha">Melanocorypha</tp:taxon-name-part><tp:taxon-name-part taxon-name-part-type="species" reg="bimaculata">bimaculata</tp:taxon-name-part></tp:taxon-name></italic> (Ménétrés) (bimaculated lark), <italic><tp:taxon-name><tp:taxon-name-part taxon-name-part-type="genus" reg="Monticola">Monticola</tp:taxon-name-part><tp:taxon-name-part taxon-name-part-type="species" reg="solitarius">solitarius</tp:taxon-name-part></tp:taxon-name></italic> (Linnaeus) (blue rock thrush), <italic><tp:taxon-name><tp:taxon-name-part taxon-name-part-type="genus" reg="Oenanthe">Oenanthe</tp:taxon-name-part></tp:taxon-name></italic> sp. (wheatear), <italic><tp:taxon-name><tp:taxon-name-part taxon-name-part-type="genus" reg="Passer">Passer</tp:taxon-name-part><tp:taxon-name-part taxon-name-part-type="species" reg="domesticus">domesticus</tp:taxon-name-part></tp:taxon-name></italic> (Linnaeus) (house sparrow), <italic><tp:taxon-name><tp:taxon-name-part taxon-name-part-type="genus" reg="Perdix">Perdix</tp:taxon-name-part><tp:taxon-name-part taxon-name-part-type="species" reg="perdix">perdix</tp:taxon-name-part></tp:taxon-name></italic> (grey partridge), <italic><tp:taxon-name><tp:taxon-name-part taxon-name-part-type="genus" reg="Petronia">Petronia</tp:taxon-name-part><tp:taxon-name-part taxon-name-part-type="species" reg="petronia">petronia</tp:taxon-name-part></tp:taxon-name></italic> (Linnaeus) (rock sparrow), <italic><tp:taxon-name><tp:taxon-name-part taxon-name-part-type="genus" reg="Phoenicurus">Phoenicurus</tp:taxon-name-part><tp:taxon-name-part taxon-name-part-type="species" reg="erythronotus">erythronotus</tp:taxon-name-part></tp:taxon-name></italic> (Eversmann) (Eversmann’s redstart), <italic><tp:taxon-name><tp:taxon-name-part taxon-name-part-type="genus" reg="Phylloscopus">Phylloscopus</tp:taxon-name-part><tp:taxon-name-part taxon-name-part-type="species" reg="griseolus">griseolus</tp:taxon-name-part></tp:taxon-name></italic> (Blyth) (sulphur-bellied warbler), <italic><tp:taxon-name><tp:taxon-name-part taxon-name-part-type="genus" reg="Pica">Pica</tp:taxon-name-part><tp:taxon-name-part taxon-name-part-type="species" reg="pica">pica</tp:taxon-name-part></tp:taxon-name></italic> (Linnaeus) (Eurasian magpie), <italic><tp:taxon-name><tp:taxon-name-part taxon-name-part-type="genus" reg="Sitta">Sitta</tp:taxon-name-part><tp:taxon-name-part taxon-name-part-type="species" reg="tephronota">tephronota</tp:taxon-name-part></tp:taxon-name></italic> Sharpe (Eastern rock nuthatch), <italic><tp:taxon-name><tp:taxon-name-part taxon-name-part-type="genus" reg="Turdus">Turdus</tp:taxon-name-part><tp:taxon-name-part taxon-name-part-type="species" reg="merula">merula</tp:taxon-name-part></tp:taxon-name></italic> (common blackbird) (<xref ref-type="bibr" rid="B117">Filippova 1977</xref>).</p><p><bold><tp:taxon-name><tp:taxon-name-part taxon-name-part-type="class">Mammalia</tp:taxon-name-part></tp:taxon-name></bold>: <italic><tp:taxon-name><tp:taxon-name-part taxon-name-part-type="genus" reg="Crocidura">Crocidura</tp:taxon-name-part><tp:taxon-name-part taxon-name-part-type="species" reg="leucodon">leucodon</tp:taxon-name-part></tp:taxon-name></italic> (bicolored shrew), <italic><tp:taxon-name><tp:taxon-name-part taxon-name-part-type="genus" reg="Meriones">Meriones</tp:taxon-name-part><tp:taxon-name-part taxon-name-part-type="species" reg="persicus">persicus</tp:taxon-name-part></tp:taxon-name></italic> (Blanford) (Persian jird), <italic><tp:taxon-name><tp:taxon-name-part taxon-name-part-type="genus" reg="Mus">Mus</tp:taxon-name-part><tp:taxon-name-part taxon-name-part-type="species" reg="musculus">musculus</tp:taxon-name-part></tp:taxon-name></italic> (house mouse), <italic><tp:taxon-name><tp:taxon-name-part taxon-name-part-type="genus" reg="Nesokia">Nesokia</tp:taxon-name-part><tp:taxon-name-part taxon-name-part-type="species" reg="indica">indica</tp:taxon-name-part></tp:taxon-name></italic> (Gray) (short-tailed bandicoot rat), grey dwarf hamster <italic><tp:taxon-name><tp:taxon-name-part taxon-name-part-type="genus" reg="Nothocricetulus">Nothocricetulus</tp:taxon-name-part><tp:taxon-name-part taxon-name-part-type="species" reg="migratorius">migratorius</tp:taxon-name-part></tp:taxon-name></italic> (Pallas), <italic><tp:taxon-name><tp:taxon-name-part taxon-name-part-type="genus" reg="Rattus">Rattus</tp:taxon-name-part><tp:taxon-name-part taxon-name-part-type="species" reg="pyctoris">pyctoris</tp:taxon-name-part></tp:taxon-name></italic> (Hodgson) (Turkestan rat), <italic><tp:taxon-name><tp:taxon-name-part taxon-name-part-type="genus" reg="Rhinolophus">Rhinolophus</tp:taxon-name-part><tp:taxon-name-part taxon-name-part-type="species" reg="mehelyi">mehelyi</tp:taxon-name-part></tp:taxon-name></italic> (Mehely’s horseshoe bat) (<xref ref-type="bibr" rid="B117">Filippova 1977</xref>).</p></tp:treatment-sec><tp:treatment-sec sec-type="Recorded locations" id="SECID0EMVAI"><title>Recorded locations</title><p><bold>(Fig. <xref ref-type="fig" rid="F7">7</xref>). Russia</bold>: Dagestan and North Osetia-Alania (<xref ref-type="bibr" rid="B374">Shatas 1957</xref>; <xref ref-type="bibr" rid="B117">Filippova 1977</xref>). <bold>Ukraine</bold>: Crimean Peninsula, in particular the Tarkhankut Peninsula and the Kara Dag (<xref ref-type="bibr" rid="B116">Filippova 1974</xref>). <bold>Georgia</bold>: the Shiraki Plain and the Vashlovani Nature Reserve (<xref ref-type="bibr" rid="B80">Djaparidze 1950</xref>, <xref ref-type="bibr" rid="B81">1960</xref>). <bold>Armenia</bold>: Vayots Dzor Province – the rural locality Herher (<xref ref-type="bibr" rid="B296">Ogandzhanyan 1959</xref>). <bold>Azerbaijan</bold>: Karabakh Plateau – Lachin District and Hadrut District, Adzhynokhur Steppe (<xref ref-type="bibr" rid="B296">Ogandzhanyan 1959</xref>; <xref ref-type="bibr" rid="B117">Filippova 1977</xref>). <bold>Kazakhstan</bold>: Dzungarian Alatau (<xref ref-type="bibr" rid="B425">Ushakova et al. 1976</xref>) and Trans-Ili Alatau (<xref ref-type="bibr" rid="B117">Filippova 1977</xref>). <bold>Kyrgyzstan</bold>: Terskey Ala-too Range (<xref ref-type="bibr" rid="B116">Filippova 1974</xref>). <bold>Turkmenistan</bold>: the Kopet Dagh – the valley of the Chandyr River, Magtymguly, Gökdepe District, outskirts of Ashgabad, Köytendag Range, Bayramaly (<xref ref-type="bibr" rid="B182">Kerbabaev 1960</xref>; <xref ref-type="bibr" rid="B207">Kochkareva et al. 1971</xref>; <xref ref-type="bibr" rid="B38">Berdyev 1973</xref>; <xref ref-type="bibr" rid="B358">Scherbinina 1973</xref>). <bold>Uzbekistan</bold>: Termez (<xref ref-type="bibr" rid="B117">Filippova 1977</xref>). <bold>Tajikistan</bold>: Hisar Range, Varzob gorge, outskirts of Dushanbe (<xref ref-type="bibr" rid="B117">Filippova 1977</xref>).</p><fig id="F7" position="float" orientation="portrait"><object-id xmlns:xlink="http://www.w3.org/1999/xlink" content-type="doi" xlink:type="simple">10.3897/zookeys.1201.115467.figure7</object-id><object-id xmlns:xlink="http://www.w3.org/1999/xlink" content-type="arpha" xlink:type="simple">288F5612-E5EE-5B1F-A6C8-EB9BC0B471F0</object-id><label>Figure 7.</label><caption><p>Map of Russia and neighboring countries showing the locations where <italic><tp:taxon-name><tp:taxon-name-part taxon-name-part-type="genus" reg="Ixodes">Ixodes</tp:taxon-name-part><tp:taxon-name-part taxon-name-part-type="species" reg="eldaricus">eldaricus</tp:taxon-name-part></tp:taxon-name></italic> was reported.</p></caption><graphic xmlns:xlink="http://www.w3.org/1999/xlink" xlink:href="zookeys-1201-255_article-115467__-g007.jpg" position="float" orientation="portrait" xlink:type="simple" id="oo_1049193.jpg"><uri content-type="original_file" xlink:type="simple">https://binary.pensoft.net/fig/1049193</uri></graphic></fig></tp:treatment-sec><tp:treatment-sec sec-type="ecology" id="SECID0EHZAI"><title>Ecology and other information.</title><p><italic><tp:taxon-name><tp:taxon-name-part taxon-name-part-type="genus" reg="Ixodes">Ixodes</tp:taxon-name-part><tp:taxon-name-part taxon-name-part-type="species" reg="eldaricus">eldaricus</tp:taxon-name-part></tp:taxon-name></italic> is a little studied endophilic tick species which is mainly a parasite of ground-feeding birds although nymphs and larvae, besides birds, were also found on small mammals – rodents and shrews. It usually inhabits deciduous mountain forests and shrub thickets in mountain river valleys. The vertical distribution range of its occurrence varies from 300 (Ashgabat) to 1800 m (Terskey Ala-too Range and Hisar Range) a. s. l. (<xref ref-type="bibr" rid="B117">Filippova 1977</xref>).</p><p>Briefly described by a female from the east of Georgia (type locality: the Shiraki Plain), <italic><tp:taxon-name><tp:taxon-name-part taxon-name-part-type="genus" reg="Ixodes">I.</tp:taxon-name-part><tp:taxon-name-part taxon-name-part-type="species" reg="eldaricus">eldaricus</tp:taxon-name-part></tp:taxon-name></italic> was later found in Armenia and Azerbaijan, and the male, nymph descriptions were based on the material from Azerbaijan (<xref ref-type="bibr" rid="B296">Ogandzhanyan 1959</xref>). The holotype female described from the grey partridge is stored at the Institute of Zoology of Ilia State University. The above findings from post-Soviet territories are known from the Crimea, as well as the Causasus and Central Asia. The majority of samples are stored at the collection of the Zoological Institute of the Russian Academy of Sciences.</p><p>Additionally, it is important to note that in Crimea this tick species is considered disappearing (<xref ref-type="bibr" rid="B279">Nebogatkin 1998</xref>) due to anthropogenic pressure followed by destruction of its habitats and decline in its host populations (<xref ref-type="bibr" rid="B431">Uspensky 2021</xref>).</p></tp:treatment-sec><ref-list><ref id="B68"><mixed-citation xmlns:xlink="http://www.w3.org/1999/xlink" xlink:type="simple"><person-group><name name-style="western"><surname>Clifford</surname><given-names>CM</given-names></name><name name-style="western"><surname>Sonenshine</surname><given-names>DE</given-names></name><name name-style="western"><surname>Keirans</surname><given-names>JE</given-names></name><name name-style="western"><surname>Kohls</surname><given-names>GM</given-names></name></person-group> (<year>1973</year>) <article-title>Systematics of the subfamily <tp:taxon-name><tp:taxon-name-part taxon-name-part-type="subfamily">Ixodinae</tp:taxon-name-part></tp:taxon-name> (<tp:taxon-name><tp:taxon-name-part taxon-name-part-type="subclass">Acarina</tp:taxon-name-part></tp:taxon-name>: <tp:taxon-name><tp:taxon-name-part taxon-name-part-type="family">Ixodidae</tp:taxon-name-part></tp:taxon-name>). 1. The subgenera of <italic><tp:taxon-name><tp:taxon-name-part taxon-name-part-type="genus">Ixodes</tp:taxon-name-part></tp:taxon-name></italic>.</article-title><source>Annals of the Entomological Society of America</source><volume>66</volume>(<issue>3</issue>): <fpage>489</fpage>–<lpage>500</lpage>. <ext-link xlink:href="10.1093/aesa/66.3.489" ext-link-type="doi" xlink:type="simple">https://doi.org/10.1093/aesa/66.3.489</ext-link></mixed-citation></ref><ref id="B117"><mixed-citation xmlns:xlink="http://www.w3.org/1999/xlink" xlink:type="simple"><person-group><name name-style="western"><surname>Filippova</surname><given-names>NA</given-names></name></person-group> (<year>1977</year>) <source>Ixodid ticks subfamily <tp:taxon-name><tp:taxon-name-part taxon-name-part-type="subfamily">Ixodinae</tp:taxon-name-part></tp:taxon-name>. <tp:taxon-name><tp:taxon-name-part taxon-name-part-type="class">Arachnida</tp:taxon-name-part></tp:taxon-name>. Vol. 4. Fauna of the USSR.</source><publisher-name>Nauka</publisher-name>, <publisher-loc>Leningrad</publisher-loc>, <size units="page">396 pp</size>. [In Russian]</mixed-citation></ref><ref id="B374"><mixed-citation xmlns:xlink="http://www.w3.org/1999/xlink" xlink:type="simple"><person-group><name name-style="western"><surname>Shatas</surname><given-names>YF</given-names></name></person-group> (<year>1957</year>) Ticks <tp:taxon-name><tp:taxon-name-part taxon-name-part-type="superfamily">Ixodoidea</tp:taxon-name-part></tp:taxon-name> and fleas of Dagestan. Scientific conference on natural foci and epidemiology of especially dangerous infectious diseases. Tezisy Dokladov. Saratov, 433–437. [In Russian]</mixed-citation></ref><ref id="B116"><mixed-citation xmlns:xlink="http://www.w3.org/1999/xlink" xlink:type="simple"><person-group><name name-style="western"><surname>Filippova</surname><given-names>NA</given-names></name></person-group> (<year>1974</year>) <article-title><italic><tp:taxon-name><tp:taxon-name-part taxon-name-part-type="genus">Ixodes</tp:taxon-name-part><tp:taxon-name-part taxon-name-part-type="species">eldaricus</tp:taxon-name-part></tp:taxon-name></italic> and its distribution in the south of the USSR.</article-title><source>Parazitologiia</source><volume>8</volume>(<issue>6</issue>): <fpage>504</fpage>–<lpage>513</lpage>. [In Russian]</mixed-citation></ref><ref id="B80"><mixed-citation xmlns:xlink="http://www.w3.org/1999/xlink" xlink:type="simple"><person-group><name name-style="western"><surname>Djaparidze</surname><given-names>NI</given-names></name></person-group> (<year>1950</year>) <article-title>New species of ticks of the fam. <tp:taxon-name><tp:taxon-name-part taxon-name-part-type="family">Ixodidae</tp:taxon-name-part></tp:taxon-name> from Georgia.</article-title><source>Soobscheniya AN GSSR</source><volume>2</volume>: <fpage>117</fpage>–<lpage>121</lpage>. [In Russian]</mixed-citation></ref><ref id="B81"><mixed-citation xmlns:xlink="http://www.w3.org/1999/xlink" xlink:type="simple"><person-group><name name-style="western"><surname>Djaparidze</surname><given-names>NI</given-names></name></person-group> (<year>1960</year>) <source>Ixodid ticks of Georgia.</source><publisher-name>Izdatel’stvo Akademii Nauk Gruzinskoi SSR</publisher-name>, <publisher-loc>Tbilisi</publisher-loc>, <size units="page">295 pp</size>. [In Russian]</mixed-citation></ref><ref id="B296"><mixed-citation xmlns:xlink="http://www.w3.org/1999/xlink" xlink:type="simple"><person-group><name name-style="western"><surname>Ogandzhanyan</surname><given-names>AM</given-names></name></person-group> (<year>1959</year>) <article-title>Some data on the morphology and ecology of the tick <italic><tp:taxon-name><tp:taxon-name-part taxon-name-part-type="genus">Ixodes</tp:taxon-name-part><tp:taxon-name-part taxon-name-part-type="species">eldaricus</tp:taxon-name-part></tp:taxon-name></italic> Djap. (<tp:taxon-name><tp:taxon-name-part taxon-name-part-type="superfamily">Ixodoidea</tp:taxon-name-part></tp:taxon-name>). Izvestija AN ArmSSR.</article-title><source>Serija Biologicheskih Nauk</source><volume>12</volume>(<issue>7</issue>): <fpage>73</fpage>–<lpage>77</lpage>. [In Russian]</mixed-citation></ref><ref id="B425"><mixed-citation xmlns:xlink="http://www.w3.org/1999/xlink" xlink:type="simple"><person-group><name name-style="western"><surname>Ushakova</surname><given-names>GV</given-names></name><name name-style="western"><surname>Fedosenko</surname><given-names>AK</given-names></name><name name-style="western"><surname>Lobachev</surname><given-names>YS</given-names></name></person-group> (<year>1976</year>) <article-title>Ixodid ticks of the Dzungarian Alatau (<tp:taxon-name><tp:taxon-name-part taxon-name-part-type="superorder">Parasitiformes</tp:taxon-name-part></tp:taxon-name>, <tp:taxon-name><tp:taxon-name-part taxon-name-part-type="family">Ixodidae</tp:taxon-name-part></tp:taxon-name>).</article-title><source>Trudy Instituta Zoologii AN KazSSR</source><volume>36</volume>: <fpage>100</fpage>–<lpage>111</lpage>. [In Russian]</mixed-citation></ref><ref id="B182"><mixed-citation xmlns:xlink="http://www.w3.org/1999/xlink" xlink:type="simple"><person-group><name name-style="western"><surname>Kerbabaev</surname><given-names>EB</given-names></name></person-group> (<year>1960</year>) <article-title>About new for Turkmenistan tick species of the family <tp:taxon-name><tp:taxon-name-part taxon-name-part-type="family">Ixodidae</tp:taxon-name-part></tp:taxon-name>. Izvestija AN TSSR.</article-title><source>Serija biologicheskih nauk</source><volume>5</volume>: <fpage>80</fpage>–<lpage>81</lpage>. [In Russian]</mixed-citation></ref><ref id="B207"><mixed-citation xmlns:xlink="http://www.w3.org/1999/xlink" xlink:type="simple"><person-group><name name-style="western"><surname>Kochkareva</surname><given-names>AV</given-names></name><name name-style="western"><surname>Zagniborodova</surname><given-names>EN</given-names></name><name name-style="western"><surname>Zhernovov</surname><given-names>IV</given-names></name><name name-style="western"><surname>Zaitseva</surname><given-names>VI</given-names></name><name name-style="western"><surname>Shilenko</surname><given-names>VI</given-names></name><name name-style="western"><surname>Zabegalova</surname><given-names>MN</given-names></name><name name-style="western"><surname>Avakov</surname><given-names>SM</given-names></name><name name-style="western"><surname>Tashliev</surname><given-names>AO</given-names></name><name name-style="western"><surname>Belskaya</surname><given-names>GS</given-names></name><name name-style="western"><surname>Vazhev</surname><given-names>AP</given-names></name></person-group> (<year>1971</year>) <article-title>Distribution of <tp:taxon-name><tp:taxon-name-part taxon-name-part-type="superfamily">Ixodoidea</tp:taxon-name-part></tp:taxon-name> ticks in Turkmenistan. Izvestija AN TSSR.</article-title><source>Serija Biologicheskih Nauk</source><volume>5</volume>: <fpage>36</fpage>–<lpage>42</lpage>.</mixed-citation></ref><ref id="B38"><mixed-citation xmlns:xlink="http://www.w3.org/1999/xlink" xlink:type="simple"><person-group><name name-style="western"><surname>Berdyev</surname><given-names>AB</given-names></name></person-group> (<year>1973</year>) <article-title>The occurrence of the tick <italic><tp:taxon-name><tp:taxon-name-part taxon-name-part-type="genus">Ixodes</tp:taxon-name-part><tp:taxon-name-part taxon-name-part-type="species">eldaricus</tp:taxon-name-part></tp:taxon-name></italic> Djap., 1950 on rodents in the Kopet Dagh (<tp:taxon-name><tp:taxon-name-part taxon-name-part-type="superfamily">Ixodoidea</tp:taxon-name-part></tp:taxon-name>, <tp:taxon-name><tp:taxon-name-part taxon-name-part-type="family">Ixodidae</tp:taxon-name-part></tp:taxon-name>).</article-title><source>Parazitologiia</source><volume>7</volume>(<issue>2</issue>): <fpage>183</fpage>–<lpage>185</lpage>. [In Russian]</mixed-citation></ref><ref id="B358"><mixed-citation xmlns:xlink="http://www.w3.org/1999/xlink" xlink:type="simple"><person-group><name name-style="western"><surname>Scherbinina</surname><given-names>OCh</given-names></name></person-group> (<year>1973</year>) To the fauna of <tp:taxon-name><tp:taxon-name-part taxon-name-part-type="superfamily">Ixodoidea</tp:taxon-name-part></tp:taxon-name> of birds of Turkmenistan. In: Parasites of Animals of Turkmenistan. Ylym, Ashgabat, Turkmenistan, 62–78. [In Russian]</mixed-citation></ref><ref id="B279"><mixed-citation xmlns:xlink="http://www.w3.org/1999/xlink" xlink:type="simple"><person-group><name name-style="western"><surname>Nebogatkin</surname><given-names>IV</given-names></name></person-group> (<year>1998</year>) <article-title>Rare, disappearing and occasionally occurred species of ixodid ticks (<tp:taxon-name><tp:taxon-name-part taxon-name-part-type="superorder">Parasitiformes</tp:taxon-name-part></tp:taxon-name>, <tp:taxon-name><tp:taxon-name-part taxon-name-part-type="family">Ixodidae</tp:taxon-name-part></tp:taxon-name>) in Ukraine.</article-title><source>Vestnik Zoologii</source><volume>32</volume>: <fpage>143</fpage>–<lpage>147</lpage>. [In Russian]</mixed-citation></ref><ref id="B431"><mixed-citation xmlns:xlink="http://www.w3.org/1999/xlink" xlink:type="simple"><person-group><name name-style="western"><surname>Uspensky</surname><given-names>IV</given-names></name></person-group> (<year>2021</year>) <article-title>The Eldari tick <italic><tp:taxon-name><tp:taxon-name-part taxon-name-part-type="genus">Ixodes</tp:taxon-name-part><tp:taxon-name-part taxon-name-part-type="species">eldaricus</tp:taxon-name-part></tp:taxon-name></italic> (<tp:taxon-name><tp:taxon-name-part taxon-name-part-type="subclass">Acari</tp:taxon-name-part></tp:taxon-name>: <tp:taxon-name><tp:taxon-name-part taxon-name-part-type="family">Ixodidae</tp:taxon-name-part></tp:taxon-name>) in Israel: its occurrence, morphometric and biological characteristics.</article-title><source>Acarological Studies</source><volume>3</volume>(<issue>1</issue>): <fpage>9</fpage>–<lpage>15</lpage>. <ext-link xlink:href="10.47121/acarolstud.844856" ext-link-type="doi" xlink:type="simple">https://doi.org/10.47121/acarolstud.844856</ext-link></mixed-citation></ref></ref-list></tp:taxon-treatment>
