# Supplementary material for: ﻿Checklist of hosts, illustrated geographical range, and ecology of tick species from the genus Ixodes (Acari, Ixodidae) in Russia and other post-Soviet countries
Source: Zookeys. 2024 May 14;1201:255–343. doi: 10.3897/zookeys.1201.115467 (PMC11109513; doi:10.3897/zookeys.1201.115467)
Supplement: XML Treatment for Ixodes kashmiricus [file zookeys.1201.115467-treatment8.xml]

<!DOCTYPE tp:taxon-treatment
  PUBLIC "-//TaxonX//DTD Taxonomic Treatment Publishing DTD v0 20100105//EN" "tax-treatment-NSO.dtd">
<tp:taxon-treatment xmlns:tp="http://www.plazi.org/taxpub"><tp:treatment-meta><kwd-group><label>Taxon classification</label><kwd>
                  <named-content content-type="kingdom">Animalia</named-content>
                </kwd><kwd>
                  <named-content content-type="order">Ixodida</named-content>
                </kwd><kwd>
                  <named-content content-type="family">Ixodidae</named-content>
                </kwd></kwd-group><mixed-citation publication-type="journal"><person-group><name><surname>Fedorov</surname><given-names>Denis</given-names></name><name><surname>Hornok</surname><given-names>Sándor</given-names></name></person-group><article-title>﻿Checklist of hosts, illustrated geographical range, and ecology of tick species from the genus <italic><tp:taxon-name><tp:taxon-name-part taxon-name-part-type="genus" reg="Ixodes">Ixodes</tp:taxon-name-part></tp:taxon-name></italic> (<tp:taxon-name><tp:taxon-name-part taxon-name-part-type="subclass">Acari</tp:taxon-name-part></tp:taxon-name>, <tp:taxon-name><tp:taxon-name-part taxon-name-part-type="family">Ixodidae</tp:taxon-name-part></tp:taxon-name>) in Russia and other post-Soviet countries</article-title><source>Zookeys</source><day>14</day><month>05</month><year>2024</year><volume>1201</volume><fpage>255</fpage><lpage>343</lpage><pub-id pub-id-type="doi">10.3897/zookeys.1201.115467</pub-id></mixed-citation></tp:treatment-meta><tp:nomenclature><label>﻿</label><tp:taxon-name>
                <object-id xmlns:xlink="http://www.w3.org/1999/xlink" content-type="arpha" xlink:type="simple">87E30AFF-1BDC-5A21-9385-E47D351A1C39</object-id>
                <tp:taxon-name-part taxon-name-part-type="genus" reg="Ixodes">Ixodes</tp:taxon-name-part>
                <tp:taxon-name-part taxon-name-part-type="species" reg="kashmiricus">kashmiricus</tp:taxon-name-part>
              </tp:taxon-name><tp:taxon-authority>Pomerantsev, 1948</tp:taxon-authority><tp:nomenclature-citation-list><tp:nomenclature-citation><tp:taxon-name>
                    <tp:taxon-name-part taxon-name-part-type="genus" reg="Ixodes">Ixodes</tp:taxon-name-part>
                    <tp:taxon-name-part taxon-name-part-type="species" reg="kaschmiricus">kaschmiricus</tp:taxon-name-part>
                  </tp:taxon-name><comment>Pomerantsev, 1948: 132; <xref ref-type="bibr" rid="B113">Filippova 1969</xref>: 675.</comment></tp:nomenclature-citation><tp:nomenclature-citation><tp:taxon-name>
                    <tp:taxon-name-part taxon-name-part-type="genus" reg="Ixodes">Ixodes</tp:taxon-name-part>
                    <tp:taxon-name-part taxon-name-part-type="species" reg="persulcatus">persulcatus</tp:taxon-name-part>
                    <tp:taxon-name-part taxon-name-part-type="subspecies" reg="kaschmiricus">kaschmiricus</tp:taxon-name-part>
                  </tp:taxon-name><comment>Pomerantsev, 1948: 132; <xref ref-type="bibr" rid="B113">Filippova 1969</xref>: 675.</comment></tp:nomenclature-citation></tp:nomenclature-citation-list></tp:nomenclature><tp:treatment-sec sec-type="Recorded hosts" id="SECID0EC4AI"><title>Recorded hosts.</title><p><bold><tp:taxon-name><tp:taxon-name-part taxon-name-part-type="class">Mammalia</tp:taxon-name-part></tp:taxon-name></bold>: <italic><tp:taxon-name><tp:taxon-name-part taxon-name-part-type="genus" reg="Apodemus">Apodemus</tp:taxon-name-part><tp:taxon-name-part taxon-name-part-type="species" reg="sylvaticus">sylvaticus</tp:taxon-name-part></tp:taxon-name></italic> (wood mouse), <italic><tp:taxon-name><tp:taxon-name-part taxon-name-part-type="genus" reg="Canis">Canis</tp:taxon-name-part><tp:taxon-name-part taxon-name-part-type="species" reg="familiaris">familiaris</tp:taxon-name-part></tp:taxon-name></italic> Linnaeus (dog), <italic><tp:taxon-name><tp:taxon-name-part taxon-name-part-type="genus" reg="Ovis">Ovis</tp:taxon-name-part><tp:taxon-name-part taxon-name-part-type="species" reg="aries">aries</tp:taxon-name-part></tp:taxon-name></italic> Linnaeus (sheep) (<xref ref-type="bibr" rid="B117">Filippova 1977</xref>).</p></tp:treatment-sec><tp:treatment-sec sec-type="Recorded locations" id="SECID0ET5AI"><title>Recorded locations</title><p><bold>(Fig. <xref ref-type="fig" rid="F8">8</xref>). Kyrgyzstan</bold>: the Tien Shan – northern and eastern slopes of the Terskey Ala-too range (gorges Ulken-Kokpak and Chon-Dzhargylchak) (<xref ref-type="bibr" rid="B113">Filippova 1969</xref>).</p><fig id="F8" position="float" orientation="portrait"><object-id xmlns:xlink="http://www.w3.org/1999/xlink" content-type="doi" xlink:type="simple">10.3897/zookeys.1201.115467.figure8</object-id><object-id xmlns:xlink="http://www.w3.org/1999/xlink" content-type="arpha" xlink:type="simple">2879AEAD-1DC3-55E0-9EED-B1E43CCAB92E</object-id><label>Figure 8.</label><caption><p>Map of Russia and neighboring countries showing the locations where <italic><tp:taxon-name><tp:taxon-name-part taxon-name-part-type="genus" reg="Ixodes">Ixodes</tp:taxon-name-part><tp:taxon-name-part taxon-name-part-type="species" reg="kashmiricus">kashmiricus</tp:taxon-name-part></tp:taxon-name></italic> was reported.</p></caption><graphic xmlns:xlink="http://www.w3.org/1999/xlink" xlink:href="zookeys-1201-255_article-115467__-g008.jpg" position="float" orientation="portrait" xlink:type="simple" id="oo_1049194.jpg"><uri content-type="original_file" xlink:type="simple">https://binary.pensoft.net/fig/1049194</uri></graphic></fig></tp:treatment-sec><tp:treatment-sec sec-type="ecology" id="SECID0E36AI"><title>Ecology and other information.</title><p><italic><tp:taxon-name><tp:taxon-name-part taxon-name-part-type="genus" reg="Ixodes">Ixodes</tp:taxon-name-part><tp:taxon-name-part taxon-name-part-type="species" reg="kashmiricus">kashmiricus</tp:taxon-name-part></tp:taxon-name></italic> is a tick species with a disjunctive relict range limited by the Tien Shan in Kyrgyzstan as well as India (<xref ref-type="bibr" rid="B117">Filippova 1977</xref>) and Pakistan (<xref ref-type="bibr" rid="B291">Numan et al. 2022</xref>). In Kyrgyzstan the tick was found mainly in the mid-altitude vertical zone of the mountains at the lower border of the forest at the altitude of 2000 and 2500 m a. s. l. Cases of parasitism on humans have been recorded (<xref ref-type="bibr" rid="B165">Hoogstraal 1970</xref>).</p><p>Phylogenetic analysis of mitochondrial and nuclear genes showed that <italic><tp:taxon-name><tp:taxon-name-part taxon-name-part-type="genus" reg="Ixodes">I.</tp:taxon-name-part><tp:taxon-name-part taxon-name-part-type="species" reg="kashmiricus">kashmiricus</tp:taxon-name-part></tp:taxon-name></italic> belongs to the <italic><tp:taxon-name><tp:taxon-name-part taxon-name-part-type="genus" reg="Ixodes">I.</tp:taxon-name-part><tp:taxon-name-part taxon-name-part-type="species" reg="ricinus">ricinus</tp:taxon-name-part></tp:taxon-name></italic> group (<xref ref-type="bibr" rid="B223">Kovalev et al. 2018</xref>) and clusters with such members of the <italic><tp:taxon-name><tp:taxon-name-part taxon-name-part-type="genus" reg="Ixodes">I.</tp:taxon-name-part><tp:taxon-name-part taxon-name-part-type="species" reg="ricinus">ricinus</tp:taxon-name-part></tp:taxon-name></italic> group as <italic><tp:taxon-name><tp:taxon-name-part taxon-name-part-type="genus" reg="Ixodes">I.</tp:taxon-name-part><tp:taxon-name-part taxon-name-part-type="species" reg="apronophorus">apronophorus</tp:taxon-name-part></tp:taxon-name></italic> and <italic><tp:taxon-name><tp:taxon-name-part taxon-name-part-type="genus" reg="Ixodes">I.</tp:taxon-name-part><tp:taxon-name-part taxon-name-part-type="species" reg="kazakstani">kazakstani</tp:taxon-name-part></tp:taxon-name></italic> (<xref ref-type="bibr" rid="B291">Numan et al. 2022</xref>).</p><p>The type specimens are stored at the Zoological Institute of the Russian Academy of Sciences and include the lectotype - female; [India], Kashmir, Vardvan Maru River, northern tributary of Chinab River, 10–13. V.1910, coll. S.P. Trubetskoi; AL I533, as well as the paralectotype - male; AL 533a. <italic><tp:taxon-name><tp:taxon-name-part taxon-name-part-type="genus" reg="Ixodes">Ixodes</tp:taxon-name-part><tp:taxon-name-part taxon-name-part-type="species" reg="kashmiricus">kashmiricus</tp:taxon-name-part></tp:taxon-name></italic> (see: <xref ref-type="bibr" rid="B113">Filippova 1969</xref>: 677). Description – <xref ref-type="bibr" rid="B117">Filippova 1977</xref>: 292–296 (female, male, nymph, larva) (<xref ref-type="bibr" rid="B123">Filippova 2008</xref>). Originally the tick was named <italic><tp:taxon-name><tp:taxon-name-part taxon-name-part-type="genus" reg="Ixodes">I.</tp:taxon-name-part><tp:taxon-name-part taxon-name-part-type="species" reg="persulcatus">persulcatus</tp:taxon-name-part><tp:taxon-name-part taxon-name-part-type="subspecies" reg="kaschmiricus">kaschmiricus</tp:taxon-name-part></tp:taxon-name></italic> (lapsus).</p></tp:treatment-sec><ref-list><ref id="B113"><mixed-citation xmlns:xlink="http://www.w3.org/1999/xlink" xlink:type="simple"><person-group><name name-style="western"><surname>Filippova</surname><given-names>NA</given-names></name></person-group> (<year>1969</year>) <article-title>Taxonomic aspects of the study of ticks belonging to the genus <italic><tp:taxon-name><tp:taxon-name-part taxon-name-part-type="genus">Ixodes</tp:taxon-name-part></tp:taxon-name></italic> Latr. (<tp:taxon-name><tp:taxon-name-part taxon-name-part-type="superfamily">Ixodoidea</tp:taxon-name-part></tp:taxon-name>, <tp:taxon-name><tp:taxon-name-part taxon-name-part-type="family">Ixodidae</tp:taxon-name-part></tp:taxon-name>), vectors of tick-borne encephalitis viruses.</article-title><source>Entomologicheskoe Obozrenie</source><volume>48</volume>(<issue>3</issue>): <fpage>675</fpage>–<lpage>688</lpage>. [In Russian]</mixed-citation></ref><ref id="B117"><mixed-citation xmlns:xlink="http://www.w3.org/1999/xlink" xlink:type="simple"><person-group><name name-style="western"><surname>Filippova</surname><given-names>NA</given-names></name></person-group> (<year>1977</year>) <source>Ixodid ticks subfamily <tp:taxon-name><tp:taxon-name-part taxon-name-part-type="subfamily">Ixodinae</tp:taxon-name-part></tp:taxon-name>. <tp:taxon-name><tp:taxon-name-part taxon-name-part-type="class">Arachnida</tp:taxon-name-part></tp:taxon-name>. Vol. 4. Fauna of the USSR.</source><publisher-name>Nauka</publisher-name>, <publisher-loc>Leningrad</publisher-loc>, <size units="page">396 pp</size>. [In Russian]</mixed-citation></ref><ref id="B291"><mixed-citation xmlns:xlink="http://www.w3.org/1999/xlink" xlink:type="simple"><person-group><name name-style="western"><surname>Numan</surname><given-names>M</given-names></name><name name-style="western"><surname>Islam</surname><given-names>N</given-names></name><name name-style="western"><surname>Adnan</surname><given-names>M</given-names></name><name name-style="western"><surname>Zaman Safi</surname><given-names>S</given-names></name><name name-style="western"><surname>Chitimia-Dobler</surname><given-names>L</given-names></name><name name-style="western"><surname>Labruna</surname><given-names>MB</given-names></name><name name-style="western"><surname>Ali</surname><given-names>A</given-names></name></person-group> (<year>2022</year>) <article-title>First genetic report of <italic><tp:taxon-name><tp:taxon-name-part taxon-name-part-type="genus">Ixodes</tp:taxon-name-part><tp:taxon-name-part taxon-name-part-type="species">kashmiricus</tp:taxon-name-part></tp:taxon-name></italic> and associated <italic><tp:taxon-name><tp:taxon-name-part taxon-name-part-type="genus">Rickettsia</tp:taxon-name-part></tp:taxon-name></italic> sp.</article-title><source>Parasites &amp; Vectors</source><volume>15</volume>(<issue>1</issue>): <fpage>1</fpage>–<lpage>12</lpage>. <ext-link xlink:href="10.1186/s13071-022-05509-y" ext-link-type="doi" xlink:type="simple">https://doi.org/10.1186/s13071-022-05509-y</ext-link></mixed-citation></ref><ref id="B165"><mixed-citation xmlns:xlink="http://www.w3.org/1999/xlink" xlink:type="simple"><person-group><name name-style="western"><surname>Hoogstraal</surname><given-names>H</given-names></name></person-group> (<year>1970</year>) <article-title>Human infestation by ticks (<tp:taxon-name><tp:taxon-name-part taxon-name-part-type="family">Ixodidae</tp:taxon-name-part></tp:taxon-name>) in the Himalaya.</article-title> In: <person-group><name name-style="western"><surname>Sing</surname><given-names>KS</given-names></name><name name-style="western"><surname>Tandan</surname><given-names>BK</given-names></name></person-group> (<role>Eds</role>) <issue-title>HD Srivastava commemoration volume.</issue-title><source>Division of Parasitology of the Indian Veterinary Research Institute, Izatnagar</source>, <fpage>75</fpage>–<lpage>89</lpage>.</mixed-citation></ref><ref id="B223"><mixed-citation xmlns:xlink="http://www.w3.org/1999/xlink" xlink:type="simple"><person-group><name name-style="western"><surname>Kovalev</surname><given-names>SY</given-names></name><name name-style="western"><surname>Fedorova</surname><given-names>SJ</given-names></name><name name-style="western"><surname>Mukhacheva</surname><given-names>TA</given-names></name></person-group> (<year>2018</year>) <article-title>Molecular features of <italic><tp:taxon-name><tp:taxon-name-part taxon-name-part-type="genus">Ixodes</tp:taxon-name-part><tp:taxon-name-part taxon-name-part-type="species">kazakstani</tp:taxon-name-part></tp:taxon-name></italic>: First results.</article-title><source>Ticks and Tick-Borne Diseases</source><volume>9</volume>(<issue>3</issue>): <fpage>759</fpage>–<lpage>761</lpage>. <ext-link xlink:href="10.1016/j.ttbdis.2018.02.019" ext-link-type="doi" xlink:type="simple">https://doi.org/10.1016/j.ttbdis.2018.02.019</ext-link></mixed-citation></ref><ref id="B123"><mixed-citation xmlns:xlink="http://www.w3.org/1999/xlink" xlink:type="simple"><person-group><name name-style="western"><surname>Filippova</surname><given-names>NA</given-names></name></person-group> (<year>2008</year>) <article-title>Type specimens of argasid and ixodid ticks (<tp:taxon-name><tp:taxon-name-part taxon-name-part-type="superfamily">Ixodoidea</tp:taxon-name-part></tp:taxon-name>: <tp:taxon-name><tp:taxon-name-part taxon-name-part-type="family">Argasidae</tp:taxon-name-part></tp:taxon-name>, <tp:taxon-name><tp:taxon-name-part taxon-name-part-type="family">Ixodidae</tp:taxon-name-part></tp:taxon-name>) in the collection of the Zoological Institute, Russian Academy of Sciences (St. Petersburg).</article-title><source>Entomological Review</source><volume>88</volume>(<issue>8</issue>): <fpage>1002</fpage>–<lpage>1011</lpage>. <ext-link xlink:href="10.1134/S0013873808080149" ext-link-type="doi" xlink:type="simple">https://doi.org/10.1134/S0013873808080149</ext-link></mixed-citation></ref></ref-list></tp:taxon-treatment>
