# Supplementary material for: ﻿Checklist of hosts, illustrated geographical range, and ecology of tick species from the genus Ixodes (Acari, Ixodidae) in Russia and other post-Soviet countries
Source: Zookeys. 2024 May 14;1201:255–343. doi: 10.3897/zookeys.1201.115467 (PMC11109513; doi:10.3897/zookeys.1201.115467)
Supplement: XML Treatment for Ixodes kazakstani [file zookeys.1201.115467-treatment9.xml]

<!DOCTYPE tp:taxon-treatment
  PUBLIC "-//TaxonX//DTD Taxonomic Treatment Publishing DTD v0 20100105//EN" "tax-treatment-NSO.dtd">
<tp:taxon-treatment xmlns:tp="http://www.plazi.org/taxpub"><tp:treatment-meta><kwd-group><label>Taxon classification</label><kwd>
                  <named-content content-type="kingdom">Animalia</named-content>
                </kwd><kwd>
                  <named-content content-type="order">Ixodida</named-content>
                </kwd><kwd>
                  <named-content content-type="family">Ixodidae</named-content>
                </kwd></kwd-group><mixed-citation publication-type="journal"><person-group><name><surname>Fedorov</surname><given-names>Denis</given-names></name><name><surname>Hornok</surname><given-names>Sándor</given-names></name></person-group><article-title>﻿Checklist of hosts, illustrated geographical range, and ecology of tick species from the genus <italic><tp:taxon-name><tp:taxon-name-part taxon-name-part-type="genus" reg="Ixodes">Ixodes</tp:taxon-name-part></tp:taxon-name></italic> (<tp:taxon-name><tp:taxon-name-part taxon-name-part-type="subclass">Acari</tp:taxon-name-part></tp:taxon-name>, <tp:taxon-name><tp:taxon-name-part taxon-name-part-type="family">Ixodidae</tp:taxon-name-part></tp:taxon-name>) in Russia and other post-Soviet countries</article-title><source>Zookeys</source><day>14</day><month>05</month><year>2024</year><volume>1201</volume><fpage>255</fpage><lpage>343</lpage><pub-id pub-id-type="doi">10.3897/zookeys.1201.115467</pub-id></mixed-citation></tp:treatment-meta><tp:nomenclature><label>﻿</label><tp:taxon-name>
                <object-id xmlns:xlink="http://www.w3.org/1999/xlink" content-type="arpha" xlink:type="simple">4C85AE4E-D51C-56C0-8737-A75E38704C59</object-id>
                <tp:taxon-name-part taxon-name-part-type="genus" reg="Ixodes">Ixodes</tp:taxon-name-part>
                <tp:taxon-name-part taxon-name-part-type="species" reg="kazakstani">kazakstani</tp:taxon-name-part>
              </tp:taxon-name><tp:taxon-authority>Olenev &amp; Sorokoumov, 1934</tp:taxon-authority></tp:nomenclature><tp:treatment-sec sec-type="Recoeded hosts" id="SECID0EGFBI"><title>Recoeded hosts.</title><p><bold><tp:taxon-name><tp:taxon-name-part taxon-name-part-type="class">Mammalia</tp:taxon-name-part></tp:taxon-name></bold>: <italic><tp:taxon-name><tp:taxon-name-part taxon-name-part-type="genus" reg="Apodemus">Apodemus</tp:taxon-name-part><tp:taxon-name-part taxon-name-part-type="species" reg="sylvaticus">sylvaticus</tp:taxon-name-part></tp:taxon-name></italic> (wood mouse) (<xref ref-type="bibr" rid="B117">Filippova 1977</xref>), <italic><tp:taxon-name><tp:taxon-name-part taxon-name-part-type="genus" reg="Canis">Canis</tp:taxon-name-part><tp:taxon-name-part taxon-name-part-type="species" reg="familiaris">familiaris</tp:taxon-name-part></tp:taxon-name></italic> (domestic dog) (<xref ref-type="bibr" rid="B223">Kovalev et al. 2018</xref>), <italic><tp:taxon-name><tp:taxon-name-part taxon-name-part-type="genus" reg="Dryomys">Dryomys</tp:taxon-name-part><tp:taxon-name-part taxon-name-part-type="species" reg="nitedula">nitedula</tp:taxon-name-part></tp:taxon-name></italic> (Pallas) (forest dormouse), <italic><tp:taxon-name><tp:taxon-name-part taxon-name-part-type="genus" reg="Lepus">Lepus</tp:taxon-name-part><tp:taxon-name-part taxon-name-part-type="species" reg="tolai">tolai</tp:taxon-name-part></tp:taxon-name></italic> Pallas (tolai hare), <italic><tp:taxon-name><tp:taxon-name-part taxon-name-part-type="genus" reg="Mus">Mus</tp:taxon-name-part><tp:taxon-name-part taxon-name-part-type="species" reg="musculus">musculus</tp:taxon-name-part></tp:taxon-name></italic> (house mouse), <italic><tp:taxon-name><tp:taxon-name-part taxon-name-part-type="genus" reg="Nothocricetulus">Nothocricetulus</tp:taxon-name-part><tp:taxon-name-part taxon-name-part-type="species" reg="migratorius">migratorius</tp:taxon-name-part></tp:taxon-name></italic> (grey dwarf hamster) (<xref ref-type="bibr" rid="B117">Filippova 1977</xref>).</p><p><bold><tp:taxon-name><tp:taxon-name-part taxon-name-part-type="class">Aves</tp:taxon-name-part></tp:taxon-name></bold>: <italic><tp:taxon-name><tp:taxon-name-part taxon-name-part-type="genus" reg="Phasianus">Phasianus</tp:taxon-name-part><tp:taxon-name-part taxon-name-part-type="species" reg="colchicus">colchicus</tp:taxon-name-part></tp:taxon-name></italic> Linnaeus (common pheasant) (<xref ref-type="bibr" rid="B117">Filippova 1977</xref>).</p></tp:treatment-sec><tp:treatment-sec sec-type="Recorded locations" id="SECID0EXIBI"><title>Recorded locations</title><p><bold>(Fig. <xref ref-type="fig" rid="F9">9</xref>). Kazakhstan</bold>: Betpak-Dala – the valley of the Chu River (<xref ref-type="bibr" rid="B420">Ushakova 1961</xref>), Tian Shan – the valley of the Ili River (<xref ref-type="bibr" rid="B418">Ushakova 1958</xref>; <xref ref-type="bibr" rid="B223">Kovalev et al. 2018</xref>), outskirts of Jarkent (<xref ref-type="bibr" rid="B306">Olenev and Sorokoumov 1934</xref>; <xref ref-type="bibr" rid="B327">Pomerantsev 1950</xref>). <bold>Kyrgyzstan</bold>: the Issyk-Kul basin (<xref ref-type="bibr" rid="B110">Filippova 1958b</xref>; <xref ref-type="bibr" rid="B223">Kovalev et al. 2018</xref>), the valley of the Talas River (<xref ref-type="bibr" rid="B306">Olenev and Sorokoumov 1934</xref>; <xref ref-type="bibr" rid="B327">Pomerantsev 1950</xref>; <xref ref-type="bibr" rid="B152">Grebenyuk 1966</xref>; <xref ref-type="bibr" rid="B251">Lyashko 1973</xref>; <xref ref-type="bibr" rid="B223">Kovalev et al. 2018</xref>).</p><fig id="F9" position="float" orientation="portrait"><object-id xmlns:xlink="http://www.w3.org/1999/xlink" content-type="doi" xlink:type="simple">10.3897/zookeys.1201.115467.figure9</object-id><object-id xmlns:xlink="http://www.w3.org/1999/xlink" content-type="arpha" xlink:type="simple">32B9FA28-1433-5E27-A106-07DDBB0A17ED</object-id><label>Figure 9.</label><caption><p>Map of Russia and neighboring countries showing the locations where <italic><tp:taxon-name><tp:taxon-name-part taxon-name-part-type="genus" reg="Ixodes">Ixodes</tp:taxon-name-part><tp:taxon-name-part taxon-name-part-type="species" reg="kazakstani">kazakstani</tp:taxon-name-part></tp:taxon-name></italic> was reported.</p></caption><graphic xmlns:xlink="http://www.w3.org/1999/xlink" xlink:href="zookeys-1201-255_article-115467__-g009.jpg" position="float" orientation="portrait" xlink:type="simple" id="oo_1049195.jpg"><uri content-type="original_file" xlink:type="simple">https://binary.pensoft.net/fig/1049195</uri></graphic></fig></tp:treatment-sec><tp:treatment-sec sec-type="ecology" id="SECID0EOLBI"><title>Ecology and other information.</title><p><italic><tp:taxon-name><tp:taxon-name-part taxon-name-part-type="genus" reg="Ixodes">Ixodes</tp:taxon-name-part><tp:taxon-name-part taxon-name-part-type="species" reg="kazakstani">kazakstani</tp:taxon-name-part></tp:taxon-name></italic> is a tick species with a disjunctive relict range limited by Southeastern Kazakhstan and neighboring territories of Kyrgyzstan (<xref ref-type="bibr" rid="B117">Filippova 1977</xref>). The patchy arrangement of its range can be explained, above all, by associations of this tick mainly with the animals dwelling in tugai forests which also create humidity conditions in the soil suitable for this tick species (<xref ref-type="bibr" rid="B110">Filippova 1958b</xref>). Also, there are some cases of parasitism on livestock and humans (<xref ref-type="bibr" rid="B251">Lyashko 1973</xref>; <xref ref-type="bibr" rid="B117">Filippova 1977</xref>). On livestock it was found in few numbers among mass parasitism of other tick species.</p><p>Phylogenetic analysis of mitochondrial and nuclear genes showed that <italic><tp:taxon-name><tp:taxon-name-part taxon-name-part-type="genus" reg="Ixodes">I.</tp:taxon-name-part><tp:taxon-name-part taxon-name-part-type="species" reg="kazakstani">kazakstani</tp:taxon-name-part></tp:taxon-name></italic> belongs to the <italic><tp:taxon-name><tp:taxon-name-part taxon-name-part-type="genus" reg="Ixodes">I.</tp:taxon-name-part><tp:taxon-name-part taxon-name-part-type="species" reg="ricinus">ricinus</tp:taxon-name-part></tp:taxon-name></italic> group (<xref ref-type="bibr" rid="B223">Kovalev et al. 2018</xref>) and clusters with such members of the <italic><tp:taxon-name><tp:taxon-name-part taxon-name-part-type="genus" reg="Ixodes">I.</tp:taxon-name-part><tp:taxon-name-part taxon-name-part-type="species" reg="ricinus">ricinus</tp:taxon-name-part></tp:taxon-name></italic> group as <italic><tp:taxon-name><tp:taxon-name-part taxon-name-part-type="genus" reg="Ixodes">I.</tp:taxon-name-part><tp:taxon-name-part taxon-name-part-type="species" reg="apronophorus">apronophorus</tp:taxon-name-part></tp:taxon-name></italic> and <italic><tp:taxon-name><tp:taxon-name-part taxon-name-part-type="genus" reg="Ixodes">I.</tp:taxon-name-part><tp:taxon-name-part taxon-name-part-type="species" reg="kashmiricus">kashmiricus</tp:taxon-name-part></tp:taxon-name></italic> (<xref ref-type="bibr" rid="B291">Numan et al. 2022</xref>). <italic><tp:taxon-name><tp:taxon-name-part taxon-name-part-type="genus" reg="Ixodes">Ixodes</tp:taxon-name-part><tp:taxon-name-part taxon-name-part-type="species" reg="kazakstani">kazakstani</tp:taxon-name-part></tp:taxon-name></italic> can presumably exemplify links between Nearctic and Palearctic species, so further studies of genetic sequences of <italic><tp:taxon-name><tp:taxon-name-part taxon-name-part-type="genus" reg="Ixodes">I.</tp:taxon-name-part><tp:taxon-name-part taxon-name-part-type="species" reg="kazakstani">kazakstani</tp:taxon-name-part></tp:taxon-name></italic> are necessary to understand better evolutionary connections between more tick species in the <italic><tp:taxon-name><tp:taxon-name-part taxon-name-part-type="genus" reg="Ixodes">I.</tp:taxon-name-part><tp:taxon-name-part taxon-name-part-type="species" reg="ricinus">ricinus</tp:taxon-name-part></tp:taxon-name></italic> group.</p><p>The type specimens are stored at the Zoological Institute of the Russian Academy of Sciences and include the holotype: female; Kazakhstan, Jarkent, collected from human dress, 20.VI.1932, coll. Kirin; AL I536. Description - <xref ref-type="bibr" rid="B117">Filippova 1977</xref>: 283–290 (female, male, nymph, larva) (<xref ref-type="bibr" rid="B123">Filippova 2008</xref>).</p></tp:treatment-sec><ref-list><ref id="B117"><mixed-citation xmlns:xlink="http://www.w3.org/1999/xlink" xlink:type="simple"><person-group><name name-style="western"><surname>Filippova</surname><given-names>NA</given-names></name></person-group> (<year>1977</year>) <source>Ixodid ticks subfamily <tp:taxon-name><tp:taxon-name-part taxon-name-part-type="subfamily">Ixodinae</tp:taxon-name-part></tp:taxon-name>. <tp:taxon-name><tp:taxon-name-part taxon-name-part-type="class">Arachnida</tp:taxon-name-part></tp:taxon-name>. Vol. 4. Fauna of the USSR.</source><publisher-name>Nauka</publisher-name>, <publisher-loc>Leningrad</publisher-loc>, <size units="page">396 pp</size>. [In Russian]</mixed-citation></ref><ref id="B223"><mixed-citation xmlns:xlink="http://www.w3.org/1999/xlink" xlink:type="simple"><person-group><name name-style="western"><surname>Kovalev</surname><given-names>SY</given-names></name><name name-style="western"><surname>Fedorova</surname><given-names>SJ</given-names></name><name name-style="western"><surname>Mukhacheva</surname><given-names>TA</given-names></name></person-group> (<year>2018</year>) <article-title>Molecular features of <italic><tp:taxon-name><tp:taxon-name-part taxon-name-part-type="genus">Ixodes</tp:taxon-name-part><tp:taxon-name-part taxon-name-part-type="species">kazakstani</tp:taxon-name-part></tp:taxon-name></italic>: First results.</article-title><source>Ticks and Tick-Borne Diseases</source><volume>9</volume>(<issue>3</issue>): <fpage>759</fpage>–<lpage>761</lpage>. <ext-link xlink:href="10.1016/j.ttbdis.2018.02.019" ext-link-type="doi" xlink:type="simple">https://doi.org/10.1016/j.ttbdis.2018.02.019</ext-link></mixed-citation></ref><ref id="B420"><mixed-citation xmlns:xlink="http://www.w3.org/1999/xlink" xlink:type="simple"><person-group><name name-style="western"><surname>Ushakova</surname><given-names>GV</given-names></name></person-group> (<year>1961</year>) To the fauna of ixodid ticks of the Betpak-Dala desert. In: Natural foci of diseases and issues of parasitology, 3. Izdatel’stvo AN KazSSR. Alma-Ata, Kazahstan, 474–476. [In Russian]</mixed-citation></ref><ref id="B418"><mixed-citation xmlns:xlink="http://www.w3.org/1999/xlink" xlink:type="simple"><person-group><name name-style="western"><surname>Ushakova</surname><given-names>GV</given-names></name></person-group> (<year>1958</year>) <article-title>Ixodid ticks parasitizing birds in the lower reaches of the Ili River.</article-title><source>Trudy Instituta Zoologii AN KazSSR</source><volume>9</volume>: <fpage>135</fpage>–<lpage>145</lpage>. [In Russian]</mixed-citation></ref><ref id="B306"><mixed-citation xmlns:xlink="http://www.w3.org/1999/xlink" xlink:type="simple"><person-group><name name-style="western"><surname>Olenev</surname><given-names>NO</given-names></name><name name-style="western"><surname>Sorokoumov</surname><given-names>GI</given-names></name></person-group> (<year>1934</year>) <article-title>A new species of the genus <italic><tp:taxon-name><tp:taxon-name-part taxon-name-part-type="genus">Ixodes</tp:taxon-name-part></tp:taxon-name></italic> from Southwestern Kazakhstan.</article-title><source>Vestnik Mikrobiologii</source><volume>13</volume>(<issue>1</issue>): <fpage>73</fpage>–<lpage>75</lpage>. [In Russian]</mixed-citation></ref><ref id="B327"><mixed-citation xmlns:xlink="http://www.w3.org/1999/xlink" xlink:type="simple"><person-group><name name-style="western"><surname>Pomerantsev</surname><given-names>BI</given-names></name></person-group> (<year>1950</year>) <article-title>Ixodid ticks (<tp:taxon-name><tp:taxon-name-part taxon-name-part-type="family">Ixodidae</tp:taxon-name-part></tp:taxon-name>).</article-title><source>In: Fauna SSSR, Paukoobraznye</source><volume>4</volume>(<issue>2</issue>): <fpage>1</fpage>–<lpage>224</lpage>. [In Russian]</mixed-citation></ref><ref id="B110"><mixed-citation xmlns:xlink="http://www.w3.org/1999/xlink" xlink:type="simple"><person-group><name name-style="western"><surname>Filippova</surname><given-names>NA</given-names></name></person-group> (<year>1958b</year>) <article-title>On the tick fauna (<tp:taxon-name><tp:taxon-name-part taxon-name-part-type="superorder">Parasitiformes</tp:taxon-name-part></tp:taxon-name>, <tp:taxon-name><tp:taxon-name-part taxon-name-part-type="family">Ixodidae</tp:taxon-name-part></tp:taxon-name>) infesting terrestrial vertebrates in the vicinity of the Lake Issyk-Kul.</article-title><source>Parazitologicheskij Sbornik AN SSSR</source><volume>18</volume>: <fpage>110</fpage>–<lpage>119</lpage>. [In Russian]</mixed-citation></ref><ref id="B152"><mixed-citation xmlns:xlink="http://www.w3.org/1999/xlink" xlink:type="simple"><person-group><name name-style="western"><surname>Grebenyuk</surname><given-names>RV</given-names></name></person-group> (<year>1966</year>) <source>Ixodid ticks of Kyrgyzstan.</source><publisher-name>Frunze</publisher-name>, <publisher-loc>Ilim</publisher-loc>, <size units="page">328 pp</size>. [In Russian]</mixed-citation></ref><ref id="B251"><mixed-citation xmlns:xlink="http://www.w3.org/1999/xlink" xlink:type="simple"><person-group><name name-style="western"><surname>Lyashko</surname><given-names>GL</given-names></name></person-group> (<year>1973</year>) <article-title>The ecology of the tick <italic><tp:taxon-name><tp:taxon-name-part taxon-name-part-type="genus">Ixodes</tp:taxon-name-part><tp:taxon-name-part taxon-name-part-type="species">kazakstani</tp:taxon-name-part></tp:taxon-name></italic> Ol. et Sor. Seasonal course of tick activity.</article-title><source>Medicinskaja Parazitologiya I Parazitarnye Bolezni</source><volume>42</volume>(<issue>1</issue>): <fpage>36</fpage>–<lpage>39</lpage>. [In Russian]</mixed-citation></ref><ref id="B291"><mixed-citation xmlns:xlink="http://www.w3.org/1999/xlink" xlink:type="simple"><person-group><name name-style="western"><surname>Numan</surname><given-names>M</given-names></name><name name-style="western"><surname>Islam</surname><given-names>N</given-names></name><name name-style="western"><surname>Adnan</surname><given-names>M</given-names></name><name name-style="western"><surname>Zaman Safi</surname><given-names>S</given-names></name><name name-style="western"><surname>Chitimia-Dobler</surname><given-names>L</given-names></name><name name-style="western"><surname>Labruna</surname><given-names>MB</given-names></name><name name-style="western"><surname>Ali</surname><given-names>A</given-names></name></person-group> (<year>2022</year>) <article-title>First genetic report of <italic><tp:taxon-name><tp:taxon-name-part taxon-name-part-type="genus">Ixodes</tp:taxon-name-part><tp:taxon-name-part taxon-name-part-type="species">kashmiricus</tp:taxon-name-part></tp:taxon-name></italic> and associated <italic><tp:taxon-name><tp:taxon-name-part taxon-name-part-type="genus">Rickettsia</tp:taxon-name-part></tp:taxon-name></italic> sp.</article-title><source>Parasites &amp; Vectors</source><volume>15</volume>(<issue>1</issue>): <fpage>1</fpage>–<lpage>12</lpage>. <ext-link xlink:href="10.1186/s13071-022-05509-y" ext-link-type="doi" xlink:type="simple">https://doi.org/10.1186/s13071-022-05509-y</ext-link></mixed-citation></ref><ref id="B123"><mixed-citation xmlns:xlink="http://www.w3.org/1999/xlink" xlink:type="simple"><person-group><name name-style="western"><surname>Filippova</surname><given-names>NA</given-names></name></person-group> (<year>2008</year>) <article-title>Type specimens of argasid and ixodid ticks (<tp:taxon-name><tp:taxon-name-part taxon-name-part-type="superfamily">Ixodoidea</tp:taxon-name-part></tp:taxon-name>: <tp:taxon-name><tp:taxon-name-part taxon-name-part-type="family">Argasidae</tp:taxon-name-part></tp:taxon-name>, <tp:taxon-name><tp:taxon-name-part taxon-name-part-type="family">Ixodidae</tp:taxon-name-part></tp:taxon-name>) in the collection of the Zoological Institute, Russian Academy of Sciences (St. Petersburg).</article-title><source>Entomological Review</source><volume>88</volume>(<issue>8</issue>): <fpage>1002</fpage>–<lpage>1011</lpage>. <ext-link xlink:href="10.1134/S0013873808080149" ext-link-type="doi" xlink:type="simple">https://doi.org/10.1134/S0013873808080149</ext-link></mixed-citation></ref></ref-list></tp:taxon-treatment>
