# Supplementary material for: ﻿Checklist of hosts, illustrated geographical range, and ecology of tick species from the genus Ixodes (Acari, Ixodidae) in Russia and other post-Soviet countries
Source: Zookeys. 2024 May 14;1201:255–343. doi: 10.3897/zookeys.1201.115467 (PMC11109513; doi:10.3897/zookeys.1201.115467)
Supplement: XML Treatment for Ixodes laguri [file zookeys.1201.115467-treatment10.xml]

<!DOCTYPE tp:taxon-treatment
  PUBLIC "-//TaxonX//DTD Taxonomic Treatment Publishing DTD v0 20100105//EN" "tax-treatment-NSO.dtd">
<tp:taxon-treatment xmlns:tp="http://www.plazi.org/taxpub"><tp:treatment-meta><kwd-group><label>Taxon classification</label><kwd>
                  <named-content content-type="kingdom">Animalia</named-content>
                </kwd><kwd>
                  <named-content content-type="order">Ixodida</named-content>
                </kwd><kwd>
                  <named-content content-type="family">Ixodidae</named-content>
                </kwd></kwd-group><mixed-citation publication-type="journal"><person-group><name><surname>Fedorov</surname><given-names>Denis</given-names></name><name><surname>Hornok</surname><given-names>Sándor</given-names></name></person-group><article-title>﻿Checklist of hosts, illustrated geographical range, and ecology of tick species from the genus <italic><tp:taxon-name><tp:taxon-name-part taxon-name-part-type="genus" reg="Ixodes">Ixodes</tp:taxon-name-part></tp:taxon-name></italic> (<tp:taxon-name><tp:taxon-name-part taxon-name-part-type="subclass">Acari</tp:taxon-name-part></tp:taxon-name>, <tp:taxon-name><tp:taxon-name-part taxon-name-part-type="family">Ixodidae</tp:taxon-name-part></tp:taxon-name>) in Russia and other post-Soviet countries</article-title><source>Zookeys</source><day>14</day><month>05</month><year>2024</year><volume>1201</volume><fpage>255</fpage><lpage>343</lpage><pub-id pub-id-type="doi">10.3897/zookeys.1201.115467</pub-id></mixed-citation></tp:treatment-meta><tp:nomenclature><label>﻿</label><tp:taxon-name>
                <object-id xmlns:xlink="http://www.w3.org/1999/xlink" content-type="arpha" xlink:type="simple">5916BE8F-9804-5A3B-9B6A-E524612C7367</object-id>
                <tp:taxon-name-part taxon-name-part-type="genus" reg="Ixodes">Ixodes</tp:taxon-name-part>
                <tp:taxon-name-part taxon-name-part-type="species" reg="laguri">laguri</tp:taxon-name-part>
              </tp:taxon-name><tp:taxon-authority>Olenev, 1929</tp:taxon-authority><tp:nomenclature-citation-list><tp:nomenclature-citation><tp:taxon-name>
                    <tp:taxon-name-part taxon-name-part-type="genus" reg="Ixodes">Ixodes</tp:taxon-name-part>
                    <tp:taxon-name-part taxon-name-part-type="species" reg="laguri">laguri</tp:taxon-name-part>
                  </tp:taxon-name><comment>Olenev, 1929a: 489.</comment></tp:nomenclature-citation><tp:nomenclature-citation><tp:taxon-name>
                    <tp:taxon-name-part taxon-name-part-type="genus" reg="Ixodes">Ixodes</tp:taxon-name-part>
                    <tp:taxon-name-part taxon-name-part-type="species" reg="redikorzevi">redikorzevi</tp:taxon-name-part>
                    <tp:taxon-name-part taxon-name-part-type="subspecies" reg="lagurae">lagurae</tp:taxon-name-part>
                  </tp:taxon-name><comment>Olenev: <xref ref-type="bibr" rid="B305">Olenev 1931b</xref>: 62.</comment></tp:nomenclature-citation><tp:nomenclature-citation><tp:taxon-name>
                    <tp:taxon-name-part taxon-name-part-type="genus" reg="Ixodes">Ixodes</tp:taxon-name-part>
                    <tp:taxon-name-part taxon-name-part-type="species" reg="laguri">laguri</tp:taxon-name-part>
                    <tp:taxon-name-part taxon-name-part-type="subspecies" reg="armeniacus">armeniacus</tp:taxon-name-part>
                  </tp:taxon-name><comment>Kirshenblat, 1938: 46; <xref ref-type="bibr" rid="B266">Morel and Pérez 1978</xref>: 201.</comment></tp:nomenclature-citation><tp:nomenclature-citation><tp:taxon-name>
                    <tp:taxon-name-part taxon-name-part-type="genus" reg="Ixodes">Ixodes</tp:taxon-name-part>
                    <tp:taxon-name-part taxon-name-part-type="species" reg="laguri">laguri</tp:taxon-name-part>
                    <tp:taxon-name-part taxon-name-part-type="subspecies" reg="colchicus">colchicus</tp:taxon-name-part>
                  </tp:taxon-name><comment>Pomerantsev, 1946: 1; <xref ref-type="bibr" rid="B266">Morel and Pérez 1978</xref>: 201.</comment></tp:nomenclature-citation><tp:nomenclature-citation><tp:taxon-name>
                    <tp:taxon-name-part taxon-name-part-type="genus" reg="Ixodes">Ixodes</tp:taxon-name-part>
                    <tp:taxon-name-part taxon-name-part-type="species" reg="laguri">laguri</tp:taxon-name-part>
                    <tp:taxon-name-part taxon-name-part-type="subspecies" reg="slovacicus">slovacicus</tp:taxon-name-part>
                  </tp:taxon-name><comment>Cerny, 1960: 178; <xref ref-type="bibr" rid="B266">Morel and Pérez 1978</xref>: 201.</comment></tp:nomenclature-citation></tp:nomenclature-citation-list></tp:nomenclature><tp:treatment-sec sec-type="Recorded hosts" id="SECID0EAUBI"><title>Recorded hosts.</title><p><bold><tp:taxon-name><tp:taxon-name-part taxon-name-part-type="class">Mammalia</tp:taxon-name-part></tp:taxon-name></bold>: <italic><tp:taxon-name><tp:taxon-name-part taxon-name-part-type="genus" reg="Allactaga">Allactaga</tp:taxon-name-part><tp:taxon-name-part taxon-name-part-type="species" reg="major">major</tp:taxon-name-part></tp:taxon-name></italic> (Kerr) (great jerboa), <italic><tp:taxon-name><tp:taxon-name-part taxon-name-part-type="genus" reg="Allocricetulus">Allocricetulus</tp:taxon-name-part><tp:taxon-name-part taxon-name-part-type="species" reg="eversmanni">eversmanni</tp:taxon-name-part></tp:taxon-name></italic> (Brandt) (Eversmann’s hamster), <italic><tp:taxon-name><tp:taxon-name-part taxon-name-part-type="genus" reg="Apodemus">Apodemus</tp:taxon-name-part><tp:taxon-name-part taxon-name-part-type="species" reg="sylvaticus">sylvaticus</tp:taxon-name-part></tp:taxon-name></italic> (wood mouse), <italic><tp:taxon-name><tp:taxon-name-part taxon-name-part-type="genus" reg="Chionomys">Chionomys</tp:taxon-name-part><tp:taxon-name-part taxon-name-part-type="species" reg="nivalis">nivalis</tp:taxon-name-part></tp:taxon-name></italic> (European snow vole), <italic><tp:taxon-name><tp:taxon-name-part taxon-name-part-type="genus" reg="Cricetus">Cricetus</tp:taxon-name-part><tp:taxon-name-part taxon-name-part-type="species" reg="cricetus">cricetus</tp:taxon-name-part></tp:taxon-name></italic> (European hamster), <italic><tp:taxon-name><tp:taxon-name-part taxon-name-part-type="genus" reg="Dryomys">Dryomys</tp:taxon-name-part><tp:taxon-name-part taxon-name-part-type="species" reg="nitedula">nitedula</tp:taxon-name-part></tp:taxon-name></italic> (forest dormouse), <italic><tp:taxon-name><tp:taxon-name-part taxon-name-part-type="genus" reg="Ellobius">Ellobius</tp:taxon-name-part><tp:taxon-name-part taxon-name-part-type="species" reg="talpinus">talpinus</tp:taxon-name-part></tp:taxon-name></italic> (Pallas) (northern mole vole), <italic><tp:taxon-name><tp:taxon-name-part taxon-name-part-type="genus" reg="Erinaceus">Erinaceus</tp:taxon-name-part><tp:taxon-name-part taxon-name-part-type="species" reg="europaeus">europaeus</tp:taxon-name-part></tp:taxon-name></italic> (European hedgehog), <italic><tp:taxon-name><tp:taxon-name-part taxon-name-part-type="genus" reg="Glis">Glis</tp:taxon-name-part><tp:taxon-name-part taxon-name-part-type="species" reg="glis">glis</tp:taxon-name-part></tp:taxon-name></italic> (Linnaeus) (European edible dormouse), <italic><tp:taxon-name><tp:taxon-name-part taxon-name-part-type="genus" reg="Hemiechinus">Hemiechinus</tp:taxon-name-part><tp:taxon-name-part taxon-name-part-type="species" reg="auratus">auratus</tp:taxon-name-part></tp:taxon-name></italic> (Gmelin) (long-eared hedgehog), <italic><tp:taxon-name><tp:taxon-name-part taxon-name-part-type="genus" reg="Lagurus">Lagurus</tp:taxon-name-part><tp:taxon-name-part taxon-name-part-type="species" reg="lagurus">lagurus</tp:taxon-name-part></tp:taxon-name></italic> (Pallas) (steppe lemming), <italic><tp:taxon-name><tp:taxon-name-part taxon-name-part-type="genus" reg="Marmota">Marmota</tp:taxon-name-part><tp:taxon-name-part taxon-name-part-type="species" reg="bobak">bobak</tp:taxon-name-part></tp:taxon-name></italic> (Müller) (bobak marmot), <italic><tp:taxon-name><tp:taxon-name-part taxon-name-part-type="genus" reg="Martes">Martes</tp:taxon-name-part><tp:taxon-name-part taxon-name-part-type="species" reg="martes">martes</tp:taxon-name-part></tp:taxon-name></italic> (Linnaeus) (European pine marten), <italic><tp:taxon-name><tp:taxon-name-part taxon-name-part-type="genus" reg="Microtus">Microtus</tp:taxon-name-part><tp:taxon-name-part taxon-name-part-type="species" reg="arvalis">arvalis</tp:taxon-name-part></tp:taxon-name></italic> (common vole), <italic><tp:taxon-name><tp:taxon-name-part taxon-name-part-type="genus" reg="Microtus">Microtus</tp:taxon-name-part><tp:taxon-name-part taxon-name-part-type="species" reg="socialis">socialis</tp:taxon-name-part></tp:taxon-name></italic> (social vole), <italic><tp:taxon-name><tp:taxon-name-part taxon-name-part-type="genus" reg="Meles">Meles</tp:taxon-name-part><tp:taxon-name-part taxon-name-part-type="species" reg="meles">meles</tp:taxon-name-part></tp:taxon-name></italic> (Linnaeus) (European badger), <italic><tp:taxon-name><tp:taxon-name-part taxon-name-part-type="genus" reg="Meriones">Meriones</tp:taxon-name-part><tp:taxon-name-part taxon-name-part-type="species" reg="meridianus">meridianus</tp:taxon-name-part></tp:taxon-name></italic> (Pallas) (midday jird), <italic><tp:taxon-name><tp:taxon-name-part taxon-name-part-type="genus" reg="Mesocricetus">Mesocricetus</tp:taxon-name-part><tp:taxon-name-part taxon-name-part-type="species" reg="brandti">brandti</tp:taxon-name-part></tp:taxon-name></italic> (Pallas) (Turkish hamster), <italic><tp:taxon-name><tp:taxon-name-part taxon-name-part-type="genus" reg="Mesocricetus">Mesocricetus</tp:taxon-name-part><tp:taxon-name-part taxon-name-part-type="species" reg="raddei">raddei</tp:taxon-name-part></tp:taxon-name></italic> (Nehring) (Ciscaucasian hamster), <italic><tp:taxon-name><tp:taxon-name-part taxon-name-part-type="genus" reg="Mus">Mus</tp:taxon-name-part><tp:taxon-name-part taxon-name-part-type="species" reg="musculus">musculus</tp:taxon-name-part></tp:taxon-name></italic> (house mouse), <italic><tp:taxon-name><tp:taxon-name-part taxon-name-part-type="genus" reg="Mustela">Mustela</tp:taxon-name-part><tp:taxon-name-part taxon-name-part-type="species" reg="eversmanii">eversmanii</tp:taxon-name-part></tp:taxon-name></italic> (Lesson) (steppe polecat), <italic><tp:taxon-name><tp:taxon-name-part taxon-name-part-type="genus" reg="Mustela">Mustela</tp:taxon-name-part><tp:taxon-name-part taxon-name-part-type="species" reg="nivalis">nivalis</tp:taxon-name-part></tp:taxon-name></italic> (least weasel), <italic><tp:taxon-name><tp:taxon-name-part taxon-name-part-type="genus" reg="Nothocricetulus">Nothocricetulus</tp:taxon-name-part><tp:taxon-name-part taxon-name-part-type="species" reg="migratorius">migratorius</tp:taxon-name-part></tp:taxon-name></italic> (grey dwarf hamster), <italic><tp:taxon-name><tp:taxon-name-part taxon-name-part-type="genus" reg="Pygeretmus">Pygeretmus</tp:taxon-name-part><tp:taxon-name-part taxon-name-part-type="species" reg="pumilio">pumilio</tp:taxon-name-part></tp:taxon-name></italic> (Kerr) (dwarf fat-tailed jerboa), <italic><tp:taxon-name><tp:taxon-name-part taxon-name-part-type="genus" reg="Rattus">Rattus</tp:taxon-name-part><tp:taxon-name-part taxon-name-part-type="species" reg="rattus">rattus</tp:taxon-name-part></tp:taxon-name></italic> (black rat), <italic><tp:taxon-name><tp:taxon-name-part taxon-name-part-type="genus" reg="Spalax">Spalax</tp:taxon-name-part><tp:taxon-name-part taxon-name-part-type="species" reg="microphthalmos">microphthalmos</tp:taxon-name-part></tp:taxon-name></italic> Gueldenstaedt (greater blind mole-rat), <italic><tp:taxon-name><tp:taxon-name-part taxon-name-part-type="genus" reg="Spermophilus">Spermophilus</tp:taxon-name-part><tp:taxon-name-part taxon-name-part-type="species" reg="citellus">citellus</tp:taxon-name-part></tp:taxon-name></italic> (Linnaeus) (European ground squirrel), <italic><tp:taxon-name><tp:taxon-name-part taxon-name-part-type="genus" reg="Spermophilus">Spermophilus</tp:taxon-name-part><tp:taxon-name-part taxon-name-part-type="species" reg="fulvus">fulvus</tp:taxon-name-part></tp:taxon-name></italic> (Lichtenstein) (yellow ground squirrel), <italic><tp:taxon-name><tp:taxon-name-part taxon-name-part-type="genus" reg="Spermophilus">Spermophilus</tp:taxon-name-part><tp:taxon-name-part taxon-name-part-type="species" reg="pygmaeus">pygmaeus</tp:taxon-name-part></tp:taxon-name></italic> (Pallas) (little ground squirrel), <italic><tp:taxon-name><tp:taxon-name-part taxon-name-part-type="genus" reg="Spermophilus">Spermophilus</tp:taxon-name-part><tp:taxon-name-part taxon-name-part-type="species" reg="suslicus">suslicus</tp:taxon-name-part></tp:taxon-name></italic> (speckled ground squirrel), <italic><tp:taxon-name><tp:taxon-name-part taxon-name-part-type="genus" reg="Spermophilus">Spermophilus</tp:taxon-name-part><tp:taxon-name-part taxon-name-part-type="species" reg="xanthoprymnus">xanthoprymnus</tp:taxon-name-part></tp:taxon-name></italic> (Bennett) (Asia Minor ground squirrel), <italic><tp:taxon-name><tp:taxon-name-part taxon-name-part-type="genus" reg="Stylodipus">Stylodipus</tp:taxon-name-part><tp:taxon-name-part taxon-name-part-type="species" reg="telum">telum</tp:taxon-name-part></tp:taxon-name></italic> (Lichtenstein) (thick-tailed three-toed jerboa), <italic><tp:taxon-name><tp:taxon-name-part taxon-name-part-type="genus" reg="Vormela">Vormela</tp:taxon-name-part><tp:taxon-name-part taxon-name-part-type="species" reg="peregusna">peregusna</tp:taxon-name-part></tp:taxon-name></italic> (Güldenstädt) (marbled polecat), <italic><tp:taxon-name><tp:taxon-name-part taxon-name-part-type="genus" reg="Vulpes">Vulpes</tp:taxon-name-part><tp:taxon-name-part taxon-name-part-type="species" reg="corsac">corsac</tp:taxon-name-part></tp:taxon-name></italic> (Linnaeus) (Corsac fox), <italic><tp:taxon-name><tp:taxon-name-part taxon-name-part-type="genus" reg="Vulpes">Vulpes</tp:taxon-name-part><tp:taxon-name-part taxon-name-part-type="species" reg="vulpes">vulpes</tp:taxon-name-part></tp:taxon-name></italic> (red fox) (<xref ref-type="bibr" rid="B117">Filippova 1977</xref>).</p></tp:treatment-sec><tp:treatment-sec sec-type="Recorded locations" id="SECID0ERACI"><title>Recorded locations</title><p><bold>(Fig. <xref ref-type="fig" rid="F10">10</xref>). Russia</bold>: Samara Oblast (<xref ref-type="bibr" rid="B199">Kirillova and Kirillov 2008b</xref>), Rostov Oblast (<xref ref-type="bibr" rid="B390">Stakheev and Panasyuk 2016</xref>), Krasnodar Krai (<xref ref-type="bibr" rid="B329">Popov et al. 2019</xref>), Stavropol Krai (<xref ref-type="bibr" rid="B412">Tsapko 2019</xref>), Volgograd Oblast, Astrakhan Oblast (<xref ref-type="bibr" rid="B281">Nelzina et al. 1955</xref>), Kalmyk Republic (<xref ref-type="bibr" rid="B350">Sandzhiev et al. 2006</xref>), Chechnya (<xref ref-type="bibr" rid="B25">Baisarova 2021</xref>), Dagestan (<xref ref-type="bibr" rid="B273">Musaev et al. 2019</xref>) and North Osetia-Alania (<xref ref-type="bibr" rid="B117">Filippova 1977</xref>). <bold>Ukraine</bold>: Kyiv (<xref ref-type="bibr" rid="B308">Omeri and Moysak 2013</xref>), Odesa Oblast (<xref ref-type="bibr" rid="B345">Rusev 2008</xref>), Kherson Oblast, Chernivtsi Oblast, Ternopil Oblast, Luhansk Oblast, Donetsk Oblast, the Crimean Peninsula, particularly in the Syvash (<xref ref-type="bibr" rid="B109">Filippova 1958a</xref>; <xref ref-type="bibr" rid="B89">Emchuk 1960</xref>; <xref ref-type="bibr" rid="B380">Sklyar 1970</xref>; <xref ref-type="bibr" rid="B14">Andryushchenko et al. 2005</xref>; <xref ref-type="bibr" rid="B100">Evstafiev 2017</xref>). <bold>Moldova</bold>: Bălți Steppe, Bugeac Steppe (<xref ref-type="bibr" rid="B117">Filippova 1977</xref>) and Tiraspol (<xref ref-type="bibr" rid="B228">Kravchenko 2014</xref>). <bold>Georgia</bold>: Abkhazia (<xref ref-type="bibr" rid="B373">Shaposhnikova and Sakhno 2012</xref>), Imereti (<xref ref-type="bibr" rid="B396">Sukhiashvili et al. 2020</xref>), Lagodekhi Nature Reserve (<xref ref-type="bibr" rid="B81">Djaparidze 1960</xref>). <bold>Armenia</bold>: Lori Province –Nalband and the valley of the river Hrazdan (<xref ref-type="bibr" rid="B117">Filippova 1977</xref>). <bold>Azerbaijan</bold>: Talysh (<xref ref-type="bibr" rid="B327">Pomerantsev 1950</xref>), the Nakhchivan Autonomous Republic – the Zangezur Mountains (<xref ref-type="bibr" rid="B170">Kadatskaya and Shirova 1963</xref>; <xref ref-type="bibr" rid="B117">Filippova 1977</xref>). <bold>Kazakhstan</bold>: West Kazakhstan Region (<xref ref-type="bibr" rid="B327">Pomerantsev 1950</xref>; <xref ref-type="bibr" rid="B235">Levit 1957</xref>; <xref ref-type="bibr" rid="B117">Filippova 1977</xref>), Kyzylorda Region (<xref ref-type="bibr" rid="B239">Loseva 1963</xref>), Kostanay Region, Akmola Region (<xref ref-type="bibr" rid="B420">Ushakova 1961</xref>, <xref ref-type="bibr" rid="B421">1962</xref>). <bold>Turkmenistan</bold>: the Kopet Dagh (<xref ref-type="bibr" rid="B183">Kerbabaev 1961</xref>).</p><fig id="F10" position="float" orientation="portrait"><object-id xmlns:xlink="http://www.w3.org/1999/xlink" content-type="doi" xlink:type="simple">10.3897/zookeys.1201.115467.figure10</object-id><object-id xmlns:xlink="http://www.w3.org/1999/xlink" content-type="arpha" xlink:type="simple">477532FF-4130-5A21-9E1E-50416998A636</object-id><label>Figure 10.</label><caption><p>Map of Russia and neighboring countries showing the locations where <italic><tp:taxon-name><tp:taxon-name-part taxon-name-part-type="genus" reg="Ixodes">Ixodes</tp:taxon-name-part><tp:taxon-name-part taxon-name-part-type="species" reg="laguri">laguri</tp:taxon-name-part></tp:taxon-name></italic> was reported.</p></caption><graphic xmlns:xlink="http://www.w3.org/1999/xlink" xlink:href="zookeys-1201-255_article-115467__-g010.jpg" position="float" orientation="portrait" xlink:type="simple" id="oo_1049196.jpg"><uri content-type="original_file" xlink:type="simple">https://binary.pensoft.net/fig/1049196</uri></graphic></fig></tp:treatment-sec><tp:treatment-sec sec-type="ecology" id="SECID0EEGCI"><title>Ecology and other information.</title><p><italic><tp:taxon-name><tp:taxon-name-part taxon-name-part-type="genus" reg="Ixodes">Ixodes</tp:taxon-name-part><tp:taxon-name-part taxon-name-part-type="species" reg="laguri">laguri</tp:taxon-name-part></tp:taxon-name></italic> is a tick species which is mainly a nidicolous parasite of rodents and small and medium carnivores, first of all ground squirrels. It is present usually in zonal and mountainous steppes at the altitude of 1500 m a.s.l. This tick species is less common in desert and semi-desert biotopes (<xref ref-type="bibr" rid="B117">Filippova 1977</xref>).</p><p><xref ref-type="bibr" rid="B117">Filippova (1977)</xref> states that the tick has four subspecies – <italic><tp:taxon-name><tp:taxon-name-part taxon-name-part-type="genus" reg="Ixodes">I.</tp:taxon-name-part><tp:taxon-name-part taxon-name-part-type="species" reg="laguri">laguri</tp:taxon-name-part><tp:taxon-name-part taxon-name-part-type="subspecies" reg="laguri">laguri</tp:taxon-name-part></tp:taxon-name></italic>, <italic><tp:taxon-name><tp:taxon-name-part taxon-name-part-type="genus" reg="Ixodes">I.</tp:taxon-name-part><tp:taxon-name-part taxon-name-part-type="species" reg="laguri">l.</tp:taxon-name-part><tp:taxon-name-part taxon-name-part-type="subspecies" reg="armeniacus">armeniacus</tp:taxon-name-part></tp:taxon-name></italic>, <italic><tp:taxon-name><tp:taxon-name-part taxon-name-part-type="genus" reg="Ixodes">I.</tp:taxon-name-part><tp:taxon-name-part taxon-name-part-type="species" reg="laguri">l.</tp:taxon-name-part><tp:taxon-name-part taxon-name-part-type="subspecies" reg="colchicus">colchicus</tp:taxon-name-part></tp:taxon-name></italic> and <italic><tp:taxon-name><tp:taxon-name-part taxon-name-part-type="genus" reg="Ixodes">I.</tp:taxon-name-part><tp:taxon-name-part taxon-name-part-type="species" reg="laguri">l.</tp:taxon-name-part><tp:taxon-name-part taxon-name-part-type="subspecies" reg="slovacicus">slovacicus</tp:taxon-name-part></tp:taxon-name></italic>. The differential characters of the female and the male of <italic><tp:taxon-name><tp:taxon-name-part taxon-name-part-type="genus" reg="Ixodes">I.</tp:taxon-name-part><tp:taxon-name-part taxon-name-part-type="species" reg="laguri">l.</tp:taxon-name-part><tp:taxon-name-part taxon-name-part-type="subspecies" reg="slovacicus">slovacicus</tp:taxon-name-part></tp:taxon-name></italic> are based on comparison with characters of the other subspecies in <xref ref-type="bibr" rid="B327">Pomerantsev (1950)</xref> but some of them, such as the genital aperture and chaetotaxy of the scutum and the hypostome and the coxa 1, are not characterized precisely enough (<xref ref-type="bibr" rid="B117">Filippova 1977</xref>).</p><p>According to <xref ref-type="bibr" rid="B117">Filippova (1977)</xref>, <italic><tp:taxon-name><tp:taxon-name-part taxon-name-part-type="genus" reg="Ixodes">I.</tp:taxon-name-part><tp:taxon-name-part taxon-name-part-type="species" reg="laguri">laguri</tp:taxon-name-part><tp:taxon-name-part taxon-name-part-type="subspecies" reg="laguri">laguri</tp:taxon-name-part></tp:taxon-name></italic> can be found in Moldova, Ukraine, Kazakhstan, as well as in the south of Russia; <italic><tp:taxon-name><tp:taxon-name-part taxon-name-part-type="genus" reg="Ixodes">I.</tp:taxon-name-part><tp:taxon-name-part taxon-name-part-type="species" reg="laguri">l.</tp:taxon-name-part><tp:taxon-name-part taxon-name-part-type="subspecies" reg="armeniacus">armeniacus</tp:taxon-name-part></tp:taxon-name></italic> is distributed in the Caucasus – North Osetia-Alania, Dagestan, Georgia, Armenia and Azerbaijan; <italic><tp:taxon-name><tp:taxon-name-part taxon-name-part-type="genus" reg="Ixodes">I.</tp:taxon-name-part><tp:taxon-name-part taxon-name-part-type="species" reg="laguri">l.</tp:taxon-name-part><tp:taxon-name-part taxon-name-part-type="subspecies" reg="colchicus">colchicus</tp:taxon-name-part></tp:taxon-name></italic> is known from the western spurs of the Greater Caucasus, the now abandoned rural locality Babuk-Aul; <italic><tp:taxon-name><tp:taxon-name-part taxon-name-part-type="genus" reg="Ixodes">I.</tp:taxon-name-part><tp:taxon-name-part taxon-name-part-type="species" reg="laguri">l.</tp:taxon-name-part><tp:taxon-name-part taxon-name-part-type="subspecies" reg="slovacicus">slovacicus</tp:taxon-name-part></tp:taxon-name></italic> was described from the south-east of Slovakia.</p><p>The type specimens of <italic><tp:taxon-name><tp:taxon-name-part taxon-name-part-type="genus" reg="Ixodes">I.</tp:taxon-name-part><tp:taxon-name-part taxon-name-part-type="species" reg="laguri">laguri</tp:taxon-name-part></tp:taxon-name></italic> are deposited at the Zoological Institute of the Russian Academy of Sciences and include <italic><tp:taxon-name><tp:taxon-name-part taxon-name-part-type="genus" reg="Ixodes">I.</tp:taxon-name-part><tp:taxon-name-part taxon-name-part-type="species" reg="laguri">l.</tp:taxon-name-part><tp:taxon-name-part taxon-name-part-type="subspecies" reg="armeniacus">armeniacus</tp:taxon-name-part></tp:taxon-name></italic>: the lectotype, female; Armenia, Nalband, from <italic><tp:taxon-name><tp:taxon-name-part taxon-name-part-type="genus" reg="Mesocricetus">Mesocricetus</tp:taxon-name-part><tp:taxon-name-part taxon-name-part-type="species" reg="brandti">brandti</tp:taxon-name-part></tp:taxon-name></italic> Nehr., 9.9.1936; AL I558 and the paralectotype, male; AL I556, description – <xref ref-type="bibr" rid="B117">Filippova 1977</xref>: 384 (female, male, nymph; larva unknown). (<xref ref-type="bibr" rid="B123">Filippova 2008</xref>), as well as <italic><tp:taxon-name><tp:taxon-name-part taxon-name-part-type="genus" reg="Ixodes">I.</tp:taxon-name-part><tp:taxon-name-part taxon-name-part-type="species" reg="laguri">l.</tp:taxon-name-part><tp:taxon-name-part taxon-name-part-type="subspecies" reg="colchicus">colchicus</tp:taxon-name-part></tp:taxon-name></italic>: the lectotype, male; Western Caucasus, near Babuk-Aul, <italic><tp:taxon-name><tp:taxon-name-part taxon-name-part-type="genus" reg="Glis">Glis</tp:taxon-name-part><tp:taxon-name-part taxon-name-part-type="species" reg="glis">glis</tp:taxon-name-part></tp:taxon-name></italic> L., 30.9.1935, coll. V. K. Popov, det. В. Pomerantsev: <italic><tp:taxon-name><tp:taxon-name-part taxon-name-part-type="genus" reg="Ixodes">I.</tp:taxon-name-part><tp:taxon-name-part taxon-name-part-type="species" reg="laguri">l.</tp:taxon-name-part><tp:taxon-name-part taxon-name-part-type="subspecies" reg="colchicus">colchicus</tp:taxon-name-part></tp:taxon-name></italic>, type; AL I554a; paralectotypes: 2 females; AL I554a, description – <xref ref-type="bibr" rid="B117">Filippova 1977</xref>: 384 (female, male; nymph and larva unknown) (<xref ref-type="bibr" rid="B123">Filippova 2008</xref>).</p></tp:treatment-sec><ref-list><ref id="B305"><mixed-citation xmlns:xlink="http://www.w3.org/1999/xlink" xlink:type="simple"><person-group><name name-style="western"><surname>Olenev</surname><given-names>NO</given-names></name></person-group> (<year>1931b</year>) <article-title>Die Zecken (<tp:taxon-name><tp:taxon-name-part taxon-name-part-type="superfamily">Ixodoidea</tp:taxon-name-part></tp:taxon-name>) der Fauna Russlands.</article-title><source>Parasitology Research</source><volume>4</volume>(<issue>1</issue>): <fpage>126</fpage>–<lpage>139</lpage>. <ext-link xlink:href="10.1007/BF02122052" ext-link-type="doi" xlink:type="simple">https://doi.org/10.1007/BF02122052</ext-link> [In German]</mixed-citation></ref><ref id="B266"><mixed-citation xmlns:xlink="http://www.w3.org/1999/xlink" xlink:type="simple"><person-group><name name-style="western"><surname>Morel</surname><given-names>PC</given-names></name><name name-style="western"><surname>Perez</surname><given-names>C</given-names></name></person-group> (<year>1978</year>) <article-title>Morphologie des stages préimaginales des <tp:taxon-name><tp:taxon-name-part taxon-name-part-type="family">Ixodidae</tp:taxon-name-part></tp:taxon-name> s. str. d’Europe occidentale. IV. Généralité sur le sous-genre <tp:taxon-name><tp:taxon-name-part taxon-name-part-type="genus">Ixodes</tp:taxon-name-part> (<tp:taxon-name-part taxon-name-part-type="subgenus">Ixodes</tp:taxon-name-part>)</tp:taxon-name>.</article-title><source>Acarologia</source><volume>19</volume>: <fpage>201</fpage>–<lpage>208</lpage>. [In French]</mixed-citation></ref><ref id="B117"><mixed-citation xmlns:xlink="http://www.w3.org/1999/xlink" xlink:type="simple"><person-group><name name-style="western"><surname>Filippova</surname><given-names>NA</given-names></name></person-group> (<year>1977</year>) <source>Ixodid ticks subfamily <tp:taxon-name><tp:taxon-name-part taxon-name-part-type="subfamily">Ixodinae</tp:taxon-name-part></tp:taxon-name>. <tp:taxon-name><tp:taxon-name-part taxon-name-part-type="class">Arachnida</tp:taxon-name-part></tp:taxon-name>. Vol. 4. Fauna of the USSR.</source><publisher-name>Nauka</publisher-name>, <publisher-loc>Leningrad</publisher-loc>, <size units="page">396 pp</size>. [In Russian]</mixed-citation></ref><ref id="B199"><mixed-citation xmlns:xlink="http://www.w3.org/1999/xlink" xlink:type="simple"><person-group><name name-style="western"><surname>Kirillova</surname><given-names>NYu</given-names></name><name name-style="western"><surname>Kirillov</surname><given-names>AA</given-names></name></person-group> (<year>2008b</year>) <article-title>Ectoparasites of rodents (<tp:taxon-name><tp:taxon-name-part taxon-name-part-type="order">Rodentia</tp:taxon-name-part></tp:taxon-name>) of Samarskaya Luka.</article-title><source>Izvestija Samarskogo Nauchnogo Centra Rossijskoj Akademii Nauk</source><volume>10</volume>(<issue>2</issue>): <fpage>479</fpage>–<lpage>487</lpage>. [In Russian]</mixed-citation></ref><ref id="B390"><mixed-citation xmlns:xlink="http://www.w3.org/1999/xlink" xlink:type="simple"><person-group><name name-style="western"><surname>Stakheev</surname><given-names>VV</given-names></name><name name-style="western"><surname>Panasyuk</surname><given-names>NV</given-names></name></person-group> (<year>2016</year>) Structure of parasite fauna of temporal ectoparasites of West-Palearctic wood mice of Rostov region. In: Modern Problems of Vertebrate Zoology and Parasitology: Materials of the VIII International Correspondence Scientific Conference “Readings in memory of Professor I.I. Barabash-Nikiforova” Voronezh, 200–206. [In Russian]</mixed-citation></ref><ref id="B329"><mixed-citation xmlns:xlink="http://www.w3.org/1999/xlink" xlink:type="simple"><person-group><name name-style="western"><surname>Popov</surname><given-names>VP</given-names></name><name name-style="western"><surname>Mezentsev</surname><given-names>VM</given-names></name><name name-style="western"><surname>Antonov</surname><given-names>AV</given-names></name><name name-style="western"><surname>Shkurin</surname><given-names>GP</given-names></name><name name-style="western"><surname>Bezsmertny</surname><given-names>VE</given-names></name><name name-style="western"><surname>Lopatin</surname><given-names>AA</given-names></name></person-group> (<year>2019</year>) <article-title>Landscape-epidemiological zoning of the Krasnodar Territory and the Republic of Adygea by tularemia.</article-title><source>Problemy Osobo Opasnyh Infekcij</source><volume>2</volume>: <fpage>105</fpage>–<lpage>110</lpage>. <ext-link xlink:href="10.21055/0370-1069-2019-2-105-110" ext-link-type="doi" xlink:type="simple">https://doi.org/10.21055/0370-1069-2019-2-105-110</ext-link> [In Russian]</mixed-citation></ref><ref id="B412"><mixed-citation xmlns:xlink="http://www.w3.org/1999/xlink" xlink:type="simple"><person-group><name name-style="western"><surname>Tsapko</surname><given-names>NV</given-names></name></person-group> (<year>2019</year>) <article-title>The tick (<tp:taxon-name><tp:taxon-name-part taxon-name-part-type="subclass">Acari</tp:taxon-name-part></tp:taxon-name>, <tp:taxon-name><tp:taxon-name-part taxon-name-part-type="family">Ixodidae</tp:taxon-name-part></tp:taxon-name>) fauna of the Stavropol region and the role of different species in transmission of natural focus infection.</article-title><source>Medicinskaja Parazitologiya I Parazitarnye Bolezni</source><volume>4</volume>: <fpage>17</fpage>–<lpage>25</lpage>. <ext-link xlink:href="10.33092/0025-8326mp2019.4.17-33" ext-link-type="doi" xlink:type="simple">https://doi.org/10.33092/0025-8326mp2019.4.17-33</ext-link> [In Russian]</mixed-citation></ref><ref id="B281"><mixed-citation xmlns:xlink="http://www.w3.org/1999/xlink" xlink:type="simple"><person-group><name name-style="western"><surname>Nelzina</surname><given-names>EN</given-names></name><name name-style="western"><surname>Slinko</surname><given-names>LI</given-names></name><name name-style="western"><surname>Kadatskaya</surname><given-names>KP</given-names></name><name name-style="western"><surname>Ivanov</surname><given-names>KA</given-names></name><name name-style="western"><surname>Yamschikova</surname><given-names>KhG</given-names></name><name name-style="western"><surname>Poltavtsev</surname><given-names>NN</given-names></name><name name-style="western"><surname>Skirda</surname><given-names>GI</given-names></name></person-group> (<year>1955</year>) <article-title>Ixodid ticks (<tp:taxon-name><tp:taxon-name-part taxon-name-part-type="superorder">Parasitiformes</tp:taxon-name-part></tp:taxon-name>, family <tp:taxon-name><tp:taxon-name-part taxon-name-part-type="family">Ixodidae</tp:taxon-name-part></tp:taxon-name>) of rodents of the northwestern Caspian region.</article-title><source>Trudy Astrahanskoj Protivochumnoj Stancii</source><volume>1</volume>: <fpage>416</fpage>–<lpage>433</lpage>. [In Russian]</mixed-citation></ref><ref id="B350"><mixed-citation xmlns:xlink="http://www.w3.org/1999/xlink" xlink:type="simple"><person-group><name name-style="western"><surname>Sandzhiev</surname><given-names>VK</given-names></name><name name-style="western"><surname>Podsvirov</surname><given-names>AV</given-names></name><name name-style="western"><surname>Knyazeva</surname><given-names>TV</given-names></name><name name-style="western"><surname>Yashkulov</surname><given-names>KB</given-names></name><name name-style="western"><surname>Popov</surname><given-names>NV</given-names></name><name name-style="western"><surname>Sangadzhieva</surname><given-names>GV</given-names></name><name name-style="western"><surname>Zhukovskaya</surname><given-names>AP</given-names></name><name name-style="western"><surname>Kostina</surname><given-names>EV</given-names></name></person-group> (<year>2006</year>) <article-title>Concerning natural focality of Crimean hemorrhagic fever in the Republic of Kalmykia.</article-title><source>Problemy Osobo Opasnykh Infektsii</source><volume>1</volume>: <fpage>28</fpage>–<lpage>30</lpage>. [In Russian]</mixed-citation></ref><ref id="B25"><mixed-citation xmlns:xlink="http://www.w3.org/1999/xlink" xlink:type="simple"><person-group><name name-style="western"><surname>Baisarova</surname><given-names>ZT</given-names></name></person-group> (<year>2021</year>) <article-title>Biology and morphology of ixodid ticks in the territory of the Chechen Republic.</article-title><source>Mezhdunarodnyj Nauchno-Issledovatel’skij Zhurnal</source><volume>6108</volume>: <fpage>152</fpage>–<lpage>156</lpage>. [In Russian] <ext-link xlink:href="10.23670/IRJ.2021.108.6.036" ext-link-type="doi" xlink:type="simple">https://doi.org/10.23670/IRJ.2021.108.6.036</ext-link></mixed-citation></ref><ref id="B273"><mixed-citation xmlns:xlink="http://www.w3.org/1999/xlink" xlink:type="simple"><person-group><name name-style="western"><surname>Musaev</surname><given-names>ZG</given-names></name><name name-style="western"><surname>Abdulmagomedov</surname><given-names>SSh</given-names></name><name name-style="western"><surname>Begieva</surname><given-names>SA</given-names></name><name name-style="western"><surname>Bittirov</surname><given-names>AM</given-names></name></person-group> (<year>2019</year>) <article-title>Epidemiological significance of ixodid ticks in the plain, foothill and mountain zones of Dagestan.</article-title><source>Teorija I Praktika Bor’by S Parazitarnymi Boleznjami</source><volume>20</volume>: <fpage>384</fpage>–<lpage>387</lpage>. <ext-link xlink:href="10.31016/978-5-9902340-8-6.2019.20.384-387" ext-link-type="doi" xlink:type="simple">https://doi.org/10.31016/978-5-9902340-8-6.2019.20.384-387</ext-link> [In Russian]</mixed-citation></ref><ref id="B308"><mixed-citation xmlns:xlink="http://www.w3.org/1999/xlink" xlink:type="simple"><person-group><name name-style="western"><surname>Omeri</surname><given-names>ID</given-names></name><name name-style="western"><surname>Moysak</surname><given-names>OD</given-names></name></person-group> (<year>2013</year>) Medical and biological aspects of <italic><tp:taxon-name><tp:taxon-name-part taxon-name-part-type="genus">Ixodes</tp:taxon-name-part></tp:taxon-name></italic> ticks in the territory of Ukraine. Innovacijnij Potencial Ukraïns’koï Nauki – XXI Storichchja (Elektronnij resurs), 20. <ext-link xlink:href="http://nauka.zinet.info/konf_20.php" ext-link-type="uri" xlink:type="simple">http://nauka.zinet.info/konf_20.php</ext-link> [In Russian]</mixed-citation></ref><ref id="B345"><mixed-citation xmlns:xlink="http://www.w3.org/1999/xlink" xlink:type="simple"><person-group><name name-style="western"><surname>Rusev</surname><given-names>IT</given-names></name></person-group> (<year>2008</year>) <article-title>Ixodid ticks of the Northwestern Black Sea region and their role in the circulation of pathogens of natural focal arbovirus infections.</article-title><source>Visnik Sums’kogo Derzhavnogo Universitetu</source><volume>2</volume>(<issue>1</issue>): <fpage>82</fpage>–<lpage>100</lpage>. [In Russian]</mixed-citation></ref><ref id="B109"><mixed-citation xmlns:xlink="http://www.w3.org/1999/xlink" xlink:type="simple"><person-group><name name-style="western"><surname>Filippova</surname><given-names>NA</given-names></name></person-group> (<year>1958a</year>) <article-title>Materials concerning the larvae and nymphs of the subfamily <tp:taxon-name><tp:taxon-name-part taxon-name-part-type="subfamily">Ixodinae</tp:taxon-name-part></tp:taxon-name> Banks, 1907.</article-title><source>Parazitologicheskij Sbornik AN SSSR</source><volume>18</volume>: <fpage>10</fpage>–<lpage>77</lpage>. [In Russian]</mixed-citation></ref><ref id="B89"><mixed-citation xmlns:xlink="http://www.w3.org/1999/xlink" xlink:type="simple"><person-group><name name-style="western"><surname>Emchuk</surname><given-names>EM</given-names></name></person-group> (<year>1960</year>) <source>Fauna of Ukraine. Ixodid ticks.</source><publisher-name>Izdatel’stvo AN USSR</publisher-name>, <publisher-loc>Kyiv</publisher-loc>, <size units="page">163 pp</size>. [In Russian]</mixed-citation></ref><ref id="B380"><mixed-citation xmlns:xlink="http://www.w3.org/1999/xlink" xlink:type="simple"><person-group><name name-style="western"><surname>Sklyar</surname><given-names>VE</given-names></name></person-group> (<year>1970</year>) <article-title>On the fauna of ixodid ticks from southern Donetsk District.</article-title><source>Parazitologiia</source><volume>4</volume>(<issue>6</issue>): <fpage>524</fpage>–<lpage>527</lpage>. [In Russian]</mixed-citation></ref><ref id="B14"><mixed-citation xmlns:xlink="http://www.w3.org/1999/xlink" xlink:type="simple"><person-group><name name-style="western"><surname>Andryushchenko</surname><given-names>YuA</given-names></name><name name-style="western"><surname>Bagrikova</surname><given-names>NA</given-names></name><name name-style="western"><surname>Dovgal</surname><given-names>IV</given-names></name><name name-style="western"><surname>Evstafiev</surname><given-names>IL</given-names></name><name name-style="western"><surname>Karpenko</surname><given-names>SA</given-names></name><name name-style="western"><surname>Kotenko</surname><given-names>AG</given-names></name><name name-style="western"><surname>Kotenko</surname><given-names>TI</given-names></name><name name-style="western"><surname>Kostin</surname><given-names>SYu</given-names></name><name name-style="western"><surname>Kostyushin</surname><given-names>VA</given-names></name><name name-style="western"><surname>Kinda</surname><given-names>VV</given-names></name><name name-style="western"><surname>Maslov</surname><given-names>II</given-names></name><name name-style="western"><surname>Nesterov</surname><given-names>YuV</given-names></name><name name-style="western"><surname>Popenko</surname><given-names>VM</given-names></name><name name-style="western"><surname>Sarkina</surname><given-names>IS</given-names></name><name name-style="western"><surname>Tovpinets</surname><given-names>NN</given-names></name><name name-style="western"><surname>Khodosovtsev</surname><given-names>AE</given-names></name></person-group> (<year>2005</year>) <source>The nature of Sivash region and human impact on it (Research history and bibliography).</source><publisher-name>Wetlands International Black Sea Programme</publisher-name>, <publisher-loc>Kyiv</publisher-loc>, <size units="page">232 pp</size>. [In Russian]</mixed-citation></ref><ref id="B100"><mixed-citation xmlns:xlink="http://www.w3.org/1999/xlink" xlink:type="simple"><person-group><name name-style="western"><surname>Evstafiev</surname><given-names>IL</given-names></name></person-group> (<year>2017</year>) <article-title>Results of a 30-years-long investigation of small mammals in Crimea. Part 3. Parasites and epizootiology.</article-title><source>Praci Teriologichnoï Shkoli</source><volume>15</volume>: <fpage>111</fpage>–<lpage>135</lpage>. <ext-link xlink:href="10.15407/ptt2017.15.111" ext-link-type="doi" xlink:type="simple">https://doi.org/10.15407/ptt2017.15.111</ext-link> [In Russian]</mixed-citation></ref><ref id="B228"><mixed-citation xmlns:xlink="http://www.w3.org/1999/xlink" xlink:type="simple"><person-group><name name-style="western"><surname>Kravchenko</surname><given-names>OV</given-names></name></person-group> (<year>2014</year>) Species diversity of ixodid ticks (<tp:taxon-name><tp:taxon-name-part taxon-name-part-type="subclass">Acarina</tp:taxon-name-part></tp:taxon-name>: <tp:taxon-name><tp:taxon-name-part taxon-name-part-type="family">Ixodidae</tp:taxon-name-part></tp:taxon-name>) in some recreational areas of the Republic of Moldova. In: Sustainable use and protection of animal world diversity, 139–140. [In Russian]</mixed-citation></ref><ref id="B373"><mixed-citation xmlns:xlink="http://www.w3.org/1999/xlink" xlink:type="simple"><person-group><name name-style="western"><surname>Shaposhnikova</surname><given-names>LI</given-names></name><name name-style="western"><surname>Sakhno</surname><given-names>NV</given-names></name></person-group> (<year>2012</year>) <article-title>To the study of the fauna of ixodid ticks of the Republic of Abkhazia.</article-title><source>Infekcija I Immunitet</source><volume>2</volume>(<issue>1–2</issue>): <fpage>213</fpage>–<lpage>213</lpage>. [In Russian]</mixed-citation></ref><ref id="B396"><mixed-citation xmlns:xlink="http://www.w3.org/1999/xlink" xlink:type="simple"><person-group><name name-style="western"><surname>Sukhiashvili</surname><given-names>R</given-names></name><name name-style="western"><surname>Zhgenti</surname><given-names>E</given-names></name><name name-style="western"><surname>Khmaladze</surname><given-names>E</given-names></name><name name-style="western"><surname>Burjanadze</surname><given-names>I</given-names></name><name name-style="western"><surname>Imnadze</surname><given-names>P</given-names></name><name name-style="western"><surname>Jiang</surname><given-names>J</given-names></name><name name-style="western"><surname>St. John</surname><given-names>H</given-names></name><name name-style="western"><surname>Farris</surname><given-names>ChM</given-names></name><name name-style="western"><surname>Gallagher</surname><given-names>T</given-names></name><name name-style="western"><surname>Obiso</surname><given-names>RJ</given-names></name><name name-style="western"><surname>Richards</surname><given-names>AL</given-names></name></person-group> (<year>2020</year>) <article-title>Identification and distribution of nine tick-borne spotted fever group rickettsiae in the country of Georgia.</article-title><source>Ticks and Tick-Borne Diseases</source><volume>11</volume>(<issue>5</issue>): <fpage>101470</fpage>. <ext-link xlink:href="10.1016/j.ttbdis.2020.101470" ext-link-type="doi" xlink:type="simple">https://doi.org/10.1016/j.ttbdis.2020.101470</ext-link></mixed-citation></ref><ref id="B81"><mixed-citation xmlns:xlink="http://www.w3.org/1999/xlink" xlink:type="simple"><person-group><name name-style="western"><surname>Djaparidze</surname><given-names>NI</given-names></name></person-group> (<year>1960</year>) <source>Ixodid ticks of Georgia.</source><publisher-name>Izdatel’stvo Akademii Nauk Gruzinskoi SSR</publisher-name>, <publisher-loc>Tbilisi</publisher-loc>, <size units="page">295 pp</size>. [In Russian]</mixed-citation></ref><ref id="B327"><mixed-citation xmlns:xlink="http://www.w3.org/1999/xlink" xlink:type="simple"><person-group><name name-style="western"><surname>Pomerantsev</surname><given-names>BI</given-names></name></person-group> (<year>1950</year>) <article-title>Ixodid ticks (<tp:taxon-name><tp:taxon-name-part taxon-name-part-type="family">Ixodidae</tp:taxon-name-part></tp:taxon-name>).</article-title><source>In: Fauna SSSR, Paukoobraznye</source><volume>4</volume>(<issue>2</issue>): <fpage>1</fpage>–<lpage>224</lpage>. [In Russian]</mixed-citation></ref><ref id="B170"><mixed-citation xmlns:xlink="http://www.w3.org/1999/xlink" xlink:type="simple"><person-group><name name-style="western"><surname>Kadatskaya</surname><given-names>KP</given-names></name><name name-style="western"><surname>Shirova</surname><given-names>LF</given-names></name></person-group> (<year>1963</year>) <article-title>Ixodid ticks and fleas in the tuleremia focus of the Nakhichevan SSR.</article-title><source>DAN AzSSR</source><volume>19</volume>(<issue>4</issue>): <fpage>79</fpage>–<lpage>83</lpage>. [In Russian]</mixed-citation></ref><ref id="B235"><mixed-citation xmlns:xlink="http://www.w3.org/1999/xlink" xlink:type="simple"><person-group><name name-style="western"><surname>Levit</surname><given-names>AW</given-names></name></person-group> (<year>1957</year>) <article-title>Ticks of the superfamily <tp:taxon-name><tp:taxon-name-part taxon-name-part-type="superfamily">Ixodoidea</tp:taxon-name-part></tp:taxon-name> of the Northern Caspian.</article-title><source>Trudy Instituta Zoologii AN KazSSR</source><volume>7</volume>: <fpage>15</fpage>–<lpage>58</lpage>. [In Russian]</mixed-citation></ref><ref id="B239"><mixed-citation xmlns:xlink="http://www.w3.org/1999/xlink" xlink:type="simple"><person-group><name name-style="western"><surname>Loseva</surname><given-names>EI</given-names></name></person-group> (<year>1963</year>) <article-title>Ixodid ticks.</article-title><source>Trudy Instituta Zoologii AN Kaz SSR</source><volume>19</volume>: <fpage>180</fpage>–<lpage>190</lpage>. [In Russian]</mixed-citation></ref><ref id="B420"><mixed-citation xmlns:xlink="http://www.w3.org/1999/xlink" xlink:type="simple"><person-group><name name-style="western"><surname>Ushakova</surname><given-names>GV</given-names></name></person-group> (<year>1961</year>) To the fauna of ixodid ticks of the Betpak-Dala desert. In: Natural foci of diseases and issues of parasitology, 3. Izdatel’stvo AN KazSSR. Alma-Ata, Kazahstan, 474–476. [In Russian]</mixed-citation></ref><ref id="B421"><mixed-citation xmlns:xlink="http://www.w3.org/1999/xlink" xlink:type="simple"><person-group><name name-style="western"><surname>Ushakova</surname><given-names>GV</given-names></name></person-group> (<year>1962</year>) <article-title>Materials on ixodid ticks in the Tselinograd region.</article-title><source>Trudy Instituta Zoologii AN KazSSR</source><volume>16</volume>: <fpage>177</fpage>–<lpage>182</lpage>. [In Russian]</mixed-citation></ref><ref id="B183"><mixed-citation xmlns:xlink="http://www.w3.org/1999/xlink" xlink:type="simple"><person-group><name name-style="western"><surname>Kerbabaev</surname><given-names>EB</given-names></name></person-group> (<year>1961</year>) Materials on <tp:taxon-name><tp:taxon-name-part taxon-name-part-type="superfamily">Ixodoidea</tp:taxon-name-part></tp:taxon-name> ticks of Turkmenistan. In: Natural nidality of diseases and matters of parasitology. Izdatel’stvo AN KazSSR, Alma-Ata, 489–493. [In Russian]</mixed-citation></ref><ref id="B123"><mixed-citation xmlns:xlink="http://www.w3.org/1999/xlink" xlink:type="simple"><person-group><name name-style="western"><surname>Filippova</surname><given-names>NA</given-names></name></person-group> (<year>2008</year>) <article-title>Type specimens of argasid and ixodid ticks (<tp:taxon-name><tp:taxon-name-part taxon-name-part-type="superfamily">Ixodoidea</tp:taxon-name-part></tp:taxon-name>: <tp:taxon-name><tp:taxon-name-part taxon-name-part-type="family">Argasidae</tp:taxon-name-part></tp:taxon-name>, <tp:taxon-name><tp:taxon-name-part taxon-name-part-type="family">Ixodidae</tp:taxon-name-part></tp:taxon-name>) in the collection of the Zoological Institute, Russian Academy of Sciences (St. Petersburg).</article-title><source>Entomological Review</source><volume>88</volume>(<issue>8</issue>): <fpage>1002</fpage>–<lpage>1011</lpage>. <ext-link xlink:href="10.1134/S0013873808080149" ext-link-type="doi" xlink:type="simple">https://doi.org/10.1134/S0013873808080149</ext-link></mixed-citation></ref></ref-list></tp:taxon-treatment>
