# Supplementary material for: ﻿Checklist of hosts, illustrated geographical range, and ecology of tick species from the genus Ixodes (Acari, Ixodidae) in Russia and other post-Soviet countries
Source: Zookeys. 2024 May 14;1201:255–343. doi: 10.3897/zookeys.1201.115467 (PMC11109513; doi:10.3897/zookeys.1201.115467)
Supplement: XML Treatment for Ixodes nipponensis [file zookeys.1201.115467-treatment11.xml]

<!DOCTYPE tp:taxon-treatment
  PUBLIC "-//TaxonX//DTD Taxonomic Treatment Publishing DTD v0 20100105//EN" "tax-treatment-NSO.dtd">
<tp:taxon-treatment xmlns:tp="http://www.plazi.org/taxpub"><tp:treatment-meta><kwd-group><label>Taxon classification</label><kwd>
                  <named-content content-type="kingdom">Animalia</named-content>
                </kwd><kwd>
                  <named-content content-type="order">Ixodida</named-content>
                </kwd><kwd>
                  <named-content content-type="family">Ixodidae</named-content>
                </kwd></kwd-group><mixed-citation publication-type="journal"><person-group><name><surname>Fedorov</surname><given-names>Denis</given-names></name><name><surname>Hornok</surname><given-names>Sándor</given-names></name></person-group><article-title>﻿Checklist of hosts, illustrated geographical range, and ecology of tick species from the genus <italic><tp:taxon-name><tp:taxon-name-part taxon-name-part-type="genus" reg="Ixodes">Ixodes</tp:taxon-name-part></tp:taxon-name></italic> (<tp:taxon-name><tp:taxon-name-part taxon-name-part-type="subclass">Acari</tp:taxon-name-part></tp:taxon-name>, <tp:taxon-name><tp:taxon-name-part taxon-name-part-type="family">Ixodidae</tp:taxon-name-part></tp:taxon-name>) in Russia and other post-Soviet countries</article-title><source>Zookeys</source><day>14</day><month>05</month><year>2024</year><volume>1201</volume><fpage>255</fpage><lpage>343</lpage><pub-id pub-id-type="doi">10.3897/zookeys.1201.115467</pub-id></mixed-citation></tp:treatment-meta><tp:nomenclature><label>﻿</label><tp:taxon-name>
                <object-id xmlns:xlink="http://www.w3.org/1999/xlink" content-type="arpha" xlink:type="simple">2DF58F29-958D-587F-9CCE-648A6290F7DF</object-id>
                <tp:taxon-name-part taxon-name-part-type="genus" reg="Ixodes">Ixodes</tp:taxon-name-part>
                <tp:taxon-name-part taxon-name-part-type="species" reg="nipponensis">nipponensis</tp:taxon-name-part>
              </tp:taxon-name><tp:taxon-authority>Kitaoka &amp; Saito, 1967</tp:taxon-authority></tp:nomenclature><tp:treatment-sec sec-type="Recorded hosts" id="SECID0EYPCI"><title>Recorded hosts.</title><p><bold><tp:taxon-name><tp:taxon-name-part taxon-name-part-type="class">Mammalia</tp:taxon-name-part></tp:taxon-name></bold>: <italic><tp:taxon-name><tp:taxon-name-part taxon-name-part-type="genus" reg="Apodemus">Apodemus</tp:taxon-name-part><tp:taxon-name-part taxon-name-part-type="species" reg="agrarius">agrarius</tp:taxon-name-part></tp:taxon-name></italic> (striped field mouse), <italic><tp:taxon-name><tp:taxon-name-part taxon-name-part-type="genus" reg="Craseomys">Craseomys</tp:taxon-name-part><tp:taxon-name-part taxon-name-part-type="species" reg="rufocanus">rufocanus</tp:taxon-name-part></tp:taxon-name></italic> (grey red-backed vole), <italic><tp:taxon-name><tp:taxon-name-part taxon-name-part-type="genus" reg="Microtus">Microtus</tp:taxon-name-part><tp:taxon-name-part taxon-name-part-type="species" reg="fortis">fortis</tp:taxon-name-part></tp:taxon-name></italic> (Büchner) (reed vole), <italic><tp:taxon-name><tp:taxon-name-part taxon-name-part-type="genus" reg="Myodes">Myodes</tp:taxon-name-part><tp:taxon-name-part taxon-name-part-type="species" reg="rutilus">rutilus</tp:taxon-name-part></tp:taxon-name></italic> (northern red-backed vole) (<xref ref-type="bibr" rid="B117">Filippova 1977</xref>).</p></tp:treatment-sec><tp:treatment-sec sec-type="Recorded locations" id="SECID0EURCI"><title>Recorded locations</title><p><bold>(Fig. <xref ref-type="fig" rid="F11">11</xref>). Russia</bold>: Primorsky Krai – the Lake Khasan, the Poyma River, the Partizansky District, outskirts of urban localities Posyet, Kraskino, Slavyanka and cities Vladivostok and Nakhodka, near the village Rechitsa (<xref ref-type="bibr" rid="B113">Filippova 1969</xref>; <xref ref-type="bibr" rid="B127">Filippova and Belyaev 1970</xref>; <xref ref-type="bibr" rid="B11">Allenov et al. 2015</xref>).</p><fig id="F11" position="float" orientation="portrait"><object-id xmlns:xlink="http://www.w3.org/1999/xlink" content-type="doi" xlink:type="simple">10.3897/zookeys.1201.115467.figure11</object-id><object-id xmlns:xlink="http://www.w3.org/1999/xlink" content-type="arpha" xlink:type="simple">E2BCF440-AB74-572C-BB35-6BE3F3832D3B</object-id><label>Figure 11.</label><caption><p>Map of Russia and neighboring countries showing the locations where <italic><tp:taxon-name><tp:taxon-name-part taxon-name-part-type="genus" reg="Ixodes">Ixodes</tp:taxon-name-part><tp:taxon-name-part taxon-name-part-type="species" reg="nipponensis">nipponensis</tp:taxon-name-part></tp:taxon-name></italic> was reported.</p></caption><graphic xmlns:xlink="http://www.w3.org/1999/xlink" xlink:href="zookeys-1201-255_article-115467__-g011.jpg" position="float" orientation="portrait" xlink:type="simple" id="oo_1049197.jpg"><uri content-type="original_file" xlink:type="simple">https://binary.pensoft.net/fig/1049197</uri></graphic></fig></tp:treatment-sec><tp:treatment-sec sec-type="ecology" id="SECID0EFTCI"><title>Ecology and other information.</title><p><italic><tp:taxon-name><tp:taxon-name-part taxon-name-part-type="genus" reg="Ixodes">Ixodes</tp:taxon-name-part><tp:taxon-name-part taxon-name-part-type="species" reg="nipponensis">nipponensis</tp:taxon-name-part></tp:taxon-name></italic> is a tick species found in Russia in the south and south-west of the Primorsky Krai and also in the Korean peninsula and Japan (<xref ref-type="bibr" rid="B117">Filippova 1977</xref>). In Russia it was reported mainly from murine rodents, although in the Republic of Korea it was also observed on lizards (<xref ref-type="bibr" rid="B197">Kim et al. 2018</xref>) and cattle, goats, dogs, horses, and birds in Japan (<xref ref-type="bibr" rid="B201">Kitaoka and Saito 1967</xref>; <xref ref-type="bibr" rid="B446">Yamaguti et al. 1971</xref>).</p><p>Multiple cases of parasitism on humans have been recorded (<xref ref-type="bibr" rid="B277">Nakatsukase and Hatsushika 1985</xref>; <xref ref-type="bibr" rid="B314">Paik et al. 1989</xref>; <xref ref-type="bibr" rid="B65">Cho et al. 1995</xref>; <xref ref-type="bibr" rid="B66">Chu et al. 1997</xref>; <xref ref-type="bibr" rid="B348">Ryu et al. 1998</xref>; <xref ref-type="bibr" rid="B203">Ko et al. 2002</xref>).</p></tp:treatment-sec><ref-list><ref id="B117"><mixed-citation xmlns:xlink="http://www.w3.org/1999/xlink" xlink:type="simple"><person-group><name name-style="western"><surname>Filippova</surname><given-names>NA</given-names></name></person-group> (<year>1977</year>) <source>Ixodid ticks subfamily <tp:taxon-name><tp:taxon-name-part taxon-name-part-type="subfamily">Ixodinae</tp:taxon-name-part></tp:taxon-name>. <tp:taxon-name><tp:taxon-name-part taxon-name-part-type="class">Arachnida</tp:taxon-name-part></tp:taxon-name>. Vol. 4. Fauna of the USSR.</source><publisher-name>Nauka</publisher-name>, <publisher-loc>Leningrad</publisher-loc>, <size units="page">396 pp</size>. [In Russian]</mixed-citation></ref><ref id="B113"><mixed-citation xmlns:xlink="http://www.w3.org/1999/xlink" xlink:type="simple"><person-group><name name-style="western"><surname>Filippova</surname><given-names>NA</given-names></name></person-group> (<year>1969</year>) <article-title>Taxonomic aspects of the study of ticks belonging to the genus <italic><tp:taxon-name><tp:taxon-name-part taxon-name-part-type="genus">Ixodes</tp:taxon-name-part></tp:taxon-name></italic> Latr. (<tp:taxon-name><tp:taxon-name-part taxon-name-part-type="superfamily">Ixodoidea</tp:taxon-name-part></tp:taxon-name>, <tp:taxon-name><tp:taxon-name-part taxon-name-part-type="family">Ixodidae</tp:taxon-name-part></tp:taxon-name>), vectors of tick-borne encephalitis viruses.</article-title><source>Entomologicheskoe Obozrenie</source><volume>48</volume>(<issue>3</issue>): <fpage>675</fpage>–<lpage>688</lpage>. [In Russian]</mixed-citation></ref><ref id="B127"><mixed-citation xmlns:xlink="http://www.w3.org/1999/xlink" xlink:type="simple"><person-group><name name-style="western"><surname>Filippova</surname><given-names>NA</given-names></name><name name-style="western"><surname>Belyaev</surname><given-names>VG</given-names></name></person-group> (<year>1970</year>) <article-title>On species of the group <italic><tp:taxon-name><tp:taxon-name-part taxon-name-part-type="genus">Ixodes</tp:taxon-name-part><tp:taxon-name-part taxon-name-part-type="species">persulcatus</tp:taxon-name-part></tp:taxon-name></italic> (<tp:taxon-name><tp:taxon-name-part taxon-name-part-type="superorder">Parasitiformes</tp:taxon-name-part></tp:taxon-name>, <tp:taxon-name><tp:taxon-name-part taxon-name-part-type="family">Ixodidae</tp:taxon-name-part></tp:taxon-name>). V. <italic>I pavlovskyi</italic> Pom. and <italic><tp:taxon-name><tp:taxon-name-part taxon-name-part-type="genus">I.</tp:taxon-name-part><tp:taxon-name-part taxon-name-part-type="species">nipponensis</tp:taxon-name-part></tp:taxon-name></italic> Kitaoka et Saito in Primorye.</article-title><source>Parazitologiia</source><volume>4</volume>(<issue>6</issue>): <fpage>515</fpage>–<lpage>523</lpage>. [In Russian]</mixed-citation></ref><ref id="B11"><mixed-citation xmlns:xlink="http://www.w3.org/1999/xlink" xlink:type="simple"><person-group><name name-style="western"><surname>Allenov</surname><given-names>AV</given-names></name><name name-style="western"><surname>Zvereva</surname><given-names>TV</given-names></name><name name-style="western"><surname>Nikitin</surname><given-names>AY</given-names></name><name name-style="western"><surname>Tatrova</surname><given-names>EV</given-names></name><name name-style="western"><surname>Mamedalieva</surname><given-names>IV</given-names></name><name name-style="western"><surname>Solodkaya</surname><given-names>NS</given-names></name></person-group> (<year>2015</year>) <article-title>Comparative analysis of the number and frequency of contacts of ixodid ticks with humans in the south of Primorsky Krai.</article-title><source>Tihookeanskij Medicinskij Zhurnal</source><volume>3</volume>(<issue>61</issue>): <fpage>58</fpage>–<lpage>60</lpage>. [In Russian]</mixed-citation></ref><ref id="B197"><mixed-citation xmlns:xlink="http://www.w3.org/1999/xlink" xlink:type="simple"><person-group><name name-style="western"><surname>Kim</surname><given-names>HC</given-names></name><name name-style="western"><surname>Chong</surname><given-names>ST</given-names></name><name name-style="western"><surname>Suh</surname><given-names>JH</given-names></name><name name-style="western"><surname>Yun</surname><given-names>SM</given-names></name><name name-style="western"><surname>Lee</surname><given-names>WJ</given-names></name><name name-style="western"><surname>Kim</surname><given-names>JH</given-names></name><name name-style="western"><surname>Park</surname><given-names>CD</given-names></name><name name-style="western"><surname>Kim</surname><given-names>DH</given-names></name><name name-style="western"><surname>Kim</surname><given-names>HT</given-names></name><name name-style="western"><surname>Kim</surname><given-names>H</given-names></name><name name-style="western"><surname>Klein</surname><given-names>TA</given-names></name><name name-style="western"><surname>Robbins</surname><given-names>RG</given-names></name></person-group> (<year>2018</year>) <article-title><italic><tp:taxon-name><tp:taxon-name-part taxon-name-part-type="genus">Ixodes</tp:taxon-name-part><tp:taxon-name-part taxon-name-part-type="species">nipponensis</tp:taxon-name-part></tp:taxon-name></italic> Kitaoka and Saito and <italic><tp:taxon-name><tp:taxon-name-part taxon-name-part-type="genus">Amblyomma</tp:taxon-name-part><tp:taxon-name-part taxon-name-part-type="species">testudinarium</tp:taxon-name-part></tp:taxon-name></italic> Koch (<tp:taxon-name><tp:taxon-name-part taxon-name-part-type="subclass">Acari</tp:taxon-name-part></tp:taxon-name>: <tp:taxon-name><tp:taxon-name-part taxon-name-part-type="order">Ixodida</tp:taxon-name-part></tp:taxon-name>: <tp:taxon-name><tp:taxon-name-part taxon-name-part-type="family">Ixodidae</tp:taxon-name-part></tp:taxon-name>) collected from reptiles (lizards, skinks, and snakes) in the Republic of Korea, 2016.</article-title><source>Systematic and Applied Acarology</source><volume>23</volume>(<issue>4</issue>): <fpage>757</fpage>–<lpage>767</lpage>. <ext-link xlink:href="10.11158/saa.23.4.14" ext-link-type="doi" xlink:type="simple">https://doi.org/10.11158/saa.23.4.14</ext-link></mixed-citation></ref><ref id="B201"><mixed-citation xmlns:xlink="http://www.w3.org/1999/xlink" xlink:type="simple"><person-group><name name-style="western"><surname>Kitaoka</surname><given-names>S</given-names></name><name name-style="western"><surname>Saito</surname><given-names>Y</given-names></name></person-group> (<year>1967</year>) <article-title><italic><tp:taxon-name><tp:taxon-name-part taxon-name-part-type="genus">Ixodes</tp:taxon-name-part><tp:taxon-name-part taxon-name-part-type="species">nipponensis</tp:taxon-name-part></tp:taxon-name></italic> n. sp. (<tp:taxon-name><tp:taxon-name-part taxon-name-part-type="superfamily">Ixodoidea</tp:taxon-name-part></tp:taxon-name>, <tp:taxon-name><tp:taxon-name-part taxon-name-part-type="family">Ixodidae</tp:taxon-name-part></tp:taxon-name>), a common cattle tick in Japan. Nain. Inst. Anim.</article-title><source>Health Q</source><volume>7</volume>(<issue>2</issue>): <fpage>74</fpage>–<lpage>83</lpage>.</mixed-citation></ref><ref id="B446"><mixed-citation xmlns:xlink="http://www.w3.org/1999/xlink" xlink:type="simple"><person-group><name name-style="western"><surname>Yamaguti</surname><given-names>N</given-names></name><name name-style="western"><surname>Tipton</surname><given-names>VJ</given-names></name><name name-style="western"><surname>Keegan</surname><given-names>HL</given-names></name><name name-style="western"><surname>Toshioka</surname><given-names>S</given-names></name></person-group> (<year>1971</year>) <article-title>Ticks of Japan, Korea and the Ryukyu Islands.</article-title><source>Brigham Young University Science Bulletin</source><volume>15</volume>(<issue>1</issue>): <fpage>1</fpage>–<lpage>225</lpage>. <ext-link xlink:href="10.5962/bhl.part.25691" ext-link-type="doi" xlink:type="simple">https://doi.org/10.5962/bhl.part.25691</ext-link></mixed-citation></ref><ref id="B277"><mixed-citation xmlns:xlink="http://www.w3.org/1999/xlink" xlink:type="simple"><person-group><name name-style="western"><surname>Nakatsukase</surname><given-names>A</given-names></name><name name-style="western"><surname>Hatsushika</surname><given-names>R</given-names></name></person-group> (<year>1985</year>) <article-title>A case report on the human infestation by a hard tick <italic><tp:taxon-name><tp:taxon-name-part taxon-name-part-type="genus">Ixodes</tp:taxon-name-part><tp:taxon-name-part taxon-name-part-type="species">nipponensis</tp:taxon-name-part></tp:taxon-name></italic> found in Okayama, Japan (<tp:taxon-name><tp:taxon-name-part taxon-name-part-type="subclass">Acarina</tp:taxon-name-part></tp:taxon-name>: <tp:taxon-name><tp:taxon-name-part taxon-name-part-type="family">Ixodidae</tp:taxon-name-part></tp:taxon-name>).</article-title><source>Kawasaki Medical Journal</source><volume>11</volume>(<issue>4</issue>): <fpage>225</fpage>–<lpage>231</lpage>. <ext-link xlink:href="10.11482/KMJ-E11(4)225" ext-link-type="doi" xlink:type="simple">https://doi.org/10.11482/KMJ-E11(4)225</ext-link></mixed-citation></ref><ref id="B314"><mixed-citation xmlns:xlink="http://www.w3.org/1999/xlink" xlink:type="simple"><person-group><name name-style="western"><surname>Paik</surname><given-names>SC</given-names></name><name name-style="western"><surname>Oh</surname><given-names>YJ</given-names></name><name name-style="western"><surname>Kim</surname><given-names>SY</given-names></name><name name-style="western"><surname>Cho</surname><given-names>BK</given-names></name><name name-style="western"><surname>Houh</surname><given-names>W</given-names></name></person-group> (<year>1989</year>) <article-title>A case of tick bite caused by <italic><tp:taxon-name><tp:taxon-name-part taxon-name-part-type="genus">Ixodes</tp:taxon-name-part><tp:taxon-name-part taxon-name-part-type="species">nipponensis</tp:taxon-name-part></tp:taxon-name></italic>.</article-title><source>Korean Journal of Dermatology</source><volume>27</volume>: <fpage>83</fpage>–<lpage>88</lpage>.</mixed-citation></ref><ref id="B65"><mixed-citation xmlns:xlink="http://www.w3.org/1999/xlink" xlink:type="simple"><person-group><name name-style="western"><surname>Cho</surname><given-names>BK</given-names></name><name name-style="western"><surname>Nam</surname><given-names>HW</given-names></name><name name-style="western"><surname>Cho</surname><given-names>SY</given-names></name><name name-style="western"><surname>Lee</surname><given-names>WK</given-names></name></person-group> (<year>1995</year>) <article-title>A case of tick bite by a spontaneously retreated <italic><tp:taxon-name><tp:taxon-name-part taxon-name-part-type="genus">Ixodes</tp:taxon-name-part><tp:taxon-name-part taxon-name-part-type="species">nipponensis</tp:taxon-name-part></tp:taxon-name></italic>.</article-title><source>Korean Journal of Parasitology</source><volume>33</volume>(<issue>3</issue>): <fpage>239</fpage>–<lpage>242</lpage>. <ext-link xlink:href="10.3347/kjp.1995.33.3.239" ext-link-type="doi" xlink:type="simple">https://doi.org/10.3347/kjp.1995.33.3.239</ext-link></mixed-citation></ref><ref id="B66"><mixed-citation xmlns:xlink="http://www.w3.org/1999/xlink" xlink:type="simple"><person-group><name name-style="western"><surname>Chu</surname><given-names>JP</given-names></name><name name-style="western"><surname>Cho</surname><given-names>YJ</given-names></name><name name-style="western"><surname>Jeong</surname><given-names>GS</given-names></name><name name-style="western"><surname>Ko</surname><given-names>BM</given-names></name></person-group> (<year>1997</year>) <article-title>A case of tick infestation in chest wall by <italic><tp:taxon-name><tp:taxon-name-part taxon-name-part-type="genus">Ixodes</tp:taxon-name-part><tp:taxon-name-part taxon-name-part-type="species">nipponensis</tp:taxon-name-part></tp:taxon-name></italic>.</article-title><source>Korean Journal of Infectious Diseases</source><volume>29</volume>(<issue>1</issue>): <fpage>53</fpage>–<lpage>56</lpage>.</mixed-citation></ref><ref id="B348"><mixed-citation xmlns:xlink="http://www.w3.org/1999/xlink" xlink:type="simple"><person-group><name name-style="western"><surname>Ryu</surname><given-names>JS</given-names></name><name name-style="western"><surname>Lee</surname><given-names>JU</given-names></name><name name-style="western"><surname>Ahn</surname><given-names>MH</given-names></name><name name-style="western"><surname>Min</surname><given-names>DY</given-names></name><name name-style="western"><surname>Ree</surname><given-names>HI</given-names></name></person-group> (<year>1998</year>) <article-title>A human case of tick bite by <italic><tp:taxon-name><tp:taxon-name-part taxon-name-part-type="genus">Ixodes</tp:taxon-name-part><tp:taxon-name-part taxon-name-part-type="species">nipponensis</tp:taxon-name-part></tp:taxon-name></italic>.</article-title><source>Korean Journal of Parasitology</source><volume>36</volume>(<issue>1</issue>): <fpage>59</fpage>–<lpage>61</lpage>. <ext-link xlink:href="10.3347/kjp.1998.36.1.59" ext-link-type="doi" xlink:type="simple">https://doi.org/10.3347/kjp.1998.36.1.59</ext-link></mixed-citation></ref><ref id="B203"><mixed-citation xmlns:xlink="http://www.w3.org/1999/xlink" xlink:type="simple"><person-group><name name-style="western"><surname>Ko</surname><given-names>JH</given-names></name><name name-style="western"><surname>Cho</surname><given-names>DY</given-names></name><name name-style="western"><surname>Chung</surname><given-names>BS</given-names></name><name name-style="western"><surname>Kim</surname><given-names>SI</given-names></name></person-group> (<year>2002</year>) <article-title>Two human cases of tick bite caused by <italic><tp:taxon-name><tp:taxon-name-part taxon-name-part-type="genus">Ixodes</tp:taxon-name-part><tp:taxon-name-part taxon-name-part-type="species">nipponensis</tp:taxon-name-part></tp:taxon-name></italic>.</article-title><source>Korean Journal of Parasitology</source><volume>40</volume>(<issue>4</issue>): <fpage>199</fpage>–<lpage>203</lpage>. <ext-link xlink:href="10.3347/kjp.2002.40.4.199" ext-link-type="doi" xlink:type="simple">https://doi.org/10.3347/kjp.2002.40.4.199</ext-link></mixed-citation></ref></ref-list></tp:taxon-treatment>
