# Supplementary material for: ﻿Checklist of hosts, illustrated geographical range, and ecology of tick species from the genus Ixodes (Acari, Ixodidae) in Russia and other post-Soviet countries
Source: Zookeys. 2024 May 14;1201:255–343. doi: 10.3897/zookeys.1201.115467 (PMC11109513; doi:10.3897/zookeys.1201.115467)
Supplement: XML Treatment for Ixodes occultus [file zookeys.1201.115467-treatment12.xml]

<!DOCTYPE tp:taxon-treatment
  PUBLIC "-//TaxonX//DTD Taxonomic Treatment Publishing DTD v0 20100105//EN" "tax-treatment-NSO.dtd">
<tp:taxon-treatment xmlns:tp="http://www.plazi.org/taxpub"><tp:treatment-meta><kwd-group><label>Taxon classification</label><kwd>
                  <named-content content-type="kingdom">Animalia</named-content>
                </kwd><kwd>
                  <named-content content-type="order">Ixodida</named-content>
                </kwd><kwd>
                  <named-content content-type="family">Ixodidae</named-content>
                </kwd></kwd-group><mixed-citation publication-type="journal"><person-group><name><surname>Fedorov</surname><given-names>Denis</given-names></name><name><surname>Hornok</surname><given-names>Sándor</given-names></name></person-group><article-title>﻿Checklist of hosts, illustrated geographical range, and ecology of tick species from the genus <italic><tp:taxon-name><tp:taxon-name-part taxon-name-part-type="genus" reg="Ixodes">Ixodes</tp:taxon-name-part></tp:taxon-name></italic> (<tp:taxon-name><tp:taxon-name-part taxon-name-part-type="subclass">Acari</tp:taxon-name-part></tp:taxon-name>, <tp:taxon-name><tp:taxon-name-part taxon-name-part-type="family">Ixodidae</tp:taxon-name-part></tp:taxon-name>) in Russia and other post-Soviet countries</article-title><source>Zookeys</source><day>14</day><month>05</month><year>2024</year><volume>1201</volume><fpage>255</fpage><lpage>343</lpage><pub-id pub-id-type="doi">10.3897/zookeys.1201.115467</pub-id></mixed-citation></tp:treatment-meta><tp:nomenclature><label>﻿</label><tp:taxon-name>
                <object-id xmlns:xlink="http://www.w3.org/1999/xlink" content-type="arpha" xlink:type="simple">20506EED-99D6-5DCF-8395-1EAC47B77CF0</object-id>
                <tp:taxon-name-part taxon-name-part-type="genus" reg="Ixodes">Ixodes</tp:taxon-name-part>
                <tp:taxon-name-part taxon-name-part-type="species" reg="occultus">occultus</tp:taxon-name-part>
              </tp:taxon-name><tp:taxon-authority>Pomerantsev, 1946</tp:taxon-authority></tp:nomenclature><tp:treatment-sec sec-type="Recorded hosts" id="SECID0EEWCI"><title>Recorded hosts.</title><p><bold><tp:taxon-name><tp:taxon-name-part taxon-name-part-type="class">Mammalia</tp:taxon-name-part></tp:taxon-name></bold>: <italic><tp:taxon-name><tp:taxon-name-part taxon-name-part-type="genus" reg="Crocidura">Crocidura</tp:taxon-name-part><tp:taxon-name-part taxon-name-part-type="species" reg="suaveolens">suaveolens</tp:taxon-name-part></tp:taxon-name></italic> (lesser white-toothed shrew), <italic><tp:taxon-name><tp:taxon-name-part taxon-name-part-type="genus" reg="Diplomesodon">Diplomesodon</tp:taxon-name-part><tp:taxon-name-part taxon-name-part-type="species" reg="pulchellum">pulchellum</tp:taxon-name-part></tp:taxon-name></italic> (Lichtenstein) (piebald shrew), <italic><tp:taxon-name><tp:taxon-name-part taxon-name-part-type="genus" reg="Meriones">Meriones</tp:taxon-name-part><tp:taxon-name-part taxon-name-part-type="species" reg="libycus">libycus</tp:taxon-name-part></tp:taxon-name></italic> Lichtenstein (Libyan jird), <italic><tp:taxon-name><tp:taxon-name-part taxon-name-part-type="genus" reg="Meriones">Meriones</tp:taxon-name-part><tp:taxon-name-part taxon-name-part-type="species" reg="meridianus">meridianus</tp:taxon-name-part></tp:taxon-name></italic> (midday jird), <italic><tp:taxon-name><tp:taxon-name-part taxon-name-part-type="genus" reg="Meriones">Meriones</tp:taxon-name-part><tp:taxon-name-part taxon-name-part-type="species" reg="persicus">persicus</tp:taxon-name-part></tp:taxon-name></italic> (Persian jird), <italic><tp:taxon-name><tp:taxon-name-part taxon-name-part-type="genus" reg="Mustela">Mustela</tp:taxon-name-part><tp:taxon-name-part taxon-name-part-type="species" reg="nivalis">nivalis</tp:taxon-name-part></tp:taxon-name></italic> (least weasel), <italic><tp:taxon-name><tp:taxon-name-part taxon-name-part-type="genus" reg="Nothocricetulus">Nothocricetulus</tp:taxon-name-part><tp:taxon-name-part taxon-name-part-type="species" reg="migratorius">migratorius</tp:taxon-name-part></tp:taxon-name></italic> (grey dwarf hamster), <italic><tp:taxon-name><tp:taxon-name-part taxon-name-part-type="genus" reg="Rhombomys">Rhombomys</tp:taxon-name-part><tp:taxon-name-part taxon-name-part-type="species" reg="opimus">opimus</tp:taxon-name-part></tp:taxon-name></italic> (Lichtenstein) (great gerbil), <italic><tp:taxon-name><tp:taxon-name-part taxon-name-part-type="genus" reg="Spermophilopsis">Spermophilopsis</tp:taxon-name-part><tp:taxon-name-part taxon-name-part-type="species" reg="leptodactylus">leptodactylus</tp:taxon-name-part></tp:taxon-name></italic> (Lichtenstein) (long-clawed ground squirrel), <italic><tp:taxon-name><tp:taxon-name-part taxon-name-part-type="genus" reg="Vormela">Vormela</tp:taxon-name-part><tp:taxon-name-part taxon-name-part-type="species" reg="peregusna">peregusna</tp:taxon-name-part></tp:taxon-name></italic> (marbled polecat) (<xref ref-type="bibr" rid="B117">Filippova 1977</xref>).</p><p><bold><tp:taxon-name><tp:taxon-name-part taxon-name-part-type="class">Reptilia</tp:taxon-name-part></tp:taxon-name></bold>: <italic><tp:taxon-name><tp:taxon-name-part taxon-name-part-type="genus" reg="Gloydius">Gloydius</tp:taxon-name-part><tp:taxon-name-part taxon-name-part-type="species" reg="halys">halys</tp:taxon-name-part></tp:taxon-name></italic> (Pallas) (Halys pit viper) (<xref ref-type="bibr" rid="B117">Filippova 1977</xref>).</p></tp:treatment-sec><tp:treatment-sec sec-type="Recorded locations" id="SECID0EZ1CI"><title>Recorded locations</title><p><bold>(Fig. <xref ref-type="fig" rid="F12">12</xref>). Kazakhstan</bold>: Mangystau Region – the Mangyshlak Peninsula (<xref ref-type="bibr" rid="B174">Kaluzhenkova et al. 1961</xref>) and the Ustyurt Plateau; Kyzylorda Region (<xref ref-type="bibr" rid="B109">Filippova 1958a</xref>; <xref ref-type="bibr" rid="B239">Loseva 1963</xref>; <xref ref-type="bibr" rid="B259">Maslennikova and Ushakova 1971</xref>), Jambyl Region – the Moiynkum Desert (<xref ref-type="bibr" rid="B259">Maslennikova and Ushakova 1971</xref>), Almaty Region – the foothills of the Dzungarian Alatau: the Sholak and Katutau mountains, the deserts Taukum and Saryesik-Atyrau (<xref ref-type="bibr" rid="B419">Ushakova 1960</xref>; <xref ref-type="bibr" rid="B260">Maslennikova et al. 1964</xref>; <xref ref-type="bibr" rid="B425">Ushakova et al. 1976</xref>). <bold>Turkmenistan</bold>: distributed everywhere – the southern Ustyurt, the Octumkumy Desert, the Üňüzaňyrsy and Türkmenbaşy Plateau, the Meshed and Saynaksan Desert, the Karakum Desert (<xref ref-type="bibr" rid="B327">Pomerantsev 1950</xref>; <xref ref-type="bibr" rid="B183">Kerbabaev 1961</xref>; <xref ref-type="bibr" rid="B207">Kochkareva et al. 1971</xref>); Hojagala (<xref ref-type="bibr" rid="B39">Berdyev and Annaev 1997</xref>). <bold>Uzbekistan</bold>: the Pistalitau Ridge and the rural locality Tashrabat (<xref ref-type="bibr" rid="B259">Maslennikova and Ushakova 1971</xref>).</p><fig id="F12" position="float" orientation="portrait"><object-id xmlns:xlink="http://www.w3.org/1999/xlink" content-type="doi" xlink:type="simple">10.3897/zookeys.1201.115467.figure12</object-id><object-id xmlns:xlink="http://www.w3.org/1999/xlink" content-type="arpha" xlink:type="simple">7E810BA9-F8F7-5B90-BFDB-EBA7DE3F97F8</object-id><label>Figure 12.</label><caption><p>Map of Russia and neighboring countries showing the locations where <italic><tp:taxon-name><tp:taxon-name-part taxon-name-part-type="genus" reg="Ixodes">Ixodes</tp:taxon-name-part><tp:taxon-name-part taxon-name-part-type="species" reg="occultus">occultus</tp:taxon-name-part></tp:taxon-name></italic> was reported.</p></caption><graphic xmlns:xlink="http://www.w3.org/1999/xlink" xlink:href="zookeys-1201-255_article-115467__-g012.jpg" position="float" orientation="portrait" xlink:type="simple" id="oo_1049198.jpg"><uri content-type="original_file" xlink:type="simple">https://binary.pensoft.net/fig/1049198</uri></graphic></fig></tp:treatment-sec><tp:treatment-sec sec-type="ecology" id="SECID0EW4CI"><title>Ecology and other information.</title><p><italic><tp:taxon-name><tp:taxon-name-part taxon-name-part-type="genus" reg="Ixodes">Ixodes</tp:taxon-name-part><tp:taxon-name-part taxon-name-part-type="species" reg="occultus">occultus</tp:taxon-name-part></tp:taxon-name></italic> is a tick species inhabiting deserts. It is mainly a nidicolous parasite of gerbils and jirds (subfamily <tp:taxon-name><tp:taxon-name-part taxon-name-part-type="subfamily">Gerbillinae</tp:taxon-name-part></tp:taxon-name>), first of all, the great gerbil, as well as of those small mammals which also use long and deep burrows of great gerbils as shelters (<xref ref-type="bibr" rid="B117">Filippova 1977</xref>). Some predators which have strong trophic relationships with gerbils and regularly contact with their colonies act as secondary hosts for this tick species.</p><p>The type specimen of <italic><tp:taxon-name><tp:taxon-name-part taxon-name-part-type="genus" reg="Ixodes">I.</tp:taxon-name-part><tp:taxon-name-part taxon-name-part-type="species" reg="occultus">occultus</tp:taxon-name-part></tp:taxon-name></italic> is deposited at the Zoological Institute of the Russian Academy of Sciences and includes the holotype: male; Turkmenia, Repetek, <italic><tp:taxon-name><tp:taxon-name-part taxon-name-part-type="genus" reg="Rhombomys">Rhombomys</tp:taxon-name-part><tp:taxon-name-part taxon-name-part-type="species" reg="opimus">opimus</tp:taxon-name-part></tp:taxon-name></italic>, 5.10.1937, coll. B.I. Pomerantsev, type; AL I550. Description – <xref ref-type="bibr" rid="B117">Filippova 1977</xref>: 365–371 (female, male, nymph, larva) (<xref ref-type="bibr" rid="B123">Filippova 2008</xref>).</p></tp:treatment-sec><ref-list><ref id="B117"><mixed-citation xmlns:xlink="http://www.w3.org/1999/xlink" xlink:type="simple"><person-group><name name-style="western"><surname>Filippova</surname><given-names>NA</given-names></name></person-group> (<year>1977</year>) <source>Ixodid ticks subfamily <tp:taxon-name><tp:taxon-name-part taxon-name-part-type="subfamily">Ixodinae</tp:taxon-name-part></tp:taxon-name>. <tp:taxon-name><tp:taxon-name-part taxon-name-part-type="class">Arachnida</tp:taxon-name-part></tp:taxon-name>. Vol. 4. Fauna of the USSR.</source><publisher-name>Nauka</publisher-name>, <publisher-loc>Leningrad</publisher-loc>, <size units="page">396 pp</size>. [In Russian]</mixed-citation></ref><ref id="B174"><mixed-citation xmlns:xlink="http://www.w3.org/1999/xlink" xlink:type="simple"><person-group><name name-style="western"><surname>Kaluzhenkova</surname><given-names>ZP</given-names></name><name name-style="western"><surname>Derevyanchenko</surname><given-names>KI</given-names></name><name name-style="western"><surname>Pisarev</surname><given-names>YuA</given-names></name></person-group> (<year>1961</year>) Species composition and number of ticks. Materialy Nauchnoj Konferencii Posvyaschennoj 40-letiju KazSSR, Alma-Ata, 67–68. [In Russian]</mixed-citation></ref><ref id="B109"><mixed-citation xmlns:xlink="http://www.w3.org/1999/xlink" xlink:type="simple"><person-group><name name-style="western"><surname>Filippova</surname><given-names>NA</given-names></name></person-group> (<year>1958a</year>) <article-title>Materials concerning the larvae and nymphs of the subfamily <tp:taxon-name><tp:taxon-name-part taxon-name-part-type="subfamily">Ixodinae</tp:taxon-name-part></tp:taxon-name> Banks, 1907.</article-title><source>Parazitologicheskij Sbornik AN SSSR</source><volume>18</volume>: <fpage>10</fpage>–<lpage>77</lpage>. [In Russian]</mixed-citation></ref><ref id="B239"><mixed-citation xmlns:xlink="http://www.w3.org/1999/xlink" xlink:type="simple"><person-group><name name-style="western"><surname>Loseva</surname><given-names>EI</given-names></name></person-group> (<year>1963</year>) <article-title>Ixodid ticks.</article-title><source>Trudy Instituta Zoologii AN Kaz SSR</source><volume>19</volume>: <fpage>180</fpage>–<lpage>190</lpage>. [In Russian]</mixed-citation></ref><ref id="B259"><mixed-citation xmlns:xlink="http://www.w3.org/1999/xlink" xlink:type="simple"><person-group><name name-style="western"><surname>Maslennikova</surname><given-names>ZG</given-names></name><name name-style="western"><surname>Ushakova</surname><given-names>GV</given-names></name></person-group> (<year>1971</year>) To the ecology of the tick <italic><tp:taxon-name><tp:taxon-name-part taxon-name-part-type="genus">Ixodes</tp:taxon-name-part><tp:taxon-name-part taxon-name-part-type="species">occultus</tp:taxon-name-part></tp:taxon-name></italic>. In: Materialy 7 Nauchnoj Konferencii Protivochumnuh Uchrezhdenij Srednej Azii I Kazahstana. Alma-Ata, 402–404. [In Russian]</mixed-citation></ref><ref id="B419"><mixed-citation xmlns:xlink="http://www.w3.org/1999/xlink" xlink:type="simple"><person-group><name name-style="western"><surname>Ushakova</surname><given-names>GV</given-names></name></person-group> (<year>1960</year>) . Ecological and faunistic review of ixodid ticks in the lower reaches of the Ili River. In: Parasites of animals of Kazakhstan. Izdatel’stvo AN KazSSR. Alma-Ata, Kazahstan, 148–161. [In Russian]</mixed-citation></ref><ref id="B260"><mixed-citation xmlns:xlink="http://www.w3.org/1999/xlink" xlink:type="simple"><person-group><name name-style="western"><surname>Maslennikova</surname><given-names>ZG</given-names></name><name name-style="western"><surname>Morozova</surname><given-names>NV</given-names></name><name name-style="western"><surname>Bibikova</surname><given-names>VA</given-names></name></person-group> (<year>1964</year>) <article-title>Ticks of the superfamily <tp:taxon-name><tp:taxon-name-part taxon-name-part-type="superfamily">Ixodoidea</tp:taxon-name-part></tp:taxon-name> of mammals of the Saryesik-Atyrau Desert.</article-title><source>Trudy Instituta Zoologii AN KazSSR</source><volume>2</volume>: <fpage>166</fpage>–<lpage>173</lpage>. [In Russian]</mixed-citation></ref><ref id="B425"><mixed-citation xmlns:xlink="http://www.w3.org/1999/xlink" xlink:type="simple"><person-group><name name-style="western"><surname>Ushakova</surname><given-names>GV</given-names></name><name name-style="western"><surname>Fedosenko</surname><given-names>AK</given-names></name><name name-style="western"><surname>Lobachev</surname><given-names>YS</given-names></name></person-group> (<year>1976</year>) <article-title>Ixodid ticks of the Dzungarian Alatau (<tp:taxon-name><tp:taxon-name-part taxon-name-part-type="superorder">Parasitiformes</tp:taxon-name-part></tp:taxon-name>, <tp:taxon-name><tp:taxon-name-part taxon-name-part-type="family">Ixodidae</tp:taxon-name-part></tp:taxon-name>).</article-title><source>Trudy Instituta Zoologii AN KazSSR</source><volume>36</volume>: <fpage>100</fpage>–<lpage>111</lpage>. [In Russian]</mixed-citation></ref><ref id="B327"><mixed-citation xmlns:xlink="http://www.w3.org/1999/xlink" xlink:type="simple"><person-group><name name-style="western"><surname>Pomerantsev</surname><given-names>BI</given-names></name></person-group> (<year>1950</year>) <article-title>Ixodid ticks (<tp:taxon-name><tp:taxon-name-part taxon-name-part-type="family">Ixodidae</tp:taxon-name-part></tp:taxon-name>).</article-title><source>In: Fauna SSSR, Paukoobraznye</source><volume>4</volume>(<issue>2</issue>): <fpage>1</fpage>–<lpage>224</lpage>. [In Russian]</mixed-citation></ref><ref id="B183"><mixed-citation xmlns:xlink="http://www.w3.org/1999/xlink" xlink:type="simple"><person-group><name name-style="western"><surname>Kerbabaev</surname><given-names>EB</given-names></name></person-group> (<year>1961</year>) Materials on <tp:taxon-name><tp:taxon-name-part taxon-name-part-type="superfamily">Ixodoidea</tp:taxon-name-part></tp:taxon-name> ticks of Turkmenistan. In: Natural nidality of diseases and matters of parasitology. Izdatel’stvo AN KazSSR, Alma-Ata, 489–493. [In Russian]</mixed-citation></ref><ref id="B207"><mixed-citation xmlns:xlink="http://www.w3.org/1999/xlink" xlink:type="simple"><person-group><name name-style="western"><surname>Kochkareva</surname><given-names>AV</given-names></name><name name-style="western"><surname>Zagniborodova</surname><given-names>EN</given-names></name><name name-style="western"><surname>Zhernovov</surname><given-names>IV</given-names></name><name name-style="western"><surname>Zaitseva</surname><given-names>VI</given-names></name><name name-style="western"><surname>Shilenko</surname><given-names>VI</given-names></name><name name-style="western"><surname>Zabegalova</surname><given-names>MN</given-names></name><name name-style="western"><surname>Avakov</surname><given-names>SM</given-names></name><name name-style="western"><surname>Tashliev</surname><given-names>AO</given-names></name><name name-style="western"><surname>Belskaya</surname><given-names>GS</given-names></name><name name-style="western"><surname>Vazhev</surname><given-names>AP</given-names></name></person-group> (<year>1971</year>) <article-title>Distribution of <tp:taxon-name><tp:taxon-name-part taxon-name-part-type="superfamily">Ixodoidea</tp:taxon-name-part></tp:taxon-name> ticks in Turkmenistan. Izvestija AN TSSR.</article-title><source>Serija Biologicheskih Nauk</source><volume>5</volume>: <fpage>36</fpage>–<lpage>42</lpage>.</mixed-citation></ref><ref id="B39"><mixed-citation xmlns:xlink="http://www.w3.org/1999/xlink" xlink:type="simple"><person-group><name name-style="western"><surname>Berdyev</surname><given-names>AB</given-names></name><name name-style="western"><surname>Annaev</surname><given-names>Ya</given-names></name></person-group> (<year>1997</year>) <article-title>Fauna of ixodid ticks from the Kopet-Dagh in relation to the compilation of their checklist.</article-title><source>Parazitologiia</source><volume>31</volume>(<issue>2</issue>): <fpage>104</fpage>–<lpage>115</lpage>. [In Russian]</mixed-citation></ref><ref id="B123"><mixed-citation xmlns:xlink="http://www.w3.org/1999/xlink" xlink:type="simple"><person-group><name name-style="western"><surname>Filippova</surname><given-names>NA</given-names></name></person-group> (<year>2008</year>) <article-title>Type specimens of argasid and ixodid ticks (<tp:taxon-name><tp:taxon-name-part taxon-name-part-type="superfamily">Ixodoidea</tp:taxon-name-part></tp:taxon-name>: <tp:taxon-name><tp:taxon-name-part taxon-name-part-type="family">Argasidae</tp:taxon-name-part></tp:taxon-name>, <tp:taxon-name><tp:taxon-name-part taxon-name-part-type="family">Ixodidae</tp:taxon-name-part></tp:taxon-name>) in the collection of the Zoological Institute, Russian Academy of Sciences (St. Petersburg).</article-title><source>Entomological Review</source><volume>88</volume>(<issue>8</issue>): <fpage>1002</fpage>–<lpage>1011</lpage>. <ext-link xlink:href="10.1134/S0013873808080149" ext-link-type="doi" xlink:type="simple">https://doi.org/10.1134/S0013873808080149</ext-link></mixed-citation></ref></ref-list></tp:taxon-treatment>
