# Supplementary material for: ﻿Checklist of hosts, illustrated geographical range, and ecology of tick species from the genus Ixodes (Acari, Ixodidae) in Russia and other post-Soviet countries
Source: Zookeys. 2024 May 14;1201:255–343. doi: 10.3897/zookeys.1201.115467 (PMC11109513; doi:10.3897/zookeys.1201.115467)
Supplement: XML Treatment for Ixodes pavlovskyi [file zookeys.1201.115467-treatment13.xml]

<!DOCTYPE tp:taxon-treatment
  PUBLIC "-//TaxonX//DTD Taxonomic Treatment Publishing DTD v0 20100105//EN" "tax-treatment-NSO.dtd">
<tp:taxon-treatment xmlns:tp="http://www.plazi.org/taxpub"><tp:treatment-meta><kwd-group><label>Taxon classification</label><kwd>
                  <named-content content-type="kingdom">Animalia</named-content>
                </kwd><kwd>
                  <named-content content-type="order">Ixodida</named-content>
                </kwd><kwd>
                  <named-content content-type="family">Ixodidae</named-content>
                </kwd></kwd-group><mixed-citation publication-type="journal"><person-group><name><surname>Fedorov</surname><given-names>Denis</given-names></name><name><surname>Hornok</surname><given-names>Sándor</given-names></name></person-group><article-title>﻿Checklist of hosts, illustrated geographical range, and ecology of tick species from the genus <italic><tp:taxon-name><tp:taxon-name-part taxon-name-part-type="genus" reg="Ixodes">Ixodes</tp:taxon-name-part></tp:taxon-name></italic> (<tp:taxon-name><tp:taxon-name-part taxon-name-part-type="subclass">Acari</tp:taxon-name-part></tp:taxon-name>, <tp:taxon-name><tp:taxon-name-part taxon-name-part-type="family">Ixodidae</tp:taxon-name-part></tp:taxon-name>) in Russia and other post-Soviet countries</article-title><source>Zookeys</source><day>14</day><month>05</month><year>2024</year><volume>1201</volume><fpage>255</fpage><lpage>343</lpage><pub-id pub-id-type="doi">10.3897/zookeys.1201.115467</pub-id></mixed-citation></tp:treatment-meta><tp:nomenclature><label>﻿</label><tp:taxon-name>
                <object-id xmlns:xlink="http://www.w3.org/1999/xlink" content-type="arpha" xlink:type="simple">6474E80F-C719-57D9-A0EB-F4E4B63BCB9D</object-id>
                <tp:taxon-name-part taxon-name-part-type="genus" reg="Ixodes">Ixodes</tp:taxon-name-part>
                <tp:taxon-name-part taxon-name-part-type="species" reg="pavlovskyi">pavlovskyi</tp:taxon-name-part>
              </tp:taxon-name><tp:taxon-authority>Pomerantsev, 1946</tp:taxon-authority></tp:nomenclature><tp:treatment-sec sec-type="Recorded hosts" id="SECID0EUADI"><title>Recorded hosts.</title><p><bold><tp:taxon-name><tp:taxon-name-part taxon-name-part-type="class">Aves</tp:taxon-name-part></tp:taxon-name></bold>: <italic><tp:taxon-name><tp:taxon-name-part taxon-name-part-type="genus" reg="Acrocephalus">Acrocephalus</tp:taxon-name-part><tp:taxon-name-part taxon-name-part-type="species" reg="dumetorum">dumetorum</tp:taxon-name-part></tp:taxon-name></italic> Blyth (Blyth’s reed warbler), <italic><tp:taxon-name><tp:taxon-name-part taxon-name-part-type="genus" reg="Acrocephalus">Acrocephalus</tp:taxon-name-part><tp:taxon-name-part taxon-name-part-type="species" reg="schoenobaenus">schoenobaenus</tp:taxon-name-part></tp:taxon-name></italic> (Linnaeus) (sedge warbler), <italic><tp:taxon-name><tp:taxon-name-part taxon-name-part-type="genus" reg="Anas">Anas</tp:taxon-name-part><tp:taxon-name-part taxon-name-part-type="species" reg="platyrhynchos">platyrhynchos</tp:taxon-name-part></tp:taxon-name></italic> Linnaeus (mallard), <italic><tp:taxon-name><tp:taxon-name-part taxon-name-part-type="genus" reg="Anthus">Anthus</tp:taxon-name-part><tp:taxon-name-part taxon-name-part-type="species" reg="trivialis">trivialis</tp:taxon-name-part></tp:taxon-name></italic> (tree pipit), <italic><tp:taxon-name><tp:taxon-name-part taxon-name-part-type="genus" reg="Calliope">Calliope</tp:taxon-name-part><tp:taxon-name-part taxon-name-part-type="species" reg="calliope">calliope</tp:taxon-name-part></tp:taxon-name></italic> (Pallas) (Siberian rubythroat), <italic><tp:taxon-name><tp:taxon-name-part taxon-name-part-type="genus" reg="Carduelis">Carduelis</tp:taxon-name-part><tp:taxon-name-part taxon-name-part-type="species" reg="carduelis">carduelis</tp:taxon-name-part></tp:taxon-name></italic> (European goldfinch), <italic><tp:taxon-name><tp:taxon-name-part taxon-name-part-type="genus" reg="Carpodacus">Carpodacus</tp:taxon-name-part><tp:taxon-name-part taxon-name-part-type="species" reg="erythrinus">erythrinus</tp:taxon-name-part></tp:taxon-name></italic> (Pallas) (common rosefinch), <italic><tp:taxon-name><tp:taxon-name-part taxon-name-part-type="genus" reg="Chloris">Chloris</tp:taxon-name-part><tp:taxon-name-part taxon-name-part-type="species" reg="chloris">chloris</tp:taxon-name-part></tp:taxon-name></italic> (Linnaeus) (European greenfinch) <italic><tp:taxon-name><tp:taxon-name-part taxon-name-part-type="genus" reg="Columba">Columba</tp:taxon-name-part><tp:taxon-name-part taxon-name-part-type="species" reg="livia">livia</tp:taxon-name-part></tp:taxon-name></italic> Gmelin (rock dove), <italic><tp:taxon-name><tp:taxon-name-part taxon-name-part-type="genus" reg="Corvus">Corvus</tp:taxon-name-part><tp:taxon-name-part taxon-name-part-type="species" reg="cornix">cornix</tp:taxon-name-part></tp:taxon-name></italic> Linnaeus (hooded crow), <italic><tp:taxon-name><tp:taxon-name-part taxon-name-part-type="genus" reg="Corvus">Corvus</tp:taxon-name-part><tp:taxon-name-part taxon-name-part-type="species" reg="corone">corone</tp:taxon-name-part></tp:taxon-name></italic> Linnaeus (carrion crow), <italic><tp:taxon-name><tp:taxon-name-part taxon-name-part-type="genus" reg="Coturnix">Coturnix</tp:taxon-name-part><tp:taxon-name-part taxon-name-part-type="species" reg="coturnix">coturnix</tp:taxon-name-part></tp:taxon-name></italic> (Linnaeus) (common quail), <italic><tp:taxon-name><tp:taxon-name-part taxon-name-part-type="genus" reg="Crex">Crex</tp:taxon-name-part><tp:taxon-name-part taxon-name-part-type="species" reg="crex">crex</tp:taxon-name-part></tp:taxon-name></italic> (Linnaeus) (corn crake), <italic><tp:taxon-name><tp:taxon-name-part taxon-name-part-type="genus" reg="Curruca">Curruca</tp:taxon-name-part><tp:taxon-name-part taxon-name-part-type="species" reg="communis">communis</tp:taxon-name-part></tp:taxon-name></italic> (Latham) (common whitethroat), <italic><tp:taxon-name><tp:taxon-name-part taxon-name-part-type="genus" reg="Curruca">Curruca</tp:taxon-name-part><tp:taxon-name-part taxon-name-part-type="species" reg="curruca">curruca</tp:taxon-name-part></tp:taxon-name></italic> (Linnaeus) (lesser whitethroat), <italic><tp:taxon-name><tp:taxon-name-part taxon-name-part-type="genus" reg="Cyanopica">Cyanopica</tp:taxon-name-part><tp:taxon-name-part taxon-name-part-type="species" reg="cyanus">cyanus</tp:taxon-name-part></tp:taxon-name></italic> Pallas (azure-winged magpie), <italic><tp:taxon-name><tp:taxon-name-part taxon-name-part-type="genus" reg="Emberiza">Emberiza</tp:taxon-name-part><tp:taxon-name-part taxon-name-part-type="species" reg="calandra">calandra</tp:taxon-name-part></tp:taxon-name></italic> Linnaeus (corn bunting), <italic><tp:taxon-name><tp:taxon-name-part taxon-name-part-type="genus" reg="Emberiza">Emberiza</tp:taxon-name-part><tp:taxon-name-part taxon-name-part-type="species" reg="citrinella">citrinella</tp:taxon-name-part></tp:taxon-name></italic> Linnaeus (yellowhammer), <italic><tp:taxon-name><tp:taxon-name-part taxon-name-part-type="genus" reg="Emberiza">Emberiza</tp:taxon-name-part><tp:taxon-name-part taxon-name-part-type="species" reg="leucocephalos">leucocephalos</tp:taxon-name-part></tp:taxon-name></italic> Gmelin (pine bunting), <italic><tp:taxon-name><tp:taxon-name-part taxon-name-part-type="genus" reg="Emberiza">Emberiza</tp:taxon-name-part><tp:taxon-name-part taxon-name-part-type="species" reg="spodocephala">spodocephala</tp:taxon-name-part></tp:taxon-name></italic> Pallas (black-faced bunting), <italic><tp:taxon-name><tp:taxon-name-part taxon-name-part-type="genus" reg="Ficedula">Ficedula</tp:taxon-name-part><tp:taxon-name-part taxon-name-part-type="species" reg="hypoleuca">hypoleuca</tp:taxon-name-part></tp:taxon-name></italic> (Pallas) (European pied flycatcher), <italic><tp:taxon-name><tp:taxon-name-part taxon-name-part-type="genus" reg="Fringilla">Fringilla</tp:taxon-name-part><tp:taxon-name-part taxon-name-part-type="species" reg="coelebs">coelebs</tp:taxon-name-part></tp:taxon-name></italic> Linnaeus (Eurasian chaffinch), <italic><tp:taxon-name><tp:taxon-name-part taxon-name-part-type="genus" reg="Fringilla">Fringilla</tp:taxon-name-part><tp:taxon-name-part taxon-name-part-type="species" reg="montifringilla">montifringilla</tp:taxon-name-part></tp:taxon-name></italic> Linnaeus (brambling), <italic><tp:taxon-name><tp:taxon-name-part taxon-name-part-type="genus" reg="Lanius">Lanius</tp:taxon-name-part><tp:taxon-name-part taxon-name-part-type="species" reg="collurio">collurio</tp:taxon-name-part></tp:taxon-name></italic> Linnaeus (red-backed shrike), <italic><tp:taxon-name><tp:taxon-name-part taxon-name-part-type="genus" reg="Locustella">Locustella</tp:taxon-name-part><tp:taxon-name-part taxon-name-part-type="species" reg="lanceolata">lanceolata</tp:taxon-name-part></tp:taxon-name></italic> (Temminck) (lanceolated warbler), <italic><tp:taxon-name><tp:taxon-name-part taxon-name-part-type="genus" reg="Luscinia">Luscinia</tp:taxon-name-part><tp:taxon-name-part taxon-name-part-type="species" reg="luscinia">luscinia</tp:taxon-name-part></tp:taxon-name></italic> (Linnaeus) (thrush nightingale), <italic><tp:taxon-name><tp:taxon-name-part taxon-name-part-type="genus" reg="Luscinia">Luscinia</tp:taxon-name-part><tp:taxon-name-part taxon-name-part-type="species" reg="svecica">svecica</tp:taxon-name-part></tp:taxon-name></italic> (Linnaeus) (bluethroat) <italic><tp:taxon-name><tp:taxon-name-part taxon-name-part-type="genus" reg="Parus">Parus</tp:taxon-name-part><tp:taxon-name-part taxon-name-part-type="species" reg="major">major</tp:taxon-name-part></tp:taxon-name></italic> Linnaeus (great tit), <italic><tp:taxon-name><tp:taxon-name-part taxon-name-part-type="genus" reg="Passer">Passer</tp:taxon-name-part><tp:taxon-name-part taxon-name-part-type="species" reg="montanus">montanus</tp:taxon-name-part></tp:taxon-name></italic> (Linnaeus) (Eurasian tree sparrow), <italic><tp:taxon-name><tp:taxon-name-part taxon-name-part-type="genus" reg="Pastor">Pastor</tp:taxon-name-part><tp:taxon-name-part taxon-name-part-type="species" reg="roseus">roseus</tp:taxon-name-part></tp:taxon-name></italic> (Linnaeus) (rosy starling), <italic><tp:taxon-name><tp:taxon-name-part taxon-name-part-type="genus" reg="Phoenicurus">Phoenicurus</tp:taxon-name-part><tp:taxon-name-part taxon-name-part-type="species" reg="phoenicurus">phoenicurus</tp:taxon-name-part></tp:taxon-name></italic> (Linnaeus) (common redstart), <italic><tp:taxon-name><tp:taxon-name-part taxon-name-part-type="genus" reg="Phylloscopus">Phylloscopus</tp:taxon-name-part><tp:taxon-name-part taxon-name-part-type="species" reg="fuscatus">fuscatus</tp:taxon-name-part></tp:taxon-name></italic> (Blyth) (dusky warbler), <italic><tp:taxon-name><tp:taxon-name-part taxon-name-part-type="genus" reg="Phylloscopus">Phylloscopus</tp:taxon-name-part><tp:taxon-name-part taxon-name-part-type="species" reg="trochiloides">trochiloides</tp:taxon-name-part></tp:taxon-name></italic> (Sundevall) (greenish warbler), <italic><tp:taxon-name><tp:taxon-name-part taxon-name-part-type="genus" reg="Pica">Pica</tp:taxon-name-part><tp:taxon-name-part taxon-name-part-type="species" reg="pica">pica</tp:taxon-name-part></tp:taxon-name></italic> (Eurasian magpie), <italic><tp:taxon-name><tp:taxon-name-part taxon-name-part-type="genus" reg="Sitta">Sitta</tp:taxon-name-part><tp:taxon-name-part taxon-name-part-type="species" reg="europaea">europaea</tp:taxon-name-part></tp:taxon-name></italic> Linnaeus (Eurasian nuthatch), <italic><tp:taxon-name><tp:taxon-name-part taxon-name-part-type="genus" reg="Sturnus">Sturnus</tp:taxon-name-part><tp:taxon-name-part taxon-name-part-type="species" reg="vulgaris">vulgaris</tp:taxon-name-part></tp:taxon-name></italic> Linnaeus (common starling), <italic><tp:taxon-name><tp:taxon-name-part taxon-name-part-type="genus" reg="Sylvia">Sylvia</tp:taxon-name-part><tp:taxon-name-part taxon-name-part-type="species" reg="borin">borin</tp:taxon-name-part></tp:taxon-name></italic> (garden warbler), <italic><tp:taxon-name><tp:taxon-name-part taxon-name-part-type="genus" reg="Tetrao">Tetrao</tp:taxon-name-part><tp:taxon-name-part taxon-name-part-type="species" reg="urogallus">urogallus</tp:taxon-name-part></tp:taxon-name></italic> (western capercaillie), <italic><tp:taxon-name><tp:taxon-name-part taxon-name-part-type="genus" reg="Tetrastes">Tetrastes</tp:taxon-name-part><tp:taxon-name-part taxon-name-part-type="species" reg="bonasia">bonasia</tp:taxon-name-part></tp:taxon-name></italic> (hazel grouse), <italic><tp:taxon-name><tp:taxon-name-part taxon-name-part-type="genus" reg="Turdus">Turdus</tp:taxon-name-part><tp:taxon-name-part taxon-name-part-type="species" reg="iliacus">iliacus</tp:taxon-name-part></tp:taxon-name></italic> Linnaeus (redwing), <italic><tp:taxon-name><tp:taxon-name-part taxon-name-part-type="genus" reg="Turdus">Turdus</tp:taxon-name-part><tp:taxon-name-part taxon-name-part-type="species" reg="philomelos">philomelos</tp:taxon-name-part></tp:taxon-name></italic> Brehm (song thrush), <italic><tp:taxon-name><tp:taxon-name-part taxon-name-part-type="genus" reg="Turdus">Turdus</tp:taxon-name-part><tp:taxon-name-part taxon-name-part-type="species" reg="pilaris">pilaris</tp:taxon-name-part></tp:taxon-name></italic> Linnaeus (fieldfare), <italic><tp:taxon-name><tp:taxon-name-part taxon-name-part-type="genus" reg="Turdus">Turdus</tp:taxon-name-part><tp:taxon-name-part taxon-name-part-type="species" reg="ruficollis">ruficollis</tp:taxon-name-part></tp:taxon-name></italic> Pallas (red-throated thrush), <italic><tp:taxon-name><tp:taxon-name-part taxon-name-part-type="genus" reg="Turdus">Turdus</tp:taxon-name-part><tp:taxon-name-part taxon-name-part-type="species" reg="viscivorus">viscivorus</tp:taxon-name-part></tp:taxon-name></italic> (mistle thrush) (<xref ref-type="bibr" rid="B117">Filippova 1977</xref>; <xref ref-type="bibr" rid="B269">Moskvitina et al. 2014</xref>).</p><p><bold><tp:taxon-name><tp:taxon-name-part taxon-name-part-type="class">Mammalia</tp:taxon-name-part></tp:taxon-name></bold>: <italic><tp:taxon-name><tp:taxon-name-part taxon-name-part-type="genus" reg="Alexandromys">Alexandromys</tp:taxon-name-part><tp:taxon-name-part taxon-name-part-type="species" reg="oeconomus">oeconomus</tp:taxon-name-part></tp:taxon-name></italic> (tundra vole), <italic><tp:taxon-name><tp:taxon-name-part taxon-name-part-type="genus" reg="Apodemus">Apodemus</tp:taxon-name-part><tp:taxon-name-part taxon-name-part-type="species" reg="agrarius">agrarius</tp:taxon-name-part></tp:taxon-name></italic> (striped field mouse), <italic><tp:taxon-name><tp:taxon-name-part taxon-name-part-type="genus" reg="Arvicola">Arvicola</tp:taxon-name-part><tp:taxon-name-part taxon-name-part-type="species" reg="amphibius">amphibius</tp:taxon-name-part></tp:taxon-name></italic> (European water vole), <italic><tp:taxon-name><tp:taxon-name-part taxon-name-part-type="genus" reg="Craseomys">Craseomys</tp:taxon-name-part><tp:taxon-name-part taxon-name-part-type="species" reg="rufocanus">rufocanus</tp:taxon-name-part></tp:taxon-name></italic> (grey red-backed vole), <italic><tp:taxon-name><tp:taxon-name-part taxon-name-part-type="genus" reg="Cricetus">Cricetus</tp:taxon-name-part><tp:taxon-name-part taxon-name-part-type="species" reg="cricetus">cricetus</tp:taxon-name-part></tp:taxon-name></italic> (European hamster), <italic><tp:taxon-name><tp:taxon-name-part taxon-name-part-type="genus" reg="Eutamias">Eutamias</tp:taxon-name-part><tp:taxon-name-part taxon-name-part-type="species" reg="sibiricus">sibiricus</tp:taxon-name-part></tp:taxon-name></italic> (Siberian chipmunk), <italic><tp:taxon-name><tp:taxon-name-part taxon-name-part-type="genus" reg="Lepus">Lepus</tp:taxon-name-part><tp:taxon-name-part taxon-name-part-type="species" reg="timidus">timidus</tp:taxon-name-part></tp:taxon-name></italic> (mountain hare), <italic><tp:taxon-name><tp:taxon-name-part taxon-name-part-type="genus" reg="Microtus">Microtus</tp:taxon-name-part><tp:taxon-name-part taxon-name-part-type="species" reg="agrestis">agrestis</tp:taxon-name-part></tp:taxon-name></italic> (short-tailed field vole), <italic><tp:taxon-name><tp:taxon-name-part taxon-name-part-type="genus" reg="Microtus">Microtus</tp:taxon-name-part><tp:taxon-name-part taxon-name-part-type="species" reg="arvalis">arvalis</tp:taxon-name-part></tp:taxon-name></italic> (common vole), <italic><tp:taxon-name><tp:taxon-name-part taxon-name-part-type="genus" reg="Mus">Mus</tp:taxon-name-part><tp:taxon-name-part taxon-name-part-type="species" reg="musculus">musculus</tp:taxon-name-part></tp:taxon-name></italic> (house mouse), <italic><tp:taxon-name><tp:taxon-name-part taxon-name-part-type="genus" reg="Myodes">Myodes</tp:taxon-name-part><tp:taxon-name-part taxon-name-part-type="species" reg="glareolus">glareolus</tp:taxon-name-part></tp:taxon-name></italic> (bank vole), <italic><tp:taxon-name><tp:taxon-name-part taxon-name-part-type="genus" reg="Myodes">Myodes</tp:taxon-name-part><tp:taxon-name-part taxon-name-part-type="species" reg="rutilus">rutilus</tp:taxon-name-part></tp:taxon-name></italic> (northern red-backed vole), <italic><tp:taxon-name><tp:taxon-name-part taxon-name-part-type="genus" reg="Neomys">Neomys</tp:taxon-name-part><tp:taxon-name-part taxon-name-part-type="species" reg="fodiens">fodiens</tp:taxon-name-part></tp:taxon-name></italic> (Eurasian water shrew), <italic><tp:taxon-name><tp:taxon-name-part taxon-name-part-type="genus" reg="Nothocricetulus">Nothocricetulus</tp:taxon-name-part><tp:taxon-name-part taxon-name-part-type="species" reg="migratorius">migratorius</tp:taxon-name-part></tp:taxon-name></italic> (grey dwarf hamster), <italic><tp:taxon-name><tp:taxon-name-part taxon-name-part-type="genus" reg="Ochotona">Ochotona</tp:taxon-name-part><tp:taxon-name-part taxon-name-part-type="species" reg="alpina">alpina</tp:taxon-name-part></tp:taxon-name></italic> (Alpine pika), <italic><tp:taxon-name><tp:taxon-name-part taxon-name-part-type="genus" reg="Sciurus">Sciurus</tp:taxon-name-part><tp:taxon-name-part taxon-name-part-type="species" reg="vulgaris">vulgaris</tp:taxon-name-part></tp:taxon-name></italic> (red squirrel), <italic><tp:taxon-name><tp:taxon-name-part taxon-name-part-type="genus" reg="Sicista">Sicista</tp:taxon-name-part><tp:taxon-name-part taxon-name-part-type="species" reg="betulina">betulina</tp:taxon-name-part></tp:taxon-name></italic> (northern birch mouse), <italic><tp:taxon-name><tp:taxon-name-part taxon-name-part-type="genus" reg="Sicista">Sicista</tp:taxon-name-part><tp:taxon-name-part taxon-name-part-type="species" reg="subtilis">subtilis</tp:taxon-name-part></tp:taxon-name></italic> (Pallas) (southern birch mouse), <italic><tp:taxon-name><tp:taxon-name-part taxon-name-part-type="genus" reg="Sorex">Sorex</tp:taxon-name-part><tp:taxon-name-part taxon-name-part-type="species" reg="araneus">araneus</tp:taxon-name-part></tp:taxon-name></italic> (common shrew), <italic><tp:taxon-name><tp:taxon-name-part taxon-name-part-type="genus" reg="Sorex">Sorex</tp:taxon-name-part><tp:taxon-name-part taxon-name-part-type="species" reg="minutus">minutus</tp:taxon-name-part></tp:taxon-name></italic> (Eurasian pygmy shrew), <italic><tp:taxon-name><tp:taxon-name-part taxon-name-part-type="genus" reg="Sorex">Sorex</tp:taxon-name-part><tp:taxon-name-part taxon-name-part-type="species" reg="roboratus">roboratus</tp:taxon-name-part></tp:taxon-name></italic> (flat-skulled shrew), <italic><tp:taxon-name><tp:taxon-name-part taxon-name-part-type="genus" reg="Stenocranius">Stenocranius</tp:taxon-name-part><tp:taxon-name-part taxon-name-part-type="species" reg="gregalis">gregalis</tp:taxon-name-part></tp:taxon-name></italic> (Pallas) (narrow-headed vole) (<xref ref-type="bibr" rid="B117">Filippova 1977</xref>).</p></tp:treatment-sec><tp:treatment-sec sec-type="Recorded locations" id="SECID0EKYDI"><title>Recorded locations</title><p><bold>(Fig. <xref ref-type="fig" rid="F13">13</xref>). Russia</bold>: Tomsk Oblast (<xref ref-type="bibr" rid="B221">Kovalev et al. 2015</xref>), Novosibirsk Oblast, Altai Republic (<xref ref-type="bibr" rid="B408">Tkachev et al. 2017</xref>), Altai Krai, Kemerovo Oblast, Krasnoyarsk Krai, Khakassia, northern spurs of the Western Sayan, Amur Oblast, Khabarovsk, Primorsky Krai – the Sikhote-Alin (<xref ref-type="bibr" rid="B113">Filippova 1969</xref>; <xref ref-type="bibr" rid="B353">Sapegina and Ravkin 1969</xref>; <xref ref-type="bibr" rid="B131">Filippova and Panova 1998</xref>), Russky Island (<xref ref-type="bibr" rid="B290">Nikitin et al. 2021</xref>). <bold>Kazakhstan</bold>: East Kazakhstan Region (<xref ref-type="bibr" rid="B408">Tkachev et al. 2017</xref>; <xref ref-type="bibr" rid="B319">Perfilyeva et al. 2020</xref>), Abai Region, Jetisu Region (<xref ref-type="bibr" rid="B117">Filippova 1977</xref>), Tarbagatai Mountains, Dzungarian Alatau, Küngöy Ala-Too Range (<xref ref-type="bibr" rid="B425">Ushakova et al. 1976</xref>; <xref ref-type="bibr" rid="B131">Filippova and Panova 1998</xref>). <bold>Kyrgyzstan</bold>: Küngöy Ala-Too Range (<xref ref-type="bibr" rid="B131">Filippova and Panova 1998</xref>), Terskey Ala-too (<xref ref-type="bibr" rid="B105">Fedorova 2017</xref>).</p><fig id="F13" position="float" orientation="portrait"><object-id xmlns:xlink="http://www.w3.org/1999/xlink" content-type="doi" xlink:type="simple">10.3897/zookeys.1201.115467.figure13</object-id><object-id xmlns:xlink="http://www.w3.org/1999/xlink" content-type="arpha" xlink:type="simple">AA7B14B8-1BE2-5329-BC15-4678BDCDA9A7</object-id><label>Figure 13.</label><caption><p>Map of Russia and neighboring countries showing the locations where <italic><tp:taxon-name><tp:taxon-name-part taxon-name-part-type="genus" reg="Ixodes">Ixodes</tp:taxon-name-part><tp:taxon-name-part taxon-name-part-type="species" reg="pavlovskyi">pavlovskyi</tp:taxon-name-part></tp:taxon-name></italic> was reported.</p></caption><graphic xmlns:xlink="http://www.w3.org/1999/xlink" xlink:href="zookeys-1201-255_article-115467__-g013.jpg" position="float" orientation="portrait" xlink:type="simple" id="oo_1049199.jpg"><uri content-type="original_file" xlink:type="simple">https://binary.pensoft.net/fig/1049199</uri></graphic></fig></tp:treatment-sec><tp:treatment-sec sec-type="ecology" id="SECID0EH2DI"><title>Ecology and other information.</title><p><italic><tp:taxon-name><tp:taxon-name-part taxon-name-part-type="genus" reg="Ixodes">Ixodes</tp:taxon-name-part><tp:taxon-name-part taxon-name-part-type="species" reg="pavlovskyi">pavlovskyi</tp:taxon-name-part></tp:taxon-name></italic> is a tick species distributed in Western Siberia, the Far East, Eastern Kazakhstan, and Kyrgyzstan (<xref ref-type="bibr" rid="B117">Filippova 1977</xref>; <xref ref-type="bibr" rid="B105">Fedorova 2017</xref>), as well as in China (Guo et el. 2016) and Japan (<xref ref-type="bibr" rid="B275">Nakao et al. 1992</xref>; <xref ref-type="bibr" rid="B158">Guglielmone et al. 2023</xref>). It more often prefers birds as hosts, as well as small mammals although some cases of human and livestock infestation are also recorded. Its preferred habitats include usually coniferous and deciduous forests, undergrowth, as well as motley grass (<xref ref-type="bibr" rid="B117">Filippova 1977</xref>).</p><p>Often it can be found in the same biotopes together with <italic><tp:taxon-name><tp:taxon-name-part taxon-name-part-type="genus" reg="Ixodes">I.</tp:taxon-name-part><tp:taxon-name-part taxon-name-part-type="species" reg="persulcatus">persulcatus</tp:taxon-name-part></tp:taxon-name></italic> with complete coincidence of the seasons of activity of both species at each ontogenetic stage (<xref ref-type="bibr" rid="B120">Filippova 1999</xref>) and where their hybridization can also occur (<xref ref-type="bibr" rid="B221">Kovalev et al. 2015</xref>; <xref ref-type="bibr" rid="B335">Rar et al. 2019</xref>).</p><p>In certain areas of Siberia <italic><tp:taxon-name><tp:taxon-name-part taxon-name-part-type="genus" reg="Ixodes">I.</tp:taxon-name-part><tp:taxon-name-part taxon-name-part-type="species" reg="pavlovskyi">pavlovskyi</tp:taxon-name-part></tp:taxon-name></italic> outnumbers <italic><tp:taxon-name><tp:taxon-name-part taxon-name-part-type="genus" reg="Ixodes">I.</tp:taxon-name-part><tp:taxon-name-part taxon-name-part-type="species" reg="persulcatus">persulcatus</tp:taxon-name-part></tp:taxon-name></italic> and also other tick species due to the high abundance of ground-feeding birds, especially in urban landscapes with habitats suitable for ticks like parks and cemeteries. So, for example, in the city of Tomsk in Western Siberia <italic><tp:taxon-name><tp:taxon-name-part taxon-name-part-type="genus" reg="Ixodes">I.</tp:taxon-name-part><tp:taxon-name-part taxon-name-part-type="species" reg="pavlovskyi">pavlovskyi</tp:taxon-name-part></tp:taxon-name></italic> dominates everywhere in the city and its outskirts (<xref ref-type="bibr" rid="B341">Romanenko 2011</xref>). Probably eventually over time <italic><tp:taxon-name><tp:taxon-name-part taxon-name-part-type="genus" reg="Ixodes">I.</tp:taxon-name-part><tp:taxon-name-part taxon-name-part-type="species" reg="persulcatus">persulcatus</tp:taxon-name-part></tp:taxon-name></italic> was gradually replaced by <italic><tp:taxon-name><tp:taxon-name-part taxon-name-part-type="genus" reg="Ixodes">I.</tp:taxon-name-part><tp:taxon-name-part taxon-name-part-type="species" reg="pavlovskyi">pavlovskyi</tp:taxon-name-part></tp:taxon-name></italic> because it is too difficult for adult <italic><tp:taxon-name><tp:taxon-name-part taxon-name-part-type="genus" reg="Ixodes">I.</tp:taxon-name-part><tp:taxon-name-part taxon-name-part-type="species" reg="persulcatus">persulcatus</tp:taxon-name-part></tp:taxon-name></italic> to find its preferred hosts, namely mammals (<xref ref-type="bibr" rid="B342">Romanenko and Leonovich 2015</xref>).</p><p><xref ref-type="bibr" rid="B131">Filippova and Panova (1998)</xref> recognize two subspecies in Russian populations of this tick, namely <italic><tp:taxon-name><tp:taxon-name-part taxon-name-part-type="genus" reg="Ixodes">I.</tp:taxon-name-part><tp:taxon-name-part taxon-name-part-type="species" reg="pavlovskyi">pavlovskyi</tp:taxon-name-part><tp:taxon-name-part taxon-name-part-type="subspecies" reg="pavlovskyi">pavlovskyi</tp:taxon-name-part></tp:taxon-name></italic> and <italic><tp:taxon-name><tp:taxon-name-part taxon-name-part-type="genus" reg="Ixodes">I.</tp:taxon-name-part><tp:taxon-name-part taxon-name-part-type="species" reg="pavlovskyi">pavlovskyi</tp:taxon-name-part><tp:taxon-name-part taxon-name-part-type="subspecies" reg="occidentalis">occidentalis</tp:taxon-name-part></tp:taxon-name></italic> which differentiation is based on morphological features between western and eastern specimens.</p><p>The type specimens of <italic><tp:taxon-name><tp:taxon-name-part taxon-name-part-type="genus" reg="Ixodes">I.</tp:taxon-name-part><tp:taxon-name-part taxon-name-part-type="species" reg="pavlovskyi">pavlovskyi</tp:taxon-name-part></tp:taxon-name></italic> are deposited at the Zoological Institute of the Russian Academy of Sciences and include <italic><tp:taxon-name><tp:taxon-name-part taxon-name-part-type="genus" reg="Ixodes">I.</tp:taxon-name-part><tp:taxon-name-part taxon-name-part-type="species" reg="pavlovskyi">pavlovskyi</tp:taxon-name-part></tp:taxon-name></italic>, Pomerantsev (<xref ref-type="bibr" rid="B325">Pomerantsev 1946</xref>: 11), the holotype: female; [Russia], DVK [Primorskii Terr.], Imanskii Forestry, hazel, 2.9.1932, type; AL I513. Description – <xref ref-type="bibr" rid="B117">Filippova 1977</xref>: 305–312 (female, male, nymph, larva); as well as <tp:taxon-name><tp:taxon-name-part taxon-name-part-type="genus" reg="Ixodes">I.</tp:taxon-name-part><tp:taxon-name-part taxon-name-part-type="species" reg="pavlovskyi">pavlovskyi</tp:taxon-name-part><tp:taxon-name-part taxon-name-part-type="infraspecific-rank">subsp.</tp:taxon-name-part><tp:taxon-name-part taxon-name-part-type="subspecies" reg="occidentalis">occidentalis</tp:taxon-name-part></tp:taxon-name> (<xref ref-type="bibr" rid="B131">Filippova and Panova 1998</xref>: 396–411 – female, male, nymph, larva) the holotype: female; Russia, western foothills of Kuznetskii Ala Tau, basin of upper Tom River, environs of Mezhdurechensk, from vegetation, flagging, 24.5.1972, coll. E.D. Chigirik, det. N.A. Filippova; AL I1016 and finally <tp:taxon-name><tp:taxon-name-part taxon-name-part-type="genus" reg="Ixodes">I.</tp:taxon-name-part><tp:taxon-name-part taxon-name-part-type="species" reg="pavlovskyi">pavlovskyi</tp:taxon-name-part><tp:taxon-name-part taxon-name-part-type="infraspecific-rank">subsp.</tp:taxon-name-part><tp:taxon-name-part taxon-name-part-type="subspecies" reg="pavlovskyi">pavlovskyi</tp:taxon-name-part></tp:taxon-name> (<xref ref-type="bibr" rid="B131">Filippova and Panova 1998</xref>: 396–411, female, male, nymph, larva), the holotype (the same as the holotype of the species): see <italic><tp:taxon-name><tp:taxon-name-part taxon-name-part-type="genus" reg="Ixodes">I.</tp:taxon-name-part><tp:taxon-name-part taxon-name-part-type="species" reg="pavlovskyi">pavlovskyi</tp:taxon-name-part></tp:taxon-name></italic> (<xref ref-type="bibr" rid="B123">Filippova 2008</xref>).</p></tp:treatment-sec><ref-list><ref id="B117"><mixed-citation xmlns:xlink="http://www.w3.org/1999/xlink" xlink:type="simple"><person-group><name name-style="western"><surname>Filippova</surname><given-names>NA</given-names></name></person-group> (<year>1977</year>) <source>Ixodid ticks subfamily <tp:taxon-name><tp:taxon-name-part taxon-name-part-type="subfamily">Ixodinae</tp:taxon-name-part></tp:taxon-name>. <tp:taxon-name><tp:taxon-name-part taxon-name-part-type="class">Arachnida</tp:taxon-name-part></tp:taxon-name>. Vol. 4. Fauna of the USSR.</source><publisher-name>Nauka</publisher-name>, <publisher-loc>Leningrad</publisher-loc>, <size units="page">396 pp</size>. [In Russian]</mixed-citation></ref><ref id="B269"><mixed-citation xmlns:xlink="http://www.w3.org/1999/xlink" xlink:type="simple"><person-group><name name-style="western"><surname>Moskvitina</surname><given-names>NS</given-names></name><name name-style="western"><surname>Korobitsyn</surname><given-names>IG</given-names></name><name name-style="western"><surname>Tyuten’kov</surname><given-names>OY</given-names></name><name name-style="western"><surname>Gashkov</surname><given-names>SI</given-names></name><name name-style="western"><surname>Kononova</surname><given-names>YV</given-names></name><name name-style="western"><surname>Moskvitin</surname><given-names>SS</given-names></name><name name-style="western"><surname>Romanenko</surname><given-names>VN</given-names></name><name name-style="western"><surname>Mikryukova</surname><given-names>TP</given-names></name><name name-style="western"><surname>Protopopova</surname><given-names>EV</given-names></name><name name-style="western"><surname>Kartashov</surname><given-names>MY</given-names></name><name name-style="western"><surname>Chausov</surname><given-names>EV</given-names></name><name name-style="western"><surname>Konovalova</surname><given-names>SN</given-names></name><name name-style="western"><surname>Tupota</surname><given-names>NL</given-names></name><name name-style="western"><surname>Sementsova</surname><given-names>AO</given-names></name><name name-style="western"><surname>Ternovoi</surname><given-names>VA</given-names></name><name name-style="western"><surname>Loktev</surname><given-names>VB</given-names></name></person-group> (<year>2014</year>) <article-title>The role of birds in the maintenance of tick-borne infections in the Tomsk anthropurgic foci.</article-title><source>Biology Bulletin of the Russian Academy of Sciences</source><volume>41</volume>(<issue>4</issue>): <fpage>387</fpage>–<lpage>393</lpage>. <ext-link xlink:href="10.1134/S1062359014040086" ext-link-type="doi" xlink:type="simple">https://doi.org/10.1134/S1062359014040086</ext-link></mixed-citation></ref><ref id="B221"><mixed-citation xmlns:xlink="http://www.w3.org/1999/xlink" xlink:type="simple"><person-group><name name-style="western"><surname>Kovalev</surname><given-names>SY</given-names></name><name name-style="western"><surname>Mikhaylishcheva</surname><given-names>MS</given-names></name><name name-style="western"><surname>Mukhacheva</surname><given-names>TA</given-names></name></person-group> (<year>2015</year>) <article-title>Natural hybridization of the ticks <italic><tp:taxon-name><tp:taxon-name-part taxon-name-part-type="genus">Ixodes</tp:taxon-name-part><tp:taxon-name-part taxon-name-part-type="species">persulcatus</tp:taxon-name-part></tp:taxon-name></italic> and <italic><tp:taxon-name><tp:taxon-name-part taxon-name-part-type="genus">Ixodes</tp:taxon-name-part><tp:taxon-name-part taxon-name-part-type="species">pavlovskyi</tp:taxon-name-part></tp:taxon-name></italic> in their sympatric populations in Western Siberia.</article-title><source>Infection, Genetics and Evolution</source><volume>32</volume>: <fpage>388</fpage>–<lpage>395</lpage>. <ext-link xlink:href="10.1016/j.meegid.2015.04.003" ext-link-type="doi" xlink:type="simple">https://doi.org/10.1016/j.meegid.2015.04.003</ext-link></mixed-citation></ref><ref id="B408"><mixed-citation xmlns:xlink="http://www.w3.org/1999/xlink" xlink:type="simple"><person-group><name name-style="western"><surname>Tkachev</surname><given-names>SE</given-names></name><name name-style="western"><surname>Tikunov</surname><given-names>AY</given-names></name><name name-style="western"><surname>Babkin</surname><given-names>IV</given-names></name><name name-style="western"><surname>Livanova</surname><given-names>NN</given-names></name><name name-style="western"><surname>Livanov</surname><given-names>SG</given-names></name><name name-style="western"><surname>Panov</surname><given-names>VV</given-names></name><name name-style="western"><surname>Yakimenko</surname><given-names>VV</given-names></name><name name-style="western"><surname>Tantsev</surname><given-names>AK</given-names></name><name name-style="western"><surname>Taranenko</surname><given-names>DE</given-names></name><name name-style="western"><surname>Tikunova</surname><given-names>NV</given-names></name></person-group> (<year>2017</year>) <article-title>Occurrence and genetic variability of Kemerovo virus in <italic><tp:taxon-name><tp:taxon-name-part taxon-name-part-type="genus">Ixodes</tp:taxon-name-part></tp:taxon-name></italic> ticks from different regions of Western Siberia, Russia and Kazakhstan.</article-title><source>Infection, Genetics and Evolution</source><volume>47</volume>: <fpage>56</fpage>–<lpage>63</lpage>. <ext-link xlink:href="10.1016/j.meegid.2016.11.007" ext-link-type="doi" xlink:type="simple">https://doi.org/10.1016/j.meegid.2016.11.007</ext-link></mixed-citation></ref><ref id="B113"><mixed-citation xmlns:xlink="http://www.w3.org/1999/xlink" xlink:type="simple"><person-group><name name-style="western"><surname>Filippova</surname><given-names>NA</given-names></name></person-group> (<year>1969</year>) <article-title>Taxonomic aspects of the study of ticks belonging to the genus <italic><tp:taxon-name><tp:taxon-name-part taxon-name-part-type="genus">Ixodes</tp:taxon-name-part></tp:taxon-name></italic> Latr. (<tp:taxon-name><tp:taxon-name-part taxon-name-part-type="superfamily">Ixodoidea</tp:taxon-name-part></tp:taxon-name>, <tp:taxon-name><tp:taxon-name-part taxon-name-part-type="family">Ixodidae</tp:taxon-name-part></tp:taxon-name>), vectors of tick-borne encephalitis viruses.</article-title><source>Entomologicheskoe Obozrenie</source><volume>48</volume>(<issue>3</issue>): <fpage>675</fpage>–<lpage>688</lpage>. [In Russian]</mixed-citation></ref><ref id="B353"><mixed-citation xmlns:xlink="http://www.w3.org/1999/xlink" xlink:type="simple"><person-group><name name-style="western"><surname>Sapegina</surname><given-names>VF</given-names></name><name name-style="western"><surname>Ravkin</surname><given-names>YS</given-names></name></person-group> (<year>1969</year>) <article-title>About findings of <italic><tp:taxon-name><tp:taxon-name-part taxon-name-part-type="genus">Ixodes</tp:taxon-name-part><tp:taxon-name-part taxon-name-part-type="species">pavlovskyi</tp:taxon-name-part></tp:taxon-name></italic> Pom. in the North-Eastern Altai.</article-title><source>Parazitologiia</source><volume>3</volume>(<issue>1</issue>): <fpage>22</fpage>–<lpage>23</lpage>. [In Russian]</mixed-citation></ref><ref id="B131"><mixed-citation xmlns:xlink="http://www.w3.org/1999/xlink" xlink:type="simple"><person-group><name name-style="western"><surname>Filippova</surname><given-names>NA</given-names></name><name name-style="western"><surname>Panova</surname><given-names>IV</given-names></name></person-group> (<year>1998</year>) <article-title>Geographical variation of all active stages of ontogenesis as a basis for estimate of intraspecific taxonomic structure of <italic><tp:taxon-name><tp:taxon-name-part taxon-name-part-type="genus">Ixodes</tp:taxon-name-part><tp:taxon-name-part taxon-name-part-type="species">pavlovskyi</tp:taxon-name-part></tp:taxon-name></italic> (<tp:taxon-name><tp:taxon-name-part taxon-name-part-type="family">Ixodidae</tp:taxon-name-part></tp:taxon-name>).</article-title><source>Parazitologiia</source><volume>32</volume>(<issue>5</issue>): <fpage>396</fpage>–<lpage>411</lpage>. [In Russian]</mixed-citation></ref><ref id="B290"><mixed-citation xmlns:xlink="http://www.w3.org/1999/xlink" xlink:type="simple"><person-group><name name-style="western"><surname>Nikitin</surname><given-names>AY</given-names></name><name name-style="western"><surname>Verzhutskaya</surname><given-names>YA</given-names></name><name name-style="western"><surname>Morozov</surname><given-names>IM</given-names></name><name name-style="western"><surname>Gordeyko</surname><given-names>NS</given-names></name></person-group> (<year>2021</year>) <article-title>Exoskeletal anomalies in <italic><tp:taxon-name><tp:taxon-name-part taxon-name-part-type="genus">Ixodes</tp:taxon-name-part><tp:taxon-name-part taxon-name-part-type="species">pavlovskyi</tp:taxon-name-part><tp:taxon-name-part taxon-name-part-type="subspecies">pavlovskyi</tp:taxon-name-part></tp:taxon-name></italic> (<tp:taxon-name><tp:taxon-name-part taxon-name-part-type="superorder">Parasitiformes</tp:taxon-name-part></tp:taxon-name>, <tp:taxon-name><tp:taxon-name-part taxon-name-part-type="family">Ixodidae</tp:taxon-name-part></tp:taxon-name>).</article-title><source>Entomological Review</source><volume>101</volume>(<issue>9</issue>): <fpage>1434</fpage>–<lpage>1440</lpage>. <ext-link xlink:href="10.1134/S0013873821090207" ext-link-type="doi" xlink:type="simple">https://doi.org/10.1134/S0013873821090207</ext-link></mixed-citation></ref><ref id="B319"><mixed-citation xmlns:xlink="http://www.w3.org/1999/xlink" xlink:type="simple"><person-group><name name-style="western"><surname>Perfilyeva</surname><given-names>YV</given-names></name><name name-style="western"><surname>Shapiyeva</surname><given-names>ZZ</given-names></name><name name-style="western"><surname>Ostapchuk</surname><given-names>YO</given-names></name><name name-style="western"><surname>Berdygulova</surname><given-names>ZA</given-names></name><name name-style="western"><surname>Bissenbay</surname><given-names>AO</given-names></name><name name-style="western"><surname>Kulemin</surname><given-names>MV</given-names></name><name name-style="western"><surname>Ismagulova</surname><given-names>GA</given-names></name><name name-style="western"><surname>Skiba</surname><given-names>YA</given-names></name><name name-style="western"><surname>Sayakova</surname><given-names>ZZ</given-names></name><name name-style="western"><surname>Mamadaliyev</surname><given-names>SM</given-names></name><name name-style="western"><surname>Maltseva</surname><given-names>ER</given-names></name><name name-style="western"><surname>Dmitrovskiy</surname><given-names>AM</given-names></name></person-group> (<year>2020</year>) <article-title>Tick-borne pathogens and their vectors in Kazakhstan – a review.</article-title><source>Ticks and Tick-Borne Diseases</source><volume>11</volume>(<issue>5</issue>): <fpage>1</fpage>–<lpage>10</lpage>. <ext-link xlink:href="10.1016/j.ttbdis.2020.101498" ext-link-type="doi" xlink:type="simple">https://doi.org/10.1016/j.ttbdis.2020.101498</ext-link></mixed-citation></ref><ref id="B425"><mixed-citation xmlns:xlink="http://www.w3.org/1999/xlink" xlink:type="simple"><person-group><name name-style="western"><surname>Ushakova</surname><given-names>GV</given-names></name><name name-style="western"><surname>Fedosenko</surname><given-names>AK</given-names></name><name name-style="western"><surname>Lobachev</surname><given-names>YS</given-names></name></person-group> (<year>1976</year>) <article-title>Ixodid ticks of the Dzungarian Alatau (<tp:taxon-name><tp:taxon-name-part taxon-name-part-type="superorder">Parasitiformes</tp:taxon-name-part></tp:taxon-name>, <tp:taxon-name><tp:taxon-name-part taxon-name-part-type="family">Ixodidae</tp:taxon-name-part></tp:taxon-name>).</article-title><source>Trudy Instituta Zoologii AN KazSSR</source><volume>36</volume>: <fpage>100</fpage>–<lpage>111</lpage>. [In Russian]</mixed-citation></ref><ref id="B105"><mixed-citation xmlns:xlink="http://www.w3.org/1999/xlink" xlink:type="simple"><person-group><name name-style="western"><surname>Fedorova</surname><given-names>SJ</given-names></name></person-group> (<year>2017</year>) <article-title><tp:taxon-name><tp:taxon-name-part taxon-name-part-type="family">Ixodidae</tp:taxon-name-part></tp:taxon-name> ticks of northern Tien-Shan as environmental indicators.</article-title><source>Nauka, Novye Tehnologii I Innovacii V Kyrgyzstane</source><volume>7</volume>: <fpage>151</fpage>–<lpage>154</lpage>. [In Russian]</mixed-citation></ref><ref id="B275"><mixed-citation xmlns:xlink="http://www.w3.org/1999/xlink" xlink:type="simple"><person-group><name name-style="western"><surname>Nakao</surname><given-names>M</given-names></name><name name-style="western"><surname>Miyamoto</surname><given-names>K</given-names></name><name name-style="western"><surname>Kitaoka</surname><given-names>S</given-names></name></person-group> (<year>1992</year>) <article-title>A new record of <italic><tp:taxon-name><tp:taxon-name-part taxon-name-part-type="genus">Ixodes</tp:taxon-name-part><tp:taxon-name-part taxon-name-part-type="species">pavlovskyi</tp:taxon-name-part></tp:taxon-name></italic> Pomerantzev from Hokkaido, Japan (<tp:taxon-name><tp:taxon-name-part taxon-name-part-type="subclass">Acari</tp:taxon-name-part></tp:taxon-name>: <tp:taxon-name><tp:taxon-name-part taxon-name-part-type="family">Ixodidae</tp:taxon-name-part></tp:taxon-name>).</article-title><source>Japanese Journal of Sanitary Zoology</source><volume>43</volume>(<issue>3</issue>): <fpage>229</fpage>–<lpage>234</lpage>. <ext-link xlink:href="10.7601/mez.43.229" ext-link-type="doi" xlink:type="simple">https://doi.org/10.7601/mez.43.229</ext-link></mixed-citation></ref><ref id="B158"><mixed-citation xmlns:xlink="http://www.w3.org/1999/xlink" xlink:type="simple"><person-group><name name-style="western"><surname>Guglielmone</surname><given-names>AA</given-names></name><name name-style="western"><surname>Nava</surname><given-names>S</given-names></name><name name-style="western"><surname>Robbins</surname><given-names>RG</given-names></name></person-group> (<year>2023</year>) <article-title>Geographic distribution of the hard ticks (<tp:taxon-name><tp:taxon-name-part taxon-name-part-type="subclass">Acari</tp:taxon-name-part></tp:taxon-name>: <tp:taxon-name><tp:taxon-name-part taxon-name-part-type="order">Ixodida</tp:taxon-name-part></tp:taxon-name>: <tp:taxon-name><tp:taxon-name-part taxon-name-part-type="family">Ixodidae</tp:taxon-name-part></tp:taxon-name>) of the world by countries and territories.</article-title><source>Zootaxa</source><volume>5251</volume>(<issue>1</issue>): <fpage>1</fpage>–<lpage>274</lpage>. <ext-link xlink:href="10.11646/zootaxa.5251.1.1" ext-link-type="doi" xlink:type="simple">https://doi.org/10.11646/zootaxa.5251.1.1</ext-link></mixed-citation></ref><ref id="B120"><mixed-citation xmlns:xlink="http://www.w3.org/1999/xlink" xlink:type="simple"><person-group><name name-style="western"><surname>Filippova</surname><given-names>NA</given-names></name></person-group> (<year>1999</year>) <article-title>Sympatry of closely related species of ixodid ticks and its possible role in parasitic systems of natural foci of transmissive diseases.</article-title><source>Parazitologiia</source><volume>33</volume>(<issue>3</issue>): <fpage>223</fpage>–<lpage>241</lpage>. [In Russian]</mixed-citation></ref><ref id="B335"><mixed-citation xmlns:xlink="http://www.w3.org/1999/xlink" xlink:type="simple"><person-group><name name-style="western"><surname>Rar</surname><given-names>VA</given-names></name><name name-style="western"><surname>Livanova</surname><given-names>N</given-names></name><name name-style="western"><surname>Sabitova</surname><given-names>Y</given-names></name><name name-style="western"><surname>Igolkina</surname><given-names>Y</given-names></name><name name-style="western"><surname>Tkachev</surname><given-names>S</given-names></name><name name-style="western"><surname>Tikunov</surname><given-names>A</given-names></name><name name-style="western"><surname>Babkin</surname><given-names>I</given-names></name><name name-style="western"><surname>Golovljovaa</surname><given-names>I</given-names></name><name name-style="western"><surname>Panov</surname><given-names>V</given-names></name><name name-style="western"><surname>Tikunova</surname><given-names>N</given-names></name></person-group> (<year>2019</year>) <article-title><italic><tp:taxon-name><tp:taxon-name-part taxon-name-part-type="genus">Ixodes</tp:taxon-name-part><tp:taxon-name-part taxon-name-part-type="species">persulcatus</tp:taxon-name-part></tp:taxon-name></italic>/<italic><tp:taxon-name><tp:taxon-name-part taxon-name-part-type="genus"/><tp:taxon-name-part taxon-name-part-type="species">pavlovskyi</tp:taxon-name-part></tp:taxon-name></italic> natural hybrids in Siberia: Occurrence in sympatric areas and infection by a wide range of tick-transmitted agents.</article-title><source>Ticks and Tick-Borne Diseases</source><volume>10</volume>(<issue>6</issue>): <fpage>101254</fpage>. <ext-link xlink:href="10.1016/j.ttbdis.2019.05.020" ext-link-type="doi" xlink:type="simple">https://doi.org/10.1016/j.ttbdis.2019.05.020</ext-link></mixed-citation></ref><ref id="B341"><mixed-citation xmlns:xlink="http://www.w3.org/1999/xlink" xlink:type="simple"><person-group><name name-style="western"><surname>Romanenko</surname><given-names>VN</given-names></name></person-group> (<year>2011</year>) <article-title>Long-term dynamics of population density and species composition of pasture ixodid ticks (<tp:taxon-name><tp:taxon-name-part taxon-name-part-type="superorder">Parasitiformes</tp:taxon-name-part></tp:taxon-name>, <tp:taxon-name><tp:taxon-name-part taxon-name-part-type="family">Ixodidae</tp:taxon-name-part></tp:taxon-name>) in anthropogenic and natural areas.</article-title><source>Entomological Review</source><volume>91</volume>(<issue>9</issue>): <fpage>1190</fpage>–<lpage>1195</lpage>. <ext-link xlink:href="10.1134/S0013873811090132" ext-link-type="doi" xlink:type="simple">https://doi.org/10.1134/S0013873811090132</ext-link></mixed-citation></ref><ref id="B342"><mixed-citation xmlns:xlink="http://www.w3.org/1999/xlink" xlink:type="simple"><person-group><name name-style="western"><surname>Romanenko</surname><given-names>VN</given-names></name><name name-style="western"><surname>Leonovich</surname><given-names>SA</given-names></name></person-group> (<year>2015</year>) <article-title>Long-term monitoring and population dynamics of ixodid ticks in Tomsk city (Western Siberia).</article-title><source>Experimental &amp; Applied Acarology</source><volume>66</volume>(<issue>1</issue>): <fpage>103</fpage>–<lpage>118</lpage>. <ext-link xlink:href="10.1007/s10493-015-9879-2" ext-link-type="doi" xlink:type="simple">https://doi.org/10.1007/s10493-015-9879-2</ext-link></mixed-citation></ref><ref id="B325"><mixed-citation xmlns:xlink="http://www.w3.org/1999/xlink" xlink:type="simple"><person-group><name name-style="western"><surname>Pomerantsev</surname><given-names>BI</given-names></name></person-group> (<year>1946</year>) <source>Ticks (Family <tp:taxon-name><tp:taxon-name-part taxon-name-part-type="family">Ixodidae</tp:taxon-name-part></tp:taxon-name>) of the USSR and adjacent countries. Keys to the Fauna of the USSR. Vol. 26.</source><publisher-name>Nauka</publisher-name>, <publisher-loc>Moskva, Rossia</publisher-loc>, <size units="page">28 pp</size>. [In Russian]</mixed-citation></ref><ref id="B123"><mixed-citation xmlns:xlink="http://www.w3.org/1999/xlink" xlink:type="simple"><person-group><name name-style="western"><surname>Filippova</surname><given-names>NA</given-names></name></person-group> (<year>2008</year>) <article-title>Type specimens of argasid and ixodid ticks (<tp:taxon-name><tp:taxon-name-part taxon-name-part-type="superfamily">Ixodoidea</tp:taxon-name-part></tp:taxon-name>: <tp:taxon-name><tp:taxon-name-part taxon-name-part-type="family">Argasidae</tp:taxon-name-part></tp:taxon-name>, <tp:taxon-name><tp:taxon-name-part taxon-name-part-type="family">Ixodidae</tp:taxon-name-part></tp:taxon-name>) in the collection of the Zoological Institute, Russian Academy of Sciences (St. Petersburg).</article-title><source>Entomological Review</source><volume>88</volume>(<issue>8</issue>): <fpage>1002</fpage>–<lpage>1011</lpage>. <ext-link xlink:href="10.1134/S0013873808080149" ext-link-type="doi" xlink:type="simple">https://doi.org/10.1134/S0013873808080149</ext-link></mixed-citation></ref></ref-list></tp:taxon-treatment>
