# Supplementary material for: ﻿Checklist of hosts, illustrated geographical range, and ecology of tick species from the genus Ixodes (Acari, Ixodidae) in Russia and other post-Soviet countries
Source: Zookeys. 2024 May 14;1201:255–343. doi: 10.3897/zookeys.1201.115467 (PMC11109513; doi:10.3897/zookeys.1201.115467)
Supplement: XML Treatment for Ixodes persulcatus [file zookeys.1201.115467-treatment14.xml]

<!DOCTYPE tp:taxon-treatment
  PUBLIC "-//TaxonX//DTD Taxonomic Treatment Publishing DTD v0 20100105//EN" "tax-treatment-NSO.dtd">
<tp:taxon-treatment xmlns:tp="http://www.plazi.org/taxpub"><tp:treatment-meta><kwd-group><label>Taxon classification</label><kwd>
                  <named-content content-type="kingdom">Animalia</named-content>
                </kwd><kwd>
                  <named-content content-type="order">Ixodida</named-content>
                </kwd><kwd>
                  <named-content content-type="family">Ixodidae</named-content>
                </kwd></kwd-group><mixed-citation publication-type="journal"><person-group><name><surname>Fedorov</surname><given-names>Denis</given-names></name><name><surname>Hornok</surname><given-names>Sándor</given-names></name></person-group><article-title>﻿Checklist of hosts, illustrated geographical range, and ecology of tick species from the genus <italic><tp:taxon-name><tp:taxon-name-part taxon-name-part-type="genus" reg="Ixodes">Ixodes</tp:taxon-name-part></tp:taxon-name></italic> (<tp:taxon-name><tp:taxon-name-part taxon-name-part-type="subclass">Acari</tp:taxon-name-part></tp:taxon-name>, <tp:taxon-name><tp:taxon-name-part taxon-name-part-type="family">Ixodidae</tp:taxon-name-part></tp:taxon-name>) in Russia and other post-Soviet countries</article-title><source>Zookeys</source><day>14</day><month>05</month><year>2024</year><volume>1201</volume><fpage>255</fpage><lpage>343</lpage><pub-id pub-id-type="doi">10.3897/zookeys.1201.115467</pub-id></mixed-citation></tp:treatment-meta><tp:nomenclature><label>﻿</label><tp:taxon-name>
                <object-id xmlns:xlink="http://www.w3.org/1999/xlink" content-type="arpha" xlink:type="simple">BDAE1241-C08F-5E4C-8EA8-0E08CFD31873</object-id>
                <tp:taxon-name-part taxon-name-part-type="genus" reg="Ixodes">Ixodes</tp:taxon-name-part>
                <tp:taxon-name-part taxon-name-part-type="species" reg="persulcatus">persulcatus</tp:taxon-name-part>
              </tp:taxon-name><tp:taxon-authority>Schulze, 1930</tp:taxon-authority><tp:nomenclature-citation-list><tp:nomenclature-citation><tp:taxon-name>
                    <tp:taxon-name-part taxon-name-part-type="genus" reg="Ixodes">Ixodes</tp:taxon-name-part>
                    <tp:taxon-name-part taxon-name-part-type="species" reg="persulcatus">persulcatus</tp:taxon-name-part>
                  </tp:taxon-name><comment>Schulze, 1930: 294.</comment></tp:nomenclature-citation><tp:nomenclature-citation><tp:taxon-name>
                    <tp:taxon-name-part taxon-name-part-type="genus" reg="Ixodes">Ixodes</tp:taxon-name-part>
                    <tp:taxon-name-part taxon-name-part-type="species" reg="ricinus">ricinus</tp:taxon-name-part>
                    <tp:taxon-name-part taxon-name-part-type="subspecies" reg="miyazakiensis">miyazakiensis</tp:taxon-name-part>
                  </tp:taxon-name><comment>Kishida: <xref ref-type="bibr" rid="B266">Morel and Pérez 1978</xref>: 201.</comment></tp:nomenclature-citation><tp:nomenclature-citation><tp:taxon-name>
                    <tp:taxon-name-part taxon-name-part-type="genus" reg="Ixodes">Ixodes</tp:taxon-name-part>
                    <tp:taxon-name-part taxon-name-part-type="species" reg="persulcatus">persulcatus</tp:taxon-name-part>
                    <tp:taxon-name-part taxon-name-part-type="subspecies" reg="diversipalpis">diversipalpis</tp:taxon-name-part>
                  </tp:taxon-name><comment>Schulze, 1930: 294; <xref ref-type="bibr" rid="B327">Pomerantsev 1950</xref>: 43.</comment></tp:nomenclature-citation><tp:nomenclature-citation><tp:taxon-name>
                    <tp:taxon-name-part taxon-name-part-type="genus" reg="Ixodes">Ixodes</tp:taxon-name-part>
                    <tp:taxon-name-part taxon-name-part-type="species" reg="persulcatus">persulcatus</tp:taxon-name-part>
                    <tp:taxon-name-part taxon-name-part-type="subspecies" reg="cornuatus">cornuatus</tp:taxon-name-part>
                  </tp:taxon-name><comment>Olenev: <xref ref-type="bibr" rid="B327">Pomerantsev 1950</xref>: 43.</comment></tp:nomenclature-citation><tp:nomenclature-citation><tp:taxon-name>
                    <tp:taxon-name-part taxon-name-part-type="genus" reg="Ixodes">Ixodes</tp:taxon-name-part>
                    <tp:taxon-name-part taxon-name-part-type="species" reg="sachalinensis">sachalinensis</tp:taxon-name-part>
                  </tp:taxon-name><comment>Filippova: <xref ref-type="bibr" rid="B208">Kolonin 1981</xref>: 49.</comment></tp:nomenclature-citation></tp:nomenclature-citation-list></tp:nomenclature><tp:treatment-sec sec-type="Recorded hosts" id="SECID0EQHAK"><title>Recorded hosts.</title><p>The spectrum of hosts of <italic><tp:taxon-name><tp:taxon-name-part taxon-name-part-type="genus" reg="Ixodes">I.</tp:taxon-name-part><tp:taxon-name-part taxon-name-part-type="species" reg="persulcatus">persulcatus</tp:taxon-name-part></tp:taxon-name></italic> is extremely broad both systematically and ecologically and includes more than 200 species of mammals and 100 species of birds (<xref ref-type="bibr" rid="B376">Shilova and Clabovskii 1968</xref>). Rarely it can parasitize reptiles – lizards of the family <tp:taxon-name><tp:taxon-name-part taxon-name-part-type="family">Lacertidae</tp:taxon-name-part></tp:taxon-name> (<xref ref-type="bibr" rid="B337">Ravkin 1969</xref>). Literally almost all mammals and birds inhabiting various types of forests and their derivative biotopes can act as hosts for <italic><tp:taxon-name><tp:taxon-name-part taxon-name-part-type="genus" reg="Ixodes">I.</tp:taxon-name-part><tp:taxon-name-part taxon-name-part-type="species" reg="persulcatus">persulcatus</tp:taxon-name-part></tp:taxon-name></italic>. Larvae and nymphs parasitize more often small and medium-sized mammals, such as shrews, hedgehogs, rodents, and lagomorphs, as well as ground-feeding and ground-nesting birds. Adults usually feed on large and medium-sized mammals – ungulates, carnivores, lagomorphs. Humans and domestic animals can also be hosts for this tick species (<xref ref-type="bibr" rid="B117">Filippova 1977</xref>).</p></tp:treatment-sec><tp:treatment-sec sec-type="distribution" id="SECID0E4IAK"><title>Distribution in Russia and other post-Soviet countries</title><p><bold>(Fig. <xref ref-type="fig" rid="F14">14</xref>).</bold> The range of <italic><tp:taxon-name><tp:taxon-name-part taxon-name-part-type="genus" reg="Ixodes">I.</tp:taxon-name-part><tp:taxon-name-part taxon-name-part-type="species" reg="persulcatus">persulcatus</tp:taxon-name-part></tp:taxon-name></italic>, like no other Palearctic species, is extended in the latitudinal direction by a continuous strip, covering a significant part of the taiga forest zone in Eurasia between 21°–66° latitude in the northern hemisphere from the Scandinavian Peninsula, the Baltic states, Belarus and Ukraine in the west where it is present sporadically to the east up to the Pacific coast including the Kamchatka Peninsula and the Sakhalin Island and further to the north-east of China, the Korean Peninsula and Japan (<xref ref-type="bibr" rid="B117">Filippova 1977</xref>; <xref ref-type="bibr" rid="B440">Wang et al. 2023</xref>). This tick belongs to the tick fauna of the next post-Soviet countries: Estonia, Latvia, Lithuania, Belarus, Russia, Ukraine, Kazakhstan, Kyrgyzstan (<xref ref-type="bibr" rid="B158">Guglielmone et al. 2023</xref>). The presence of <italic><tp:taxon-name><tp:taxon-name-part taxon-name-part-type="genus" reg="Ixodes">I.</tp:taxon-name-part><tp:taxon-name-part taxon-name-part-type="species" reg="persulcatus">persulcatus</tp:taxon-name-part></tp:taxon-name></italic> in Ukraine outside the south-west border of the taiga was mentioned by <xref ref-type="bibr" rid="B117">Filippova (1977)</xref>, although the possibility of permanent populations existing there was disputed by <xref ref-type="bibr" rid="B278">Nebogatkin (1993)</xref>. Therefore, this probably exemplifies transportation by migratory birds.</p><fig id="F14" position="float" orientation="portrait"><object-id xmlns:xlink="http://www.w3.org/1999/xlink" content-type="doi" xlink:type="simple">10.3897/zookeys.1201.115467.figure14</object-id><object-id xmlns:xlink="http://www.w3.org/1999/xlink" content-type="arpha" xlink:type="simple">D1219728-CA55-5B31-B124-DE993BE54B18</object-id><label>Figure 14.</label><caption><p>Map of Russia and neighboring countries showing the locations where <italic><tp:taxon-name><tp:taxon-name-part taxon-name-part-type="genus" reg="Ixodes">Ixodes</tp:taxon-name-part><tp:taxon-name-part taxon-name-part-type="species" reg="persulcatus">persulcatus</tp:taxon-name-part></tp:taxon-name></italic> was reported.</p></caption><graphic xmlns:xlink="http://www.w3.org/1999/xlink" xlink:href="zookeys-1201-255_article-115467__-g014.jpg" position="float" orientation="portrait" xlink:type="simple" id="oo_1049200.jpg"><uri content-type="original_file" xlink:type="simple">https://binary.pensoft.net/fig/1049200</uri></graphic></fig></tp:treatment-sec><tp:treatment-sec sec-type="ecology" id="SECID0EMLAK"><title>Ecology and other information.</title><p><italic><tp:taxon-name><tp:taxon-name-part taxon-name-part-type="genus" reg="Ixodes">Ixodes</tp:taxon-name-part><tp:taxon-name-part taxon-name-part-type="species" reg="persulcatus">persulcatus</tp:taxon-name-part></tp:taxon-name></italic> is an exophilic tick species widely distributed in the northern Palearctic along the forest zone. It may use almost all mammals and birds living in its biotopes; therefore, it is one of the most important vectors of a broad range of tick-borne pathogens. Since it can also transmit tick-borne encephalitis virus, together with <italic><tp:taxon-name><tp:taxon-name-part taxon-name-part-type="genus" reg="Ixodes">I.</tp:taxon-name-part><tp:taxon-name-part taxon-name-part-type="species" reg="ricinus">ricinus</tp:taxon-name-part></tp:taxon-name></italic> it has the greatest medical and veterinary significance among other ticks of the genus <italic><tp:taxon-name><tp:taxon-name-part taxon-name-part-type="genus" reg="Ixodes">Ixodes</tp:taxon-name-part></tp:taxon-name></italic> in the Palearctic. Another important fact is that <italic><tp:taxon-name><tp:taxon-name-part taxon-name-part-type="genus" reg="Ixodes">I.</tp:taxon-name-part><tp:taxon-name-part taxon-name-part-type="species" reg="persulcatus">persulcatus</tp:taxon-name-part></tp:taxon-name></italic> is a very aggressive species toward humans (<xref ref-type="bibr" rid="B429">Uspensky 1993</xref>) and, therefore, this species represents especially high medical-epidemiological risks.</p><p>The most significant part of the range of <italic><tp:taxon-name><tp:taxon-name-part taxon-name-part-type="genus" reg="Ixodes">I.</tp:taxon-name-part><tp:taxon-name-part taxon-name-part-type="species" reg="persulcatus">persulcatus</tp:taxon-name-part></tp:taxon-name></italic> stretches across the territory of Russia where we can observe the full spectrum of biotopes where <italic><tp:taxon-name><tp:taxon-name-part taxon-name-part-type="genus" reg="Ixodes">I.</tp:taxon-name-part><tp:taxon-name-part taxon-name-part-type="species" reg="persulcatus">persulcatus</tp:taxon-name-part></tp:taxon-name></italic> can be found. There are a lot of published works about its ecology in different regions which depend on the climatic region and biotic-abiotic conditions in it.</p><p>This tick prefers various types of forest and forest-steppe biotopes, especially taiga forests and their derivatives, i.e., mixed forests and bushes (both plain and mountainous), up to 2000 m a.s.l., like in the Tian Shan. In other words, it can inhabit any herbaceous forest and forest-steppe biotope with the level of humidity high enough for reproduction and supporting the life cycle, even in urban landscapes (<xref ref-type="bibr" rid="B117">Filippova 1977</xref>). In the Dzungarian Alatau there were some observations of occurring in steppe regions bordering forests and parasitizing the unusual host, namely the grey marmot <italic><tp:taxon-name><tp:taxon-name-part taxon-name-part-type="genus" reg="Marmota">Marmota</tp:taxon-name-part><tp:taxon-name-part taxon-name-part-type="species" reg="baibacina">baibacina</tp:taxon-name-part></tp:taxon-name></italic> Kastschenko (<xref ref-type="bibr" rid="B44">Bibikov et al. 1961</xref>). Permanent and stable populations of <italic><tp:taxon-name><tp:taxon-name-part taxon-name-part-type="genus" reg="Ixodes">I.</tp:taxon-name-part><tp:taxon-name-part taxon-name-part-type="species" reg="persulcatus">persulcatus</tp:taxon-name-part></tp:taxon-name></italic> exist in some areas adjacent to cities within its range and even inside these cities on condition that the the suitable forest environment together with hosts, such as wild animals of different sizes and stray dogs are present. Examples of such cities are Saint Petersburg, Petrozavodsk, Novosibirsk, Tomsk, Irkutsk, and Vladivostok (<xref ref-type="bibr" rid="B430">Uspensky 2017</xref>).</p><p>Several studies attest the changing boundaries of the ranges of <italic><tp:taxon-name><tp:taxon-name-part taxon-name-part-type="genus" reg="Ixodes">I.</tp:taxon-name-part><tp:taxon-name-part taxon-name-part-type="species" reg="persulcatus">persulcatus</tp:taxon-name-part></tp:taxon-name></italic>. It is assumed that ticks of the <italic><tp:taxon-name><tp:taxon-name-part taxon-name-part-type="genus" reg="Ixodes">I.</tp:taxon-name-part><tp:taxon-name-part taxon-name-part-type="species" reg="presulcatus">presulcatus</tp:taxon-name-part></tp:taxon-name></italic> group appeared and evolved in forest biotopes similar to modern relict forests of the Ussuri type and the taiga of the mountains of Southern Primorye, Southern Siberia, and the Korean Peninsula in the Pliocene. The wide ecological niche of <italic><tp:taxon-name><tp:taxon-name-part taxon-name-part-type="genus" reg="Ixodes">I.</tp:taxon-name-part><tp:taxon-name-part taxon-name-part-type="species" reg="persulcatus">persulcatus</tp:taxon-name-part></tp:taxon-name></italic> was formed during the formation of the species in the process of its adaptation to various landscape and climatic conditions. This allowed the species to gradually expand its range in the northwestern direction in the Holocene (<xref ref-type="bibr" rid="B126">Filippova 2017</xref>). An increase in air temperature by one or several degrees in a particular region near the boundaries of its range was probably the main driver of its expanding distribution. The fact of finding <italic><tp:taxon-name><tp:taxon-name-part taxon-name-part-type="genus" reg="Ixodes">I.</tp:taxon-name-part><tp:taxon-name-part taxon-name-part-type="species" reg="presulcatus">presulcatus</tp:taxon-name-part></tp:taxon-name></italic> populations in Sweden (<xref ref-type="bibr" rid="B169">Jaenson et al. 2016</xref>) and even in the Magadan Oblast in the north-east of Russia where it was absent before (<xref ref-type="bibr" rid="B448">Yamborko et al. 2015</xref>) are good examples of the distribution expansion in several directions and confirm the tendency which continues.</p><p>In Russia, high numbers of observations show noticeable changes in the distribution of <italic><tp:taxon-name><tp:taxon-name-part taxon-name-part-type="genus" reg="Ixodes">I.</tp:taxon-name-part><tp:taxon-name-part taxon-name-part-type="species" reg="persulcatus">persulcatus</tp:taxon-name-part></tp:taxon-name></italic> in certain regions. In Karelia the range expansion of <italic><tp:taxon-name><tp:taxon-name-part taxon-name-part-type="genus" reg="Ixodes">I.</tp:taxon-name-part><tp:taxon-name-part taxon-name-part-type="species" reg="persulcatus">persulcatus</tp:taxon-name-part></tp:taxon-name></italic> to the north is noted in relation to general climate warming (<xref ref-type="bibr" rid="B55">Bugmyrin et al. 2013</xref>). A similar observation was also recorded in the Komi Republic (<xref ref-type="bibr" rid="B147">Glushakova et al. 2011</xref>). The range expansion of this tick species in Arkhangelsk Oblast and Western and Central Siberia to the north is confirmed both by the results of their records and by the data on tick bites and morbidity in the human population, not only in places which were free from ticks before (<xref ref-type="bibr" rid="B324">Pogodina 2021</xref>). Besides that, there are some data about the range expansion of <italic><tp:taxon-name><tp:taxon-name-part taxon-name-part-type="genus" reg="Ixodes">I.</tp:taxon-name-part><tp:taxon-name-part taxon-name-part-type="species" reg="persulcatus">persulcatus</tp:taxon-name-part></tp:taxon-name></italic> to the north in the Republic of Sakha (Yakutia). The reasons causing these changes are under evaluation but climate change, anthropogenic pressure in natural landscapes as well as the number of vertebrate animals are among the most influential factors. At the same time, it is also possible that inadvertent dispersal of ticks by timber material transported from tick-infested areas may be in part responsible for this phenomenon (<xref ref-type="bibr" rid="B72">Danchinova et al. 2006</xref>). Although other factors are not excluded, it is believed that climate changes have made the greatest contribution to the increase in areas primarily for TBE foci in the northern regions of the country. But despite all this, as a result of the same changes, the southwestern part of the range of <italic><tp:taxon-name><tp:taxon-name-part taxon-name-part-type="genus" reg="Ixodes">I.</tp:taxon-name-part><tp:taxon-name-part taxon-name-part-type="species" reg="persulcatus">persulcatus</tp:taxon-name-part></tp:taxon-name></italic> in Belarus and the Baltic countries has decreased (<xref ref-type="bibr" rid="B324">Pogodina 2021</xref>).</p><p>Often it can be found in the same biotopes together with <italic><tp:taxon-name><tp:taxon-name-part taxon-name-part-type="genus" reg="Ixodes">I.</tp:taxon-name-part><tp:taxon-name-part taxon-name-part-type="species" reg="ricinus">ricinus</tp:taxon-name-part></tp:taxon-name></italic> in Europe and <italic><tp:taxon-name><tp:taxon-name-part taxon-name-part-type="genus" reg="Ixodes">I.</tp:taxon-name-part><tp:taxon-name-part taxon-name-part-type="species" reg="pavlovskyi">pavlovskyi</tp:taxon-name-part></tp:taxon-name></italic> in Siberia with complete or partial coincidence of the seasonal activity of these species at each ontogenetic stage (<xref ref-type="bibr" rid="B424">Ushakova and Filippova 1968</xref>; <xref ref-type="bibr" rid="B52">Bolotin et al. 1977</xref>; <xref ref-type="bibr" rid="B120">Filippova 1999</xref>). In zones of sympatry their hybridization can occur, and their hybrids can also transmit tick-borne encephalitis virus and probably other pathogens (<xref ref-type="bibr" rid="B221">Kovalev et al. 2015</xref>; <xref ref-type="bibr" rid="B335">Rar et al. 2019</xref>; <xref ref-type="bibr" rid="B34">Belova et al. 2023</xref>). Under laboratory conditions, interspecific hybridization between <italic><tp:taxon-name><tp:taxon-name-part taxon-name-part-type="genus" reg="Ixodes">I.</tp:taxon-name-part><tp:taxon-name-part taxon-name-part-type="species" reg="ricinus">ricinus</tp:taxon-name-part></tp:taxon-name></italic> and <italic><tp:taxon-name><tp:taxon-name-part taxon-name-part-type="genus" reg="Ixodes">I.</tp:taxon-name-part><tp:taxon-name-part taxon-name-part-type="species" reg="persulcatus">persulcatus</tp:taxon-name-part></tp:taxon-name></italic> was successfully conducted as well. F1 hybrid ticks were completely sterile, as revealed by unsuccessful attempts of their subsequent hybridization with ticks of the parent generation (<xref ref-type="bibr" rid="B27">Balashov et al. 1998</xref>). In <italic><tp:taxon-name><tp:taxon-name-part taxon-name-part-type="genus" reg="Ixodes">I.</tp:taxon-name-part><tp:taxon-name-part taxon-name-part-type="species" reg="persulcatus">persulcatus</tp:taxon-name-part></tp:taxon-name></italic> and <italic><tp:taxon-name><tp:taxon-name-part taxon-name-part-type="genus" reg="Ixodes">I.</tp:taxon-name-part><tp:taxon-name-part taxon-name-part-type="species" reg="ricinus">ricinus</tp:taxon-name-part></tp:taxon-name></italic>, any morphological barrier to crossing is undoubdetly absent and then sterility of the F1 hybrid generation is probably a quite significant factor limiting the population size of both species in their sympatric areas. Hybrid ticks also have morphological features allowing to differentiate them at preimaginal and imaginal stages (<xref ref-type="bibr" rid="B56">Bugmyrin et al. 2015</xref>, <xref ref-type="bibr" rid="B57">2016</xref>). Moreover, some studies were conducted in the Southern Primorye (<xref ref-type="bibr" rid="B121">Filippova 2002</xref>) in sympatric zones of <italic><tp:taxon-name><tp:taxon-name-part taxon-name-part-type="genus" reg="Ixodes">I.</tp:taxon-name-part><tp:taxon-name-part taxon-name-part-type="species" reg="persulcatus">persulcatus</tp:taxon-name-part></tp:taxon-name></italic> and <italic><tp:taxon-name><tp:taxon-name-part taxon-name-part-type="genus" reg="Ixodes">I.</tp:taxon-name-part><tp:taxon-name-part taxon-name-part-type="species" reg="pavlovskyi">pavlovskyi</tp:taxon-name-part><tp:taxon-name-part taxon-name-part-type="subspecies" reg="occidentalis">occidentalis</tp:taxon-name-part></tp:taxon-name></italic>, due to the close cohabitation of both species. These showed that in case of these two species there are distinct morphological barriers which are manifested in the fitting of organs involved in mating, in particular their size proportions. According to the result of the studies, mating and hybridization of different tick species are possible only in the next combination: female <italic><tp:taxon-name><tp:taxon-name-part taxon-name-part-type="genus" reg="Ixodes">I.</tp:taxon-name-part><tp:taxon-name-part taxon-name-part-type="species" reg="pavlovskyi">pavlovskyi</tp:taxon-name-part></tp:taxon-name></italic> and male <italic><tp:taxon-name><tp:taxon-name-part taxon-name-part-type="genus" reg="Ixodes">I.</tp:taxon-name-part><tp:taxon-name-part taxon-name-part-type="species" reg="persulcatus">persulcatus</tp:taxon-name-part></tp:taxon-name></italic>. Whereas in case of the reverse combination, the parameters of the genital aperture of the female exceed those of the largest width of the hypostome in the male.</p><p>There is an excellent summary on the questing behavior of <italic><tp:taxon-name><tp:taxon-name-part taxon-name-part-type="genus" reg="Ixodes">I.</tp:taxon-name-part><tp:taxon-name-part taxon-name-part-type="species" reg="persulcatus">persulcatus</tp:taxon-name-part></tp:taxon-name></italic> in the monograph by <xref ref-type="bibr" rid="B118">Filippova (1985)</xref>. In brief, the ticks climb onto the vegetation in quest of a host. When the host approaches, the tick spreads its first pair of legs and, upon contact with the host, become attached. From time to time, ticks perform vertical migrations and go even into the soil litter for rehydration. Horizontal movements of ticks towards trails used by potential hosts are also possible, as well as crawling onto a nearby animal. Ticks react to humans by spreading their first legs from distances of ~ 15–20 m. At short distances, ticks also react to a heat source. In general, a similar pattern of questing behavior is used by other exophilic ticks of the genus <italic><tp:taxon-name><tp:taxon-name-part taxon-name-part-type="genus" reg="Ixodes">Ixodes</tp:taxon-name-part></tp:taxon-name></italic>.</p><p>In <italic><tp:taxon-name><tp:taxon-name-part taxon-name-part-type="genus" reg="Ixodes">I.</tp:taxon-name-part><tp:taxon-name-part taxon-name-part-type="species" reg="persulcatus">persulcatus</tp:taxon-name-part></tp:taxon-name></italic> there is an important signaling mechanism causing a morphogenetic diapause – a developmental delay which is the response of ticks to the duration of the diurnal photoperiod (<xref ref-type="bibr" rid="B35">Belozerov 1976</xref>). Moreover, <italic><tp:taxon-name><tp:taxon-name-part taxon-name-part-type="genus" reg="Ixodes">I.</tp:taxon-name-part><tp:taxon-name-part taxon-name-part-type="species" reg="persulcatus">persulcatus</tp:taxon-name-part></tp:taxon-name></italic> has a behavioral diapause of non-engorged adult ticks, which is not connected with photoperiodic regulation (<xref ref-type="bibr" rid="B217">Korenberg et al. 2021</xref>). But as the studies in the Kirov Oblast and Udmurt Republic showed, in more warmer areas, an increased proportion of engorged larvae and nymphs develop without the diapause and the reason for this is the early activation and, as a result, their mass feeding on hosts in the first half of summer. The factors determining the diapause of engorged larvae and nymphs in the compared regions practically do not differ (<xref ref-type="bibr" rid="B219">Korotkov 2008</xref>). The correlation of the tick number varies, depending on the type of biotope, as well as temperature and humidity and also many other abiotic factors. For example, in boreal taiga forests of Karelia mainly <italic><tp:taxon-name><tp:taxon-name-part taxon-name-part-type="genus" reg="Ixodes">I.</tp:taxon-name-part><tp:taxon-name-part taxon-name-part-type="species" reg="persulcatus">persulcatus</tp:taxon-name-part></tp:taxon-name></italic> dominates (except the southwestern part where the mass species is <italic><tp:taxon-name><tp:taxon-name-part taxon-name-part-type="genus" reg="Ixodes">I.</tp:taxon-name-part><tp:taxon-name-part taxon-name-part-type="species" reg="ricinus">ricinus</tp:taxon-name-part></tp:taxon-name></italic>) (<xref ref-type="bibr" rid="B55">Bugmyrin et al. 2013</xref>). The beginning of adult <italic><tp:taxon-name><tp:taxon-name-part taxon-name-part-type="genus" reg="Ixodes">I.</tp:taxon-name-part><tp:taxon-name-part taxon-name-part-type="species" reg="persulcatus">persulcatus</tp:taxon-name-part></tp:taxon-name></italic> activity also differs in different regions depending on the sum of abiotic factors listed above. For example, in the Far East the seasonal peak in the number of larvae is observed in the third decade of May – second decade of July, whereas in the European part of its range in the third decade of July (<xref ref-type="bibr" rid="B35">Belozerov 1976</xref>; <xref ref-type="bibr" rid="B117">Filippova 1977</xref>; <xref ref-type="bibr" rid="B26">Balashov 1998</xref>; <xref ref-type="bibr" rid="B214">Korenberg et al. 2013</xref>). In the territory from the Volga River to Primorye the average activity of adult ticks varies from 60 to 140 days (<xref ref-type="bibr" rid="B213">Korenberg et al. 1974</xref>). The boundaries of the range of the tick are determined mainly by the combination of photo- and hygrothermal factors. The general indicators of warmth and moisture along the range of this tick species vary widely. The fundamental ecological niche of <italic><tp:taxon-name><tp:taxon-name-part taxon-name-part-type="genus" reg="Ixodes">I.</tp:taxon-name-part><tp:taxon-name-part taxon-name-part-type="species" reg="persulcatus">persulcatus</tp:taxon-name-part></tp:taxon-name></italic> with the broad scope of its preferred conditions allows it to adapt to the wide diversity of biotopes in the forest zone.</p><p>Some type specimens of <italic><tp:taxon-name><tp:taxon-name-part taxon-name-part-type="genus" reg="Ixodes">I.</tp:taxon-name-part><tp:taxon-name-part taxon-name-part-type="species" reg="persulcatus">persulcatus</tp:taxon-name-part></tp:taxon-name></italic> are deposited at the Zoological Institute of the Russian Academy of Sciences and include <tp:taxon-name><tp:taxon-name-part taxon-name-part-type="genus" reg="Ixodes">I.</tp:taxon-name-part><tp:taxon-name-part taxon-name-part-type="species" reg="persulcatus">persulcatus</tp:taxon-name-part><tp:taxon-name-part taxon-name-part-type="infraspecific-rank">subsp.</tp:taxon-name-part><tp:taxon-name-part taxon-name-part-type="subspecies" reg="diversipalpis">diversipalpis</tp:taxon-name-part></tp:taxon-name> (<xref ref-type="bibr" rid="B362">Schulze 1930</xref>: 300), lectotype: male; [Russia, Primorskii Terr.], lower Amur River, 8 km of Vyatskoe Vill., 26.VI.1910, coll. Soldatov, det. N.О. Olenev: <italic><tp:taxon-name><tp:taxon-name-part taxon-name-part-type="genus" reg="Ixodes">I.</tp:taxon-name-part><tp:taxon-name-part taxon-name-part-type="species" reg="ricinus">ricinus</tp:taxon-name-part><tp:taxon-name-part taxon-name-part-type="subspecies" reg="ovatus">ovatus</tp:taxon-name-part></tp:taxon-name></italic>; AL I266, as well as the paralectotypes: 1 female, 1 male; AL I266a. <italic><tp:taxon-name><tp:taxon-name-part taxon-name-part-type="genus" reg="Ixodes">I.</tp:taxon-name-part><tp:taxon-name-part taxon-name-part-type="species" reg="persulcatus">persulcatus</tp:taxon-name-part></tp:taxon-name></italic> (see: <xref ref-type="bibr" rid="B113">Filippova 1969</xref>: 677). Description – <xref ref-type="bibr" rid="B117">Filippova 1977</xref>: 316–327 (female, male, nymph, larva) (<xref ref-type="bibr" rid="B123">Filippova 2008</xref>). But <xref ref-type="bibr" rid="B113">Filippova (1969)</xref> also states that re-examination of the type material of the above subspecies demonstrated that the specimens used for describing differences of this subspecies are damaged in some morphologically important parts (not noticed before), and the key morphological characters that were previously thought to distinguish the subspecies are not specific enough and can be found in ticks throughout their entire geographical range.</p></tp:treatment-sec><ref-list><ref id="B266"><mixed-citation xmlns:xlink="http://www.w3.org/1999/xlink" xlink:type="simple"><person-group><name name-style="western"><surname>Morel</surname><given-names>PC</given-names></name><name name-style="western"><surname>Perez</surname><given-names>C</given-names></name></person-group> (<year>1978</year>) <article-title>Morphologie des stages préimaginales des <tp:taxon-name><tp:taxon-name-part taxon-name-part-type="family">Ixodidae</tp:taxon-name-part></tp:taxon-name> s. str. d’Europe occidentale. IV. Généralité sur le sous-genre <tp:taxon-name><tp:taxon-name-part taxon-name-part-type="genus">Ixodes</tp:taxon-name-part> (<tp:taxon-name-part taxon-name-part-type="subgenus">Ixodes</tp:taxon-name-part>)</tp:taxon-name>.</article-title><source>Acarologia</source><volume>19</volume>: <fpage>201</fpage>–<lpage>208</lpage>. [In French]</mixed-citation></ref><ref id="B327"><mixed-citation xmlns:xlink="http://www.w3.org/1999/xlink" xlink:type="simple"><person-group><name name-style="western"><surname>Pomerantsev</surname><given-names>BI</given-names></name></person-group> (<year>1950</year>) <article-title>Ixodid ticks (<tp:taxon-name><tp:taxon-name-part taxon-name-part-type="family">Ixodidae</tp:taxon-name-part></tp:taxon-name>).</article-title><source>In: Fauna SSSR, Paukoobraznye</source><volume>4</volume>(<issue>2</issue>): <fpage>1</fpage>–<lpage>224</lpage>. [In Russian]</mixed-citation></ref><ref id="B208"><mixed-citation xmlns:xlink="http://www.w3.org/1999/xlink" xlink:type="simple"><person-group><name name-style="western"><surname>Kolonin</surname><given-names>GV</given-names></name></person-group> (<year>1981</year>) <source>World distribution of ixodid ticks (genus <italic><tp:taxon-name><tp:taxon-name-part taxon-name-part-type="genus">Ixodes</tp:taxon-name-part></tp:taxon-name></italic>).</source><publisher-name>Nauka</publisher-name>, <publisher-loc>Moskva</publisher-loc>, <size units="page">114 pp</size>. [In Russian]</mixed-citation></ref><ref id="B376"><mixed-citation xmlns:xlink="http://www.w3.org/1999/xlink" xlink:type="simple"><person-group><name name-style="western"><surname>Shilova</surname><given-names>SA</given-names></name><name name-style="western"><surname>Clabovskii</surname><given-names>VI</given-names></name></person-group> (<year>1968</year>) <article-title>The species composition of vertebrate animal hosts of <italic><tp:taxon-name><tp:taxon-name-part taxon-name-part-type="genus">Ixodes</tp:taxon-name-part><tp:taxon-name-part taxon-name-part-type="species">persulcatus</tp:taxon-name-part></tp:taxon-name></italic> P. Sch. within the distribution area of this species. Bulleten’ MOIP.</article-title><source>Otdelenie Biologii</source><volume>65</volume>(<issue>5</issue>): <fpage>40</fpage>–<lpage>51</lpage>. [In Russian]</mixed-citation></ref><ref id="B337"><mixed-citation xmlns:xlink="http://www.w3.org/1999/xlink" xlink:type="simple"><person-group><name name-style="western"><surname>Ravkin</surname><given-names>ES</given-names></name></person-group> (<year>1969</year>) <article-title>Lizards as hosts of <italic><tp:taxon-name><tp:taxon-name-part taxon-name-part-type="genus">Ixodes</tp:taxon-name-part><tp:taxon-name-part taxon-name-part-type="species">persulcatus</tp:taxon-name-part></tp:taxon-name></italic> P. Sch. in north-eastern Altai.</article-title> In: <person-group><name name-style="western"><surname>Cherepanov</surname><given-names>AI</given-names></name></person-group> (<role>Ed.</role>) <issue-title>Pereletnye Pticy I Ih Rol’ V Rasprostranenii Arbovirusov.</issue-title><source>Nauka, Novosibirsk</source>, <fpage>170</fpage>–<lpage>173</lpage>. [In Russian]</mixed-citation></ref><ref id="B117"><mixed-citation xmlns:xlink="http://www.w3.org/1999/xlink" xlink:type="simple"><person-group><name name-style="western"><surname>Filippova</surname><given-names>NA</given-names></name></person-group> (<year>1977</year>) <source>Ixodid ticks subfamily <tp:taxon-name><tp:taxon-name-part taxon-name-part-type="subfamily">Ixodinae</tp:taxon-name-part></tp:taxon-name>. <tp:taxon-name><tp:taxon-name-part taxon-name-part-type="class">Arachnida</tp:taxon-name-part></tp:taxon-name>. Vol. 4. Fauna of the USSR.</source><publisher-name>Nauka</publisher-name>, <publisher-loc>Leningrad</publisher-loc>, <size units="page">396 pp</size>. [In Russian]</mixed-citation></ref><ref id="B440"><mixed-citation xmlns:xlink="http://www.w3.org/1999/xlink" xlink:type="simple"><person-group><name name-style="western"><surname>Wang</surname><given-names>SS</given-names></name><name name-style="western"><surname>Liu</surname><given-names>JY</given-names></name><name name-style="western"><surname>Wang</surname><given-names>BY</given-names></name><name name-style="western"><surname>Wang</surname><given-names>WJ</given-names></name><name name-style="western"><surname>Cui</surname><given-names>XM</given-names></name><name name-style="western"><surname>Jiang</surname><given-names>JF</given-names></name><name name-style="western"><surname>Sun</surname><given-names>Y</given-names></name><name name-style="western"><surname>Wen-Bin</surname><given-names>G</given-names></name><name name-style="western"><surname>Yu-Sheng</surname><given-names>P</given-names></name><name name-style="western"><surname>Zhou</surname><given-names>YH</given-names></name><name name-style="western"><surname>Zhe-Tao</surname><given-names>L</given-names></name><name name-style="western"><surname>Jiang</surname><given-names>BG</given-names></name><name name-style="western"><surname>Zhao</surname><given-names>L</given-names></name><name name-style="western"><surname>Cao</surname><given-names>WC</given-names></name></person-group> (<year>2023</year>) Geographical distribution of <italic><tp:taxon-name><tp:taxon-name-part taxon-name-part-type="genus">Ixodes</tp:taxon-name-part><tp:taxon-name-part taxon-name-part-type="species">persulcatus</tp:taxon-name-part></tp:taxon-name></italic> and associated pathogens: Analysis of integrated data from a China field survey and global published data. One Health 16: 100508. <ext-link xlink:href="10.1016/j.onehlt.2023.100508" ext-link-type="doi" xlink:type="simple">https://doi.org/10.1016/j.onehlt.2023.100508</ext-link></mixed-citation></ref><ref id="B158"><mixed-citation xmlns:xlink="http://www.w3.org/1999/xlink" xlink:type="simple"><person-group><name name-style="western"><surname>Guglielmone</surname><given-names>AA</given-names></name><name name-style="western"><surname>Nava</surname><given-names>S</given-names></name><name name-style="western"><surname>Robbins</surname><given-names>RG</given-names></name></person-group> (<year>2023</year>) <article-title>Geographic distribution of the hard ticks (<tp:taxon-name><tp:taxon-name-part taxon-name-part-type="subclass">Acari</tp:taxon-name-part></tp:taxon-name>: <tp:taxon-name><tp:taxon-name-part taxon-name-part-type="order">Ixodida</tp:taxon-name-part></tp:taxon-name>: <tp:taxon-name><tp:taxon-name-part taxon-name-part-type="family">Ixodidae</tp:taxon-name-part></tp:taxon-name>) of the world by countries and territories.</article-title><source>Zootaxa</source><volume>5251</volume>(<issue>1</issue>): <fpage>1</fpage>–<lpage>274</lpage>. <ext-link xlink:href="10.11646/zootaxa.5251.1.1" ext-link-type="doi" xlink:type="simple">https://doi.org/10.11646/zootaxa.5251.1.1</ext-link></mixed-citation></ref><ref id="B278"><mixed-citation xmlns:xlink="http://www.w3.org/1999/xlink" xlink:type="simple"><person-group><name name-style="western"><surname>Nebogatkin</surname><given-names>IV</given-names></name></person-group> (<year>1993</year>) <article-title>About the absence of the taiga tick (<italic><tp:taxon-name><tp:taxon-name-part taxon-name-part-type="genus">Ixodes</tp:taxon-name-part><tp:taxon-name-part taxon-name-part-type="species">persulcatus</tp:taxon-name-part></tp:taxon-name></italic>) and the disappearance of <italic><tp:taxon-name><tp:taxon-name-part taxon-name-part-type="genus">Boophilus</tp:taxon-name-part><tp:taxon-name-part taxon-name-part-type="species">annulatus</tp:taxon-name-part></tp:taxon-name></italic> in Ukraine.</article-title><source>Vestnik Zoologii</source><volume>2</volume>: <fpage>76</fpage>–<lpage>78</lpage>. [In Russian]</mixed-citation></ref><ref id="B429"><mixed-citation xmlns:xlink="http://www.w3.org/1999/xlink" xlink:type="simple"><person-group><name name-style="western"><surname>Uspensky</surname><given-names>IV</given-names></name></person-group> (<year>1993</year>) <article-title>Ability of successful attack in two species of ixodid ticks (<tp:taxon-name><tp:taxon-name-part taxon-name-part-type="subclass">Acari</tp:taxon-name-part></tp:taxon-name>: <tp:taxon-name><tp:taxon-name-part taxon-name-part-type="family">Ixodidae</tp:taxon-name-part></tp:taxon-name>) as a manifestation of their aggressiveness.</article-title><source>Experimental &amp; Applied Acarology</source><volume>17</volume>(<issue>9</issue>): <fpage>673</fpage>–<lpage>683</lpage>. <ext-link xlink:href="10.1007/BF00058507" ext-link-type="doi" xlink:type="simple">https://doi.org/10.1007/BF00058507</ext-link></mixed-citation></ref><ref id="B44"><mixed-citation xmlns:xlink="http://www.w3.org/1999/xlink" xlink:type="simple"><person-group><name name-style="western"><surname>Bibikov</surname><given-names>DI</given-names></name><name name-style="western"><surname>Golubeva</surname><given-names>KN</given-names></name><name name-style="western"><surname>Chekalin</surname><given-names>VB</given-names></name><name name-style="western"><surname>Tarakanov</surname><given-names>NF</given-names></name></person-group> (<year>1961</year>) <article-title>Materials to the epizootological characterization of the Dzungarian Alatau. Communication 1.</article-title><source>Trudy Sredneaziatskogo Nauchno-Issledovatel’skogo Protivochumnogo instituta</source><volume>7</volume>: <fpage>115</fpage>–<lpage>120</lpage>. [In Russian]</mixed-citation></ref><ref id="B430"><mixed-citation xmlns:xlink="http://www.w3.org/1999/xlink" xlink:type="simple"><person-group><name name-style="western"><surname>Uspensky</surname><given-names>IV</given-names></name></person-group> (<year>2017</year>) <article-title>Blood-sucking ticks (<tp:taxon-name><tp:taxon-name-part taxon-name-part-type="subclass">Acarina</tp:taxon-name-part></tp:taxon-name>, <tp:taxon-name><tp:taxon-name-part taxon-name-part-type="superfamily">Ixodoidea</tp:taxon-name-part></tp:taxon-name>) as an essential component of the urban environment.</article-title><source>Entomological Review</source><volume>97</volume>(<issue>7</issue>): <fpage>941</fpage>–<lpage>969</lpage>. <ext-link xlink:href="10.1134/S0013873817070107" ext-link-type="doi" xlink:type="simple">https://doi.org/10.1134/S0013873817070107</ext-link></mixed-citation></ref><ref id="B126"><mixed-citation xmlns:xlink="http://www.w3.org/1999/xlink" xlink:type="simple"><person-group><name name-style="western"><surname>Filippova</surname><given-names>NA</given-names></name></person-group> (<year>2017</year>) <article-title>The history of the range of ixodid ticks (<tp:taxon-name><tp:taxon-name-part taxon-name-part-type="subclass">Acarina</tp:taxon-name-part></tp:taxon-name>, <tp:taxon-name><tp:taxon-name-part taxon-name-part-type="family">Ixodidae</tp:taxon-name-part></tp:taxon-name>) – carriers of pathogens of natural focal diseases as one of the factors in the formation of their intraspecific biodiversity.</article-title><source>Entomologicheskoe Obozrenie</source><volume>96</volume>(<issue>1</issue>): <fpage>157</fpage>–<lpage>184</lpage>. <ext-link xlink:href="10.1134/S0013873817020117" ext-link-type="doi" xlink:type="simple">https://doi.org/10.1134/S0013873817020117</ext-link> [In Russian]</mixed-citation></ref><ref id="B169"><mixed-citation xmlns:xlink="http://www.w3.org/1999/xlink" xlink:type="simple"><person-group><name name-style="western"><surname>Jaenson</surname><given-names>TG</given-names></name><name name-style="western"><surname>Värv</surname><given-names>K</given-names></name><name name-style="western"><surname>Fröjdman</surname><given-names>I</given-names></name><name name-style="western"><surname>Jääskeläinen</surname><given-names>A</given-names></name><name name-style="western"><surname>Rundgren</surname><given-names>K</given-names></name><name name-style="western"><surname>Versteirt</surname><given-names>V</given-names></name><name name-style="western"><surname>Estrada-Peña</surname><given-names>A</given-names></name><name name-style="western"><surname>Medlock</surname><given-names>JM</given-names></name><name name-style="western"><surname>Golovljova</surname><given-names>IV</given-names></name></person-group> (<year>2016</year>) <article-title>First evidence of established populations of the taiga tick <italic><tp:taxon-name><tp:taxon-name-part taxon-name-part-type="genus">Ixodes</tp:taxon-name-part><tp:taxon-name-part taxon-name-part-type="species">persulcatus</tp:taxon-name-part></tp:taxon-name></italic> (<tp:taxon-name><tp:taxon-name-part taxon-name-part-type="subclass">Acari</tp:taxon-name-part></tp:taxon-name>: <tp:taxon-name><tp:taxon-name-part taxon-name-part-type="family">Ixodidae</tp:taxon-name-part></tp:taxon-name>) in Sweden.</article-title><source>Parasites &amp; Vectors</source><volume>9</volume>(<issue>1</issue>): <fpage>1</fpage>–<lpage>8</lpage>. <ext-link xlink:href="10.1186/s13071-016-1658-3" ext-link-type="doi" xlink:type="simple">https://doi.org/10.1186/s13071-016-1658-3</ext-link></mixed-citation></ref><ref id="B448"><mixed-citation xmlns:xlink="http://www.w3.org/1999/xlink" xlink:type="simple"><person-group><name name-style="western"><surname>Yamborko</surname><given-names>AV</given-names></name><name name-style="western"><surname>Tretyakov</surname><given-names>KA</given-names></name><name name-style="western"><surname>Muravyova</surname><given-names>VP</given-names></name></person-group> (<year>2015</year>) <article-title>The first findings of <italic><tp:taxon-name><tp:taxon-name-part taxon-name-part-type="genus">Ixodes</tp:taxon-name-part><tp:taxon-name-part taxon-name-part-type="species">persulcatus</tp:taxon-name-part></tp:taxon-name></italic> (<tp:taxon-name><tp:taxon-name-part taxon-name-part-type="subclass">Acarina</tp:taxon-name-part></tp:taxon-name>, <tp:taxon-name><tp:taxon-name-part taxon-name-part-type="family">Ixodidae</tp:taxon-name-part></tp:taxon-name>) in Magadan Province.</article-title><source>Entomological Review</source><volume>95</volume>(<issue>5</issue>): <fpage>666</fpage>–<lpage>671</lpage>. <ext-link xlink:href="10.1134/S0013873815050103" ext-link-type="doi" xlink:type="simple">https://doi.org/10.1134/S0013873815050103</ext-link></mixed-citation></ref><ref id="B55"><mixed-citation xmlns:xlink="http://www.w3.org/1999/xlink" xlink:type="simple"><person-group><name name-style="western"><surname>Bugmyrin</surname><given-names>SV</given-names></name><name name-style="western"><surname>Bespyatova</surname><given-names>LA</given-names></name><name name-style="western"><surname>Korotkov</surname><given-names>YS</given-names></name><name name-style="western"><surname>Burenkova</surname><given-names>LA</given-names></name><name name-style="western"><surname>Belova</surname><given-names>OA</given-names></name><name name-style="western"><surname>Romanova</surname><given-names>LI</given-names></name><name name-style="western"><surname>Kozlovskaya</surname><given-names>LI</given-names></name><name name-style="western"><surname>Karganova</surname><given-names>GG</given-names></name><name name-style="western"><surname>Ieshko</surname><given-names>EP</given-names></name></person-group> (<year>2013</year>) <article-title>Distribution of <italic><tp:taxon-name><tp:taxon-name-part taxon-name-part-type="genus">Ixodes</tp:taxon-name-part><tp:taxon-name-part taxon-name-part-type="species">ricinus</tp:taxon-name-part></tp:taxon-name></italic> and <italic><tp:taxon-name><tp:taxon-name-part taxon-name-part-type="genus">I.</tp:taxon-name-part><tp:taxon-name-part taxon-name-part-type="species">persulcatus</tp:taxon-name-part></tp:taxon-name></italic> ticks in southern Karelia (Russia).</article-title><source>Ticks and Tick-Borne Diseases</source><volume>4</volume>(<issue>1–2</issue>): <fpage>57</fpage>–<lpage>62</lpage>. <ext-link xlink:href="10.1016/j.ttbdis.2012.07.004" ext-link-type="doi" xlink:type="simple">https://doi.org/10.1016/j.ttbdis.2012.07.004</ext-link></mixed-citation></ref><ref id="B147"><mixed-citation xmlns:xlink="http://www.w3.org/1999/xlink" xlink:type="simple"><person-group><name name-style="western"><surname>Glushakova</surname><given-names>LI</given-names></name><name name-style="western"><surname>Korabelnikov</surname><given-names>IV</given-names></name><name name-style="western"><surname>Egorova</surname><given-names>YuI</given-names></name></person-group> (<year>2011</year>) <article-title>Distribution of <italic><tp:taxon-name><tp:taxon-name-part taxon-name-part-type="genus">Ixodes</tp:taxon-name-part><tp:taxon-name-part taxon-name-part-type="species">persulcatus</tp:taxon-name-part></tp:taxon-name></italic> in the southern and central regions of the Komi Republic.</article-title><source>Medicinskaja Parazitologiya I Parazitarnye Bolezni</source><volume>3</volume>: <fpage>48</fpage>–<lpage>50</lpage>. [In Russian]</mixed-citation></ref><ref id="B324"><mixed-citation xmlns:xlink="http://www.w3.org/1999/xlink" xlink:type="simple"><person-group><name name-style="western"><surname>Pogodina</surname><given-names>VV [Ed.]</given-names></name></person-group> (<year>2021</year>) <source>Evolution of tick-borne encephalitis (from the discovery of the pathogen to the present).</source><publisher-name>LLC «TFP»</publisher-name>, <publisher-loc>Tver</publisher-loc>, <size units="page">344 pp</size>.</mixed-citation></ref><ref id="B72"><mixed-citation xmlns:xlink="http://www.w3.org/1999/xlink" xlink:type="simple"><person-group><name name-style="western"><surname>Danchinova</surname><given-names>GA</given-names></name><name name-style="western"><surname>Khasnatinov</surname><given-names>MA</given-names></name><name name-style="western"><surname>Zlobin</surname><given-names>VI</given-names></name><name name-style="western"><surname>Kozlova</surname><given-names>IV</given-names></name><name name-style="western"><surname>Verkhozina</surname><given-names>MM</given-names></name><name name-style="western"><surname>Suntsova</surname><given-names>OV</given-names></name><name name-style="western"><surname>Shulunov</surname><given-names>SS</given-names></name><name name-style="western"><surname>Abmed</surname><given-names>D</given-names></name><name name-style="western"><surname>Bataa</surname><given-names>J</given-names></name><name name-style="western"><surname>Bat-Ochir</surname><given-names>D</given-names></name><name name-style="western"><surname>Tsend</surname><given-names>N</given-names></name><name name-style="western"><surname>Badueva</surname><given-names>LN</given-names></name><name name-style="western"><surname>Lisak</surname><given-names>OV</given-names></name><name name-style="western"><surname>Gorina</surname><given-names>MO</given-names></name></person-group> (<year>2006</year>) <article-title>Ixodid ticks in southern part of Eastern Siberia and Mongolia and their spontaneous infectiveness by infectious agents.</article-title><source>Biulleten’ Sibirskoi Meditsiny</source><volume>5</volume>(<issue>1</issue>): <fpage>137</fpage>–<lpage>143</lpage>. <ext-link xlink:href="10.20538/1682-0363-2006--137-143" ext-link-type="doi" xlink:type="simple">https://doi.org/10.20538/1682-0363-2006--137-143</ext-link> [In Russian]</mixed-citation></ref><ref id="B424"><mixed-citation xmlns:xlink="http://www.w3.org/1999/xlink" xlink:type="simple"><person-group><name name-style="western"><surname>Ushakova</surname><given-names>GV</given-names></name><name name-style="western"><surname>Filippova</surname><given-names>NA</given-names></name></person-group> (<year>1968</year>) <article-title>On the species of the group of <italic><tp:taxon-name><tp:taxon-name-part taxon-name-part-type="genus">Ixodes</tp:taxon-name-part><tp:taxon-name-part taxon-name-part-type="species">persulcatus</tp:taxon-name-part></tp:taxon-name></italic> (<tp:taxon-name><tp:taxon-name-part taxon-name-part-type="superorder">Parasitiformes</tp:taxon-name-part></tp:taxon-name>, <tp:taxon-name><tp:taxon-name-part taxon-name-part-type="family">Ixodidae</tp:taxon-name-part></tp:taxon-name>) On the ecology of <italic><tp:taxon-name><tp:taxon-name-part taxon-name-part-type="genus">I.</tp:taxon-name-part><tp:taxon-name-part taxon-name-part-type="species">pavlovskyi</tp:taxon-name-part></tp:taxon-name></italic> Pom. from East Kazakhstan.</article-title><source>Parazitologiia</source><volume>2</volume>(<issue>4</issue>): <fpage>334</fpage>–<lpage>338</lpage>. [In Russian]</mixed-citation></ref><ref id="B52"><mixed-citation xmlns:xlink="http://www.w3.org/1999/xlink" xlink:type="simple"><person-group><name name-style="western"><surname>Bolotin</surname><given-names>EI</given-names></name><name name-style="western"><surname>Kolonin</surname><given-names>GV</given-names></name><name name-style="western"><surname>Kiselev</surname><given-names>AN</given-names></name><name name-style="western"><surname>Matiushina</surname><given-names>OA</given-names></name></person-group> (<year>1977</year>) <article-title>Distribution and ecology of <italic><tp:taxon-name><tp:taxon-name-part taxon-name-part-type="genus">Ixodes</tp:taxon-name-part><tp:taxon-name-part taxon-name-part-type="species">pavlovskyi</tp:taxon-name-part></tp:taxon-name></italic> (<tp:taxon-name><tp:taxon-name-part taxon-name-part-type="family">Ixodidae</tp:taxon-name-part></tp:taxon-name>) in Sykhote-Alin.</article-title><source>Parazitologiia</source><volume>11</volume>(<issue>3</issue>): <fpage>225</fpage>–<lpage>229</lpage>. [In Russian]</mixed-citation></ref><ref id="B120"><mixed-citation xmlns:xlink="http://www.w3.org/1999/xlink" xlink:type="simple"><person-group><name name-style="western"><surname>Filippova</surname><given-names>NA</given-names></name></person-group> (<year>1999</year>) <article-title>Sympatry of closely related species of ixodid ticks and its possible role in parasitic systems of natural foci of transmissive diseases.</article-title><source>Parazitologiia</source><volume>33</volume>(<issue>3</issue>): <fpage>223</fpage>–<lpage>241</lpage>. [In Russian]</mixed-citation></ref><ref id="B221"><mixed-citation xmlns:xlink="http://www.w3.org/1999/xlink" xlink:type="simple"><person-group><name name-style="western"><surname>Kovalev</surname><given-names>SY</given-names></name><name name-style="western"><surname>Mikhaylishcheva</surname><given-names>MS</given-names></name><name name-style="western"><surname>Mukhacheva</surname><given-names>TA</given-names></name></person-group> (<year>2015</year>) <article-title>Natural hybridization of the ticks <italic><tp:taxon-name><tp:taxon-name-part taxon-name-part-type="genus">Ixodes</tp:taxon-name-part><tp:taxon-name-part taxon-name-part-type="species">persulcatus</tp:taxon-name-part></tp:taxon-name></italic> and <italic><tp:taxon-name><tp:taxon-name-part taxon-name-part-type="genus">Ixodes</tp:taxon-name-part><tp:taxon-name-part taxon-name-part-type="species">pavlovskyi</tp:taxon-name-part></tp:taxon-name></italic> in their sympatric populations in Western Siberia.</article-title><source>Infection, Genetics and Evolution</source><volume>32</volume>: <fpage>388</fpage>–<lpage>395</lpage>. <ext-link xlink:href="10.1016/j.meegid.2015.04.003" ext-link-type="doi" xlink:type="simple">https://doi.org/10.1016/j.meegid.2015.04.003</ext-link></mixed-citation></ref><ref id="B335"><mixed-citation xmlns:xlink="http://www.w3.org/1999/xlink" xlink:type="simple"><person-group><name name-style="western"><surname>Rar</surname><given-names>VA</given-names></name><name name-style="western"><surname>Livanova</surname><given-names>N</given-names></name><name name-style="western"><surname>Sabitova</surname><given-names>Y</given-names></name><name name-style="western"><surname>Igolkina</surname><given-names>Y</given-names></name><name name-style="western"><surname>Tkachev</surname><given-names>S</given-names></name><name name-style="western"><surname>Tikunov</surname><given-names>A</given-names></name><name name-style="western"><surname>Babkin</surname><given-names>I</given-names></name><name name-style="western"><surname>Golovljovaa</surname><given-names>I</given-names></name><name name-style="western"><surname>Panov</surname><given-names>V</given-names></name><name name-style="western"><surname>Tikunova</surname><given-names>N</given-names></name></person-group> (<year>2019</year>) <article-title><italic><tp:taxon-name><tp:taxon-name-part taxon-name-part-type="genus">Ixodes</tp:taxon-name-part><tp:taxon-name-part taxon-name-part-type="species">persulcatus</tp:taxon-name-part></tp:taxon-name></italic>/<italic><tp:taxon-name><tp:taxon-name-part taxon-name-part-type="genus"/><tp:taxon-name-part taxon-name-part-type="species">pavlovskyi</tp:taxon-name-part></tp:taxon-name></italic> natural hybrids in Siberia: Occurrence in sympatric areas and infection by a wide range of tick-transmitted agents.</article-title><source>Ticks and Tick-Borne Diseases</source><volume>10</volume>(<issue>6</issue>): <fpage>101254</fpage>. <ext-link xlink:href="10.1016/j.ttbdis.2019.05.020" ext-link-type="doi" xlink:type="simple">https://doi.org/10.1016/j.ttbdis.2019.05.020</ext-link></mixed-citation></ref><ref id="B34"><mixed-citation xmlns:xlink="http://www.w3.org/1999/xlink" xlink:type="simple"><person-group><name name-style="western"><surname>Belova</surname><given-names>OA</given-names></name><name name-style="western"><surname>Polienko</surname><given-names>AE</given-names></name><name name-style="western"><surname>Averianova</surname><given-names>AD</given-names></name><name name-style="western"><surname>Karganova</surname><given-names>GG</given-names></name></person-group> (<year>2023</year>) <article-title>Hybrids of <italic><tp:taxon-name><tp:taxon-name-part taxon-name-part-type="genus">Ixodes</tp:taxon-name-part><tp:taxon-name-part taxon-name-part-type="species">ricinus</tp:taxon-name-part></tp:taxon-name></italic> and <italic><tp:taxon-name><tp:taxon-name-part taxon-name-part-type="genus">Ixodes</tp:taxon-name-part><tp:taxon-name-part taxon-name-part-type="species">persulcatus</tp:taxon-name-part></tp:taxon-name></italic> ticks effectively acquire and transmit tick-borne encephalitis virus.</article-title><source>Frontiers in Cellular and Infection Microbiology</source><volume>13</volume>(<issue>4</issue>): <fpage>1104484</fpage>. <ext-link xlink:href="10.3389/fcimb.2023.1104484" ext-link-type="doi" xlink:type="simple">https://doi.org/10.3389/fcimb.2023.1104484</ext-link></mixed-citation></ref><ref id="B27"><mixed-citation xmlns:xlink="http://www.w3.org/1999/xlink" xlink:type="simple"><person-group><name name-style="western"><surname>Balashov</surname><given-names>YS</given-names></name><name name-style="western"><surname>Grigorieva</surname><given-names>LA</given-names></name><name name-style="western"><surname>Oliver</surname><given-names>J</given-names></name></person-group> (<year>1998</year>) <article-title>Reproductive isolation and interspecific hybridization of ixodid ticks of the <italic><tp:taxon-name><tp:taxon-name-part taxon-name-part-type="genus">Ixodes</tp:taxon-name-part><tp:taxon-name-part taxon-name-part-type="species">ricinus</tp:taxon-name-part></tp:taxon-name></italic> – <italic><tp:taxon-name><tp:taxon-name-part taxon-name-part-type="genus">I.</tp:taxon-name-part><tp:taxon-name-part taxon-name-part-type="species">persulcatus</tp:taxon-name-part></tp:taxon-name></italic> group (<tp:taxon-name><tp:taxon-name-part taxon-name-part-type="subclass">Acarina</tp:taxon-name-part></tp:taxon-name>, <tp:taxon-name><tp:taxon-name-part taxon-name-part-type="family">Ixodidae</tp:taxon-name-part></tp:taxon-name>).</article-title><source>Entomologicheskoe Obozrenie</source><volume>77</volume>(<issue>3</issue>): <fpage>713</fpage>–<lpage>721</lpage>. [In Russian]</mixed-citation></ref><ref id="B56"><mixed-citation xmlns:xlink="http://www.w3.org/1999/xlink" xlink:type="simple"><person-group><name name-style="western"><surname>Bugmyrin</surname><given-names>SV</given-names></name><name name-style="western"><surname>Belova</surname><given-names>OA</given-names></name><name name-style="western"><surname>Ieshko</surname><given-names>EP</given-names></name><name name-style="western"><surname>Bespyatova</surname><given-names>LA</given-names></name><name name-style="western"><surname>Karganova</surname><given-names>GG</given-names></name></person-group> (<year>2015</year>) <article-title>Morphological differentiation of <italic><tp:taxon-name><tp:taxon-name-part taxon-name-part-type="genus">Ixodes</tp:taxon-name-part><tp:taxon-name-part taxon-name-part-type="species">persulcatus</tp:taxon-name-part></tp:taxon-name></italic> and <italic><tp:taxon-name><tp:taxon-name-part taxon-name-part-type="genus">I.</tp:taxon-name-part><tp:taxon-name-part taxon-name-part-type="species">ricinus</tp:taxon-name-part></tp:taxon-name></italic> hybrid larvae in experiment and under natural conditions.</article-title><source>Ticks and Tick-Borne Diseases</source><volume>6</volume>(<issue>2</issue>): <fpage>129</fpage>–<lpage>133</lpage>. <ext-link xlink:href="10.1016/j.ttbdis.2014.11.001" ext-link-type="doi" xlink:type="simple">https://doi.org/10.1016/j.ttbdis.2014.11.001</ext-link></mixed-citation></ref><ref id="B57"><mixed-citation xmlns:xlink="http://www.w3.org/1999/xlink" xlink:type="simple"><person-group><name name-style="western"><surname>Bugmyrin</surname><given-names>SV</given-names></name><name name-style="western"><surname>Belova</surname><given-names>OA</given-names></name><name name-style="western"><surname>Bespyatova</surname><given-names>LA</given-names></name><name name-style="western"><surname>Ieshko</surname><given-names>EP</given-names></name><name name-style="western"><surname>Karganova</surname><given-names>GG</given-names></name></person-group> (<year>2016</year>) <article-title>Morphological features of <italic><tp:taxon-name><tp:taxon-name-part taxon-name-part-type="genus">Ixodes</tp:taxon-name-part><tp:taxon-name-part taxon-name-part-type="species">persulcatus</tp:taxon-name-part></tp:taxon-name></italic> and <italic><tp:taxon-name><tp:taxon-name-part taxon-name-part-type="genus">I.</tp:taxon-name-part><tp:taxon-name-part taxon-name-part-type="species">ricinus</tp:taxon-name-part></tp:taxon-name></italic> hybrids: Nymphs and adults.</article-title><source>Experimental &amp; Applied Acarology</source><volume>69</volume>(<issue>3</issue>): <fpage>359</fpage>–<lpage>369</lpage>. <ext-link xlink:href="10.1007/s10493-016-0036-3" ext-link-type="doi" xlink:type="simple">https://doi.org/10.1007/s10493-016-0036-3</ext-link></mixed-citation></ref><ref id="B121"><mixed-citation xmlns:xlink="http://www.w3.org/1999/xlink" xlink:type="simple"><person-group><name name-style="western"><surname>Filippova</surname><given-names>NA</given-names></name></person-group> (<year>2002</year>) <article-title>Morphological barrier in mechanisms of reproductive isolation acting in areas of sympatry of closely related species <italic><tp:taxon-name><tp:taxon-name-part taxon-name-part-type="genus">Ixodes</tp:taxon-name-part><tp:taxon-name-part taxon-name-part-type="species">persulcatus</tp:taxon-name-part></tp:taxon-name></italic>-<italic><tp:taxon-name><tp:taxon-name-part taxon-name-part-type="genus">I.</tp:taxon-name-part><tp:taxon-name-part taxon-name-part-type="species">pavlovskyi</tp:taxon-name-part></tp:taxon-name></italic> and <italic><tp:taxon-name><tp:taxon-name-part taxon-name-part-type="genus">I.</tp:taxon-name-part><tp:taxon-name-part taxon-name-part-type="species">persulcatus</tp:taxon-name-part></tp:taxon-name></italic>-<italic><tp:taxon-name><tp:taxon-name-part taxon-name-part-type="genus">I.</tp:taxon-name-part><tp:taxon-name-part taxon-name-part-type="species">ricinus</tp:taxon-name-part></tp:taxon-name></italic> (<tp:taxon-name><tp:taxon-name-part taxon-name-part-type="family">Ixodidae</tp:taxon-name-part></tp:taxon-name>).</article-title><source>Parazitologiia</source><volume>36</volume>(<issue>6</issue>): <fpage>457</fpage>–<lpage>468</lpage>. [In Russian]</mixed-citation></ref><ref id="B118"><mixed-citation xmlns:xlink="http://www.w3.org/1999/xlink" xlink:type="simple"><person-group><name name-style="western"><surname>Filippova</surname><given-names>NA [Ed.]</given-names></name></person-group> (<year>1985</year>) <source>Taiga tick <italic><tp:taxon-name><tp:taxon-name-part taxon-name-part-type="genus">Ixodes</tp:taxon-name-part><tp:taxon-name-part taxon-name-part-type="species">persulcatus</tp:taxon-name-part></tp:taxon-name></italic> Schulze (<tp:taxon-name><tp:taxon-name-part taxon-name-part-type="subclass">Acarina</tp:taxon-name-part></tp:taxon-name>, <tp:taxon-name><tp:taxon-name-part taxon-name-part-type="family">Ixodidae</tp:taxon-name-part></tp:taxon-name>): morphology, taxonomy, ecology, medical significance.</source><publisher-name>Nauka</publisher-name>, <publisher-loc>Leningrad</publisher-loc>, <size units="page">416 pp</size>. [In Russian]</mixed-citation></ref><ref id="B35"><mixed-citation xmlns:xlink="http://www.w3.org/1999/xlink" xlink:type="simple"><person-group><name name-style="western"><surname>Belozerov</surname><given-names>VN</given-names></name></person-group> (<year>1976</year>) Life cycles and seasonal adaptations in ixodid ticks (<tp:taxon-name><tp:taxon-name-part taxon-name-part-type="subclass">Acarina</tp:taxon-name-part></tp:taxon-name>, <tp:taxon-name><tp:taxon-name-part taxon-name-part-type="superfamily">Ixodoidea</tp:taxon-name-part></tp:taxon-name>). Chtenija Pamjati O. N. Holodkovskogo. Leningrad, Nauka: 53–101. [In Russian]</mixed-citation></ref><ref id="B217"><mixed-citation xmlns:xlink="http://www.w3.org/1999/xlink" xlink:type="simple"><person-group><name name-style="western"><surname>Korenberg</surname><given-names>EI</given-names></name><name name-style="western"><surname>Sirotkin</surname><given-names>MB</given-names></name><name name-style="western"><surname>Kovalevsky</surname><given-names>YV</given-names></name></person-group> (<year>2021</year>) <article-title>Adaptive features of the biology of closely related species of ixodid ticks that determine their distribution (illustrated on the example of the taiga tick <italic><tp:taxon-name><tp:taxon-name-part taxon-name-part-type="genus">Ixodes</tp:taxon-name-part><tp:taxon-name-part taxon-name-part-type="species">persulcatus</tp:taxon-name-part></tp:taxon-name></italic> Sch. 1930 and the castor bean tick <italic><tp:taxon-name><tp:taxon-name-part taxon-name-part-type="genus">Ixodes</tp:taxon-name-part><tp:taxon-name-part taxon-name-part-type="species">ricinus</tp:taxon-name-part></tp:taxon-name></italic> L. 1758).</article-title><source>Biology Bulletin Reviews</source><volume>11</volume>(<issue>6</issue>): <fpage>602</fpage>–<lpage>615</lpage>. <ext-link xlink:href="10.1134/S2079086421060050" ext-link-type="doi" xlink:type="simple">https://doi.org/10.1134/S2079086421060050</ext-link></mixed-citation></ref><ref id="B219"><mixed-citation xmlns:xlink="http://www.w3.org/1999/xlink" xlink:type="simple"><person-group><name name-style="western"><surname>Korotkov</surname><given-names>YuS</given-names></name></person-group> (<year>2008</year>) <article-title>Variability of the life cycle duration in the taiga tick from mixed coniferous-broad-leaved forests of the Udmurt Republic.</article-title><source>Parazitologiia</source><volume>42</volume>(<issue>4</issue>): <fpage>264</fpage>–<lpage>271</lpage>. [In Russian]</mixed-citation></ref><ref id="B26"><mixed-citation xmlns:xlink="http://www.w3.org/1999/xlink" xlink:type="simple"><person-group><name name-style="western"><surname>Balashov</surname><given-names>YS</given-names></name></person-group> (<year>1998</year>) <source>Ticks – parasites and vectors of infections.</source><publisher-name>Nauka</publisher-name>, <publisher-loc>St. Petersburg</publisher-loc>, <size units="page">287 pp</size>. [In Russian]</mixed-citation></ref><ref id="B214"><mixed-citation xmlns:xlink="http://www.w3.org/1999/xlink" xlink:type="simple"><person-group><name name-style="western"><surname>Korenberg</surname><given-names>EI</given-names></name><name name-style="western"><surname>Pomelova</surname><given-names>VG</given-names></name><name name-style="western"><surname>Osin</surname><given-names>NS</given-names></name></person-group> (<year>2013</year>) <source>Natural-focal infections transmitted by <tp:taxon-name><tp:taxon-name-part taxon-name-part-type="family">Ixodidae</tp:taxon-name-part></tp:taxon-name> ticks.</source><publisher-name>Commentarij</publisher-name>, <publisher-loc>Moscow</publisher-loc>, <size units="page">463 pp</size>. [In Russian]</mixed-citation></ref><ref id="B213"><mixed-citation xmlns:xlink="http://www.w3.org/1999/xlink" xlink:type="simple"><person-group><name name-style="western"><surname>Korenberg</surname><given-names>EI</given-names></name><name name-style="western"><surname>Lebedeva</surname><given-names>NN</given-names></name><name name-style="western"><surname>Zhukov</surname><given-names>VI</given-names></name></person-group> (<year>1974</year>) <article-title>Geographical variability and types of seasonal activity of adult <italic><tp:taxon-name><tp:taxon-name-part taxon-name-part-type="genus">Ixodes</tp:taxon-name-part><tp:taxon-name-part taxon-name-part-type="species">persulcatus</tp:taxon-name-part></tp:taxon-name></italic> P. Sch. Bulleten’ MOIP.</article-title><source>Otdelenie Biologii</source><volume>79</volume>(<issue>4</issue>): <fpage>34</fpage>–<lpage>43</lpage>. [In Russian]</mixed-citation></ref><ref id="B362"><mixed-citation xmlns:xlink="http://www.w3.org/1999/xlink" xlink:type="simple"><person-group><name name-style="western"><surname>Schulze</surname><given-names>P</given-names></name></person-group> (<year>1930</year>) <article-title>Über einige Verwandte von <italic><tp:taxon-name><tp:taxon-name-part taxon-name-part-type="genus">Ixodes</tp:taxon-name-part><tp:taxon-name-part taxon-name-part-type="species">ricinus</tp:taxon-name-part></tp:taxon-name></italic> L. aus Ostasien.</article-title><source>Zoologischer Anzeiger</source><volume>90</volume>: <fpage>294</fpage>–<lpage>303</lpage>. [In German]</mixed-citation></ref><ref id="B113"><mixed-citation xmlns:xlink="http://www.w3.org/1999/xlink" xlink:type="simple"><person-group><name name-style="western"><surname>Filippova</surname><given-names>NA</given-names></name></person-group> (<year>1969</year>) <article-title>Taxonomic aspects of the study of ticks belonging to the genus <italic><tp:taxon-name><tp:taxon-name-part taxon-name-part-type="genus">Ixodes</tp:taxon-name-part></tp:taxon-name></italic> Latr. (<tp:taxon-name><tp:taxon-name-part taxon-name-part-type="superfamily">Ixodoidea</tp:taxon-name-part></tp:taxon-name>, <tp:taxon-name><tp:taxon-name-part taxon-name-part-type="family">Ixodidae</tp:taxon-name-part></tp:taxon-name>), vectors of tick-borne encephalitis viruses.</article-title><source>Entomologicheskoe Obozrenie</source><volume>48</volume>(<issue>3</issue>): <fpage>675</fpage>–<lpage>688</lpage>. [In Russian]</mixed-citation></ref><ref id="B123"><mixed-citation xmlns:xlink="http://www.w3.org/1999/xlink" xlink:type="simple"><person-group><name name-style="western"><surname>Filippova</surname><given-names>NA</given-names></name></person-group> (<year>2008</year>) <article-title>Type specimens of argasid and ixodid ticks (<tp:taxon-name><tp:taxon-name-part taxon-name-part-type="superfamily">Ixodoidea</tp:taxon-name-part></tp:taxon-name>: <tp:taxon-name><tp:taxon-name-part taxon-name-part-type="family">Argasidae</tp:taxon-name-part></tp:taxon-name>, <tp:taxon-name><tp:taxon-name-part taxon-name-part-type="family">Ixodidae</tp:taxon-name-part></tp:taxon-name>) in the collection of the Zoological Institute, Russian Academy of Sciences (St. Petersburg).</article-title><source>Entomological Review</source><volume>88</volume>(<issue>8</issue>): <fpage>1002</fpage>–<lpage>1011</lpage>. <ext-link xlink:href="10.1134/S0013873808080149" ext-link-type="doi" xlink:type="simple">https://doi.org/10.1134/S0013873808080149</ext-link></mixed-citation></ref></ref-list></tp:taxon-treatment>
