# Supplementary material for: ﻿Checklist of hosts, illustrated geographical range, and ecology of tick species from the genus Ixodes (Acari, Ixodidae) in Russia and other post-Soviet countries
Source: Zookeys. 2024 May 14;1201:255–343. doi: 10.3897/zookeys.1201.115467 (PMC11109513; doi:10.3897/zookeys.1201.115467)
Supplement: XML Treatment for Ixodes redikorzevi [file zookeys.1201.115467-treatment15.xml]

<!DOCTYPE tp:taxon-treatment
  PUBLIC "-//TaxonX//DTD Taxonomic Treatment Publishing DTD v0 20100105//EN" "tax-treatment-NSO.dtd">
<tp:taxon-treatment xmlns:tp="http://www.plazi.org/taxpub"><tp:treatment-meta><kwd-group><label>Taxon classification</label><kwd>
                  <named-content content-type="kingdom">Animalia</named-content>
                </kwd><kwd>
                  <named-content content-type="order">Ixodida</named-content>
                </kwd><kwd>
                  <named-content content-type="family">Ixodidae</named-content>
                </kwd></kwd-group><mixed-citation publication-type="journal"><person-group><name><surname>Fedorov</surname><given-names>Denis</given-names></name><name><surname>Hornok</surname><given-names>Sándor</given-names></name></person-group><article-title>﻿Checklist of hosts, illustrated geographical range, and ecology of tick species from the genus <italic><tp:taxon-name><tp:taxon-name-part taxon-name-part-type="genus" reg="Ixodes">Ixodes</tp:taxon-name-part></tp:taxon-name></italic> (<tp:taxon-name><tp:taxon-name-part taxon-name-part-type="subclass">Acari</tp:taxon-name-part></tp:taxon-name>, <tp:taxon-name><tp:taxon-name-part taxon-name-part-type="family">Ixodidae</tp:taxon-name-part></tp:taxon-name>) in Russia and other post-Soviet countries</article-title><source>Zookeys</source><day>14</day><month>05</month><year>2024</year><volume>1201</volume><fpage>255</fpage><lpage>343</lpage><pub-id pub-id-type="doi">10.3897/zookeys.1201.115467</pub-id></mixed-citation></tp:treatment-meta><tp:nomenclature><label>﻿</label><tp:taxon-name>
                <object-id xmlns:xlink="http://www.w3.org/1999/xlink" content-type="arpha" xlink:type="simple">04DDCEEE-CCEB-584E-B7C4-DB4865532D04</object-id>
                <tp:taxon-name-part taxon-name-part-type="genus" reg="Ixodes">Ixodes</tp:taxon-name-part>
                <tp:taxon-name-part taxon-name-part-type="species" reg="redikorzevi">redikorzevi</tp:taxon-name-part>
              </tp:taxon-name><tp:taxon-authority>Olenev, 1927</tp:taxon-authority><tp:nomenclature-citation-list><tp:nomenclature-citation><tp:taxon-name>
                    <tp:taxon-name-part taxon-name-part-type="genus" reg="Ixodes">Ixodes</tp:taxon-name-part>
                    <tp:taxon-name-part taxon-name-part-type="species" reg="redikorzevi">redikorzevi</tp:taxon-name-part>
                  </tp:taxon-name><comment>Olenev, 1927: 219.</comment></tp:nomenclature-citation></tp:nomenclature-citation-list></tp:nomenclature><tp:treatment-sec sec-type="Recorded hosts" id="SECID0EP6AK"><title>Recorded hosts.</title><p><bold><tp:taxon-name><tp:taxon-name-part taxon-name-part-type="class">Mammalia</tp:taxon-name-part></tp:taxon-name></bold>: <italic><tp:taxon-name><tp:taxon-name-part taxon-name-part-type="genus" reg="Apodemus">Apodemus</tp:taxon-name-part><tp:taxon-name-part taxon-name-part-type="species" reg="agrarius">agrarius</tp:taxon-name-part></tp:taxon-name></italic> (striped field mouse), <italic><tp:taxon-name><tp:taxon-name-part taxon-name-part-type="genus" reg="Apodemus">Apodemus</tp:taxon-name-part><tp:taxon-name-part taxon-name-part-type="species" reg="mystacinus">mystacinus</tp:taxon-name-part></tp:taxon-name></italic> (Danford and Alston) (eastern broad-toothed field mouse), <italic><tp:taxon-name><tp:taxon-name-part taxon-name-part-type="genus" reg="Apodemus">Apodemus</tp:taxon-name-part><tp:taxon-name-part taxon-name-part-type="species" reg="uralensis">uralensis</tp:taxon-name-part></tp:taxon-name></italic> (Ural field mouse), <italic><tp:taxon-name><tp:taxon-name-part taxon-name-part-type="genus" reg="Arvicola">Arvicola</tp:taxon-name-part><tp:taxon-name-part taxon-name-part-type="species" reg="amphibius">amphibius</tp:taxon-name-part></tp:taxon-name></italic> (European water vole), <italic><tp:taxon-name><tp:taxon-name-part taxon-name-part-type="genus" reg="Chionomys">Chionomys</tp:taxon-name-part><tp:taxon-name-part taxon-name-part-type="species" reg="nivalis">nivalis</tp:taxon-name-part></tp:taxon-name></italic> (European snow vole), <italic><tp:taxon-name><tp:taxon-name-part taxon-name-part-type="genus" reg="Chionomys">Chionomys</tp:taxon-name-part><tp:taxon-name-part taxon-name-part-type="species" reg="roberti">roberti</tp:taxon-name-part></tp:taxon-name></italic> (Thomas) (Robert’s snow vole), <italic><tp:taxon-name><tp:taxon-name-part taxon-name-part-type="genus" reg="Cricetus">Cricetus</tp:taxon-name-part><tp:taxon-name-part taxon-name-part-type="species" reg="cricetus">cricetus</tp:taxon-name-part></tp:taxon-name></italic> (European hamster), <italic><tp:taxon-name><tp:taxon-name-part taxon-name-part-type="genus" reg="Crocidura">Crocidura</tp:taxon-name-part><tp:taxon-name-part taxon-name-part-type="species" reg="leucodon">leucodon</tp:taxon-name-part></tp:taxon-name></italic> (bicolored shrew), <italic><tp:taxon-name><tp:taxon-name-part taxon-name-part-type="genus" reg="Crocidura">Crocidura</tp:taxon-name-part><tp:taxon-name-part taxon-name-part-type="species" reg="suaveolens">suaveolens</tp:taxon-name-part></tp:taxon-name></italic> (lesser white-toothed shrew), <italic><tp:taxon-name><tp:taxon-name-part taxon-name-part-type="genus" reg="Dryomys">Dryomys</tp:taxon-name-part><tp:taxon-name-part taxon-name-part-type="species" reg="nitedula">nitedula</tp:taxon-name-part></tp:taxon-name></italic> (forest dormouse), <italic><tp:taxon-name><tp:taxon-name-part taxon-name-part-type="genus" reg="Erinaceus">Erinaceus</tp:taxon-name-part><tp:taxon-name-part taxon-name-part-type="species" reg="europaeus">europaeus</tp:taxon-name-part></tp:taxon-name></italic> (European hedgehog), <italic><tp:taxon-name><tp:taxon-name-part taxon-name-part-type="genus" reg="Glis">Glis</tp:taxon-name-part><tp:taxon-name-part taxon-name-part-type="species" reg="glis">glis</tp:taxon-name-part></tp:taxon-name></italic> (European edible dormouse), <italic><tp:taxon-name><tp:taxon-name-part taxon-name-part-type="genus" reg="Hemiechinus">Hemiechinus</tp:taxon-name-part><tp:taxon-name-part taxon-name-part-type="species" reg="auratus">auratus</tp:taxon-name-part></tp:taxon-name></italic> (long-eared hedgehog), <italic><tp:taxon-name><tp:taxon-name-part taxon-name-part-type="genus" reg="Lepus">Lepus</tp:taxon-name-part><tp:taxon-name-part taxon-name-part-type="species" reg="europaeus">europaeus</tp:taxon-name-part></tp:taxon-name></italic> (European hare), <italic><tp:taxon-name><tp:taxon-name-part taxon-name-part-type="genus" reg="Marmota">Marmota</tp:taxon-name-part><tp:taxon-name-part taxon-name-part-type="species" reg="bobak">bobak</tp:taxon-name-part></tp:taxon-name></italic> (bobak marmot), <italic><tp:taxon-name><tp:taxon-name-part taxon-name-part-type="genus" reg="Martes">Martes</tp:taxon-name-part><tp:taxon-name-part taxon-name-part-type="species" reg="martes">martes</tp:taxon-name-part></tp:taxon-name></italic> (European pine marten), <italic><tp:taxon-name><tp:taxon-name-part taxon-name-part-type="genus" reg="Meles">Meles</tp:taxon-name-part><tp:taxon-name-part taxon-name-part-type="species" reg="meles">meles</tp:taxon-name-part></tp:taxon-name></italic> (European badger), <italic><tp:taxon-name><tp:taxon-name-part taxon-name-part-type="genus" reg="Meriones">Meriones</tp:taxon-name-part><tp:taxon-name-part taxon-name-part-type="species" reg="libycus">libycus</tp:taxon-name-part></tp:taxon-name></italic> (Libyan jird), <italic><tp:taxon-name><tp:taxon-name-part taxon-name-part-type="genus" reg="Meriones">Meriones</tp:taxon-name-part><tp:taxon-name-part taxon-name-part-type="species" reg="meridianus">meridianus</tp:taxon-name-part></tp:taxon-name></italic> (midday jird), <italic><tp:taxon-name><tp:taxon-name-part taxon-name-part-type="genus" reg="Meriones">Meriones</tp:taxon-name-part><tp:taxon-name-part taxon-name-part-type="species" reg="persicus">persicus</tp:taxon-name-part></tp:taxon-name></italic> (Persian jird), <italic><tp:taxon-name><tp:taxon-name-part taxon-name-part-type="genus" reg="Meriones">Meriones</tp:taxon-name-part><tp:taxon-name-part taxon-name-part-type="species" reg="tamariscinus">tamariscinus</tp:taxon-name-part></tp:taxon-name></italic> (Pallas) (tamarisk jird), <italic><tp:taxon-name><tp:taxon-name-part taxon-name-part-type="genus" reg="Meriones">Meriones</tp:taxon-name-part><tp:taxon-name-part taxon-name-part-type="species" reg="tristrami">tristrami</tp:taxon-name-part></tp:taxon-name></italic> Thomas (Tristram’s jird), <italic><tp:taxon-name><tp:taxon-name-part taxon-name-part-type="genus" reg="Mesocricetus">Mesocricetus</tp:taxon-name-part><tp:taxon-name-part taxon-name-part-type="species" reg="auratus">auratus</tp:taxon-name-part></tp:taxon-name></italic> Waterhouse (golden hamster), <italic><tp:taxon-name><tp:taxon-name-part taxon-name-part-type="genus" reg="Mesocricetus">Mesocricetus</tp:taxon-name-part><tp:taxon-name-part taxon-name-part-type="species" reg="raddei">raddei</tp:taxon-name-part></tp:taxon-name></italic> (Ciscaucasian hamster), <italic><tp:taxon-name><tp:taxon-name-part taxon-name-part-type="genus" reg="Microtus">Microtus</tp:taxon-name-part><tp:taxon-name-part taxon-name-part-type="species" reg="arvalis">arvalis</tp:taxon-name-part></tp:taxon-name></italic> (common vole), <italic><tp:taxon-name><tp:taxon-name-part taxon-name-part-type="genus" reg="Microtus">Microtus</tp:taxon-name-part><tp:taxon-name-part taxon-name-part-type="species" reg="majori">majori</tp:taxon-name-part></tp:taxon-name></italic> (Major’s pine vole), <italic><tp:taxon-name><tp:taxon-name-part taxon-name-part-type="genus" reg="Microtus">Microtus</tp:taxon-name-part><tp:taxon-name-part taxon-name-part-type="species" reg="socialis">socialis</tp:taxon-name-part></tp:taxon-name></italic> (social vole), <italic><tp:taxon-name><tp:taxon-name-part taxon-name-part-type="genus" reg="Mus">Mus</tp:taxon-name-part><tp:taxon-name-part taxon-name-part-type="species" reg="musculus">musculus</tp:taxon-name-part></tp:taxon-name></italic> (house mouse), <italic><tp:taxon-name><tp:taxon-name-part taxon-name-part-type="genus" reg="Mustela">Mustela</tp:taxon-name-part><tp:taxon-name-part taxon-name-part-type="species" reg="eversmanii">eversmanii</tp:taxon-name-part></tp:taxon-name></italic> (steppe polecat), <italic><tp:taxon-name><tp:taxon-name-part taxon-name-part-type="genus" reg="Mustela">Mustela</tp:taxon-name-part><tp:taxon-name-part taxon-name-part-type="species" reg="nivalis">nivalis</tp:taxon-name-part></tp:taxon-name></italic> (least weasel), <italic><tp:taxon-name><tp:taxon-name-part taxon-name-part-type="genus" reg="Nesokia">Nesokia</tp:taxon-name-part><tp:taxon-name-part taxon-name-part-type="species" reg="indica">indica</tp:taxon-name-part></tp:taxon-name></italic> (short-tailed bandicoot rat), <italic><tp:taxon-name><tp:taxon-name-part taxon-name-part-type="genus" reg="Nothocricetulus">Nothocricetulus</tp:taxon-name-part><tp:taxon-name-part taxon-name-part-type="species" reg="migratorius">migratorius</tp:taxon-name-part></tp:taxon-name></italic> (grey dwarf hamster), <italic><tp:taxon-name><tp:taxon-name-part taxon-name-part-type="genus" reg="Rattus">Rattus</tp:taxon-name-part><tp:taxon-name-part taxon-name-part-type="species" reg="norvegicus">norvegicus</tp:taxon-name-part></tp:taxon-name></italic> (brown rat), <italic><tp:taxon-name><tp:taxon-name-part taxon-name-part-type="genus" reg="Rattus">Rattus</tp:taxon-name-part><tp:taxon-name-part taxon-name-part-type="species" reg="pyctoris">pyctoris</tp:taxon-name-part></tp:taxon-name></italic> (Turkestan rat), <italic><tp:taxon-name><tp:taxon-name-part taxon-name-part-type="genus" reg="Rattus">Rattus</tp:taxon-name-part><tp:taxon-name-part taxon-name-part-type="species" reg="rattus">rattus</tp:taxon-name-part></tp:taxon-name></italic> (black rat), <italic><tp:taxon-name><tp:taxon-name-part taxon-name-part-type="genus" reg="Rhombomys">Rhombomys</tp:taxon-name-part><tp:taxon-name-part taxon-name-part-type="species" reg="opimus">opimus</tp:taxon-name-part></tp:taxon-name></italic> (great gerbil), <italic><tp:taxon-name><tp:taxon-name-part taxon-name-part-type="genus" reg="Sciurus">Sciurus</tp:taxon-name-part><tp:taxon-name-part taxon-name-part-type="species" reg="anomalus">anomalus</tp:taxon-name-part></tp:taxon-name></italic> Gmelin (Caucasian squirrel), <italic><tp:taxon-name><tp:taxon-name-part taxon-name-part-type="genus" reg="Sciurus">Sciurus</tp:taxon-name-part><tp:taxon-name-part taxon-name-part-type="species" reg="vulgaris">vulgaris</tp:taxon-name-part></tp:taxon-name></italic> (red squirrel), <italic><tp:taxon-name><tp:taxon-name-part taxon-name-part-type="genus" reg="Sicista">Sicista</tp:taxon-name-part><tp:taxon-name-part taxon-name-part-type="species" reg="betulina">betulina</tp:taxon-name-part></tp:taxon-name></italic> (northern birch mouse), <italic><tp:taxon-name><tp:taxon-name-part taxon-name-part-type="genus" reg="Sicista">Sicista</tp:taxon-name-part><tp:taxon-name-part taxon-name-part-type="species" reg="subtilis">subtilis</tp:taxon-name-part></tp:taxon-name></italic> (southern birch mouse) <italic><tp:taxon-name><tp:taxon-name-part taxon-name-part-type="genus" reg="Spalax">Spalax</tp:taxon-name-part><tp:taxon-name-part taxon-name-part-type="species" reg="giganteus">giganteus</tp:taxon-name-part></tp:taxon-name></italic> Nehring (giant blind mole-rat), <italic><tp:taxon-name><tp:taxon-name-part taxon-name-part-type="genus" reg="Spalax">Spalax</tp:taxon-name-part><tp:taxon-name-part taxon-name-part-type="species" reg="microphthalmos">microphthalmos</tp:taxon-name-part></tp:taxon-name></italic> Gueldenstaedt (greater blind mole-rat), <italic><tp:taxon-name><tp:taxon-name-part taxon-name-part-type="genus" reg="Spermophilopsis">Spermophilopsis</tp:taxon-name-part><tp:taxon-name-part taxon-name-part-type="species" reg="leptodactylus">leptodactylus</tp:taxon-name-part></tp:taxon-name></italic> (long-clawed ground squirrel), <italic><tp:taxon-name><tp:taxon-name-part taxon-name-part-type="genus" reg="Spermophilus">Spermophilus</tp:taxon-name-part><tp:taxon-name-part taxon-name-part-type="species" reg="pygmaeus">pygmaeus</tp:taxon-name-part></tp:taxon-name></italic> (little ground squirrel), <italic><tp:taxon-name><tp:taxon-name-part taxon-name-part-type="genus" reg="Sorex">Sorex</tp:taxon-name-part><tp:taxon-name-part taxon-name-part-type="species" reg="araneus">araneus</tp:taxon-name-part></tp:taxon-name></italic> (common shrew), <italic><tp:taxon-name><tp:taxon-name-part taxon-name-part-type="genus" reg="Vormela">Vormela</tp:taxon-name-part><tp:taxon-name-part taxon-name-part-type="species" reg="peregusna">peregusna</tp:taxon-name-part></tp:taxon-name></italic> (marbled polecat) <italic><tp:taxon-name><tp:taxon-name-part taxon-name-part-type="genus" reg="Vulpes">Vulpes</tp:taxon-name-part><tp:taxon-name-part taxon-name-part-type="species" reg="vulpes">vulpes</tp:taxon-name-part></tp:taxon-name></italic> (red fox) (<xref ref-type="bibr" rid="B117">Filippova 1977</xref>).</p><p><bold><tp:taxon-name><tp:taxon-name-part taxon-name-part-type="class">Aves</tp:taxon-name-part></tp:taxon-name></bold>: <italic><tp:taxon-name><tp:taxon-name-part taxon-name-part-type="genus" reg="Alauda">Alauda</tp:taxon-name-part><tp:taxon-name-part taxon-name-part-type="species" reg="arvensis">arvensis</tp:taxon-name-part></tp:taxon-name></italic> Linnaeus (Eurasian skylark), <italic><tp:taxon-name><tp:taxon-name-part taxon-name-part-type="genus" reg="Alectoris">Alectoris</tp:taxon-name-part><tp:taxon-name-part taxon-name-part-type="species" reg="chukar">chukar</tp:taxon-name-part></tp:taxon-name></italic> (chukar partridge), <italic><tp:taxon-name><tp:taxon-name-part taxon-name-part-type="genus" reg="Anthus">Anthus</tp:taxon-name-part><tp:taxon-name-part taxon-name-part-type="species" reg="campestris">campestris</tp:taxon-name-part></tp:taxon-name></italic> (tawny pipit), <italic><tp:taxon-name><tp:taxon-name-part taxon-name-part-type="genus" reg="Anthus">Anthus</tp:taxon-name-part><tp:taxon-name-part taxon-name-part-type="species" reg="pratensis">pratensis</tp:taxon-name-part></tp:taxon-name></italic> (Linnaeus) (meadow pipit), <tp:taxon-name><tp:taxon-name-part taxon-name-part-type="genus" reg="Coccothraustes">Coccothraustes</tp:taxon-name-part><tp:taxon-name-part taxon-name-part-type="species" reg="coccothraustes">coccothraustes</tp:taxon-name-part></tp:taxon-name> (hawfinch), <italic><tp:taxon-name><tp:taxon-name-part taxon-name-part-type="genus" reg="Columba">Columba</tp:taxon-name-part><tp:taxon-name-part taxon-name-part-type="species" reg="livia">livia</tp:taxon-name-part></tp:taxon-name></italic> (rock dove), <italic><tp:taxon-name><tp:taxon-name-part taxon-name-part-type="genus" reg="Emberiza">Emberiza</tp:taxon-name-part><tp:taxon-name-part taxon-name-part-type="species" reg="calandra">calandra</tp:taxon-name-part></tp:taxon-name></italic> (corn bunting), <italic><tp:taxon-name><tp:taxon-name-part taxon-name-part-type="genus" reg="Emberiza">Emberiza</tp:taxon-name-part><tp:taxon-name-part taxon-name-part-type="species" reg="schoeniclus">schoeniclus</tp:taxon-name-part></tp:taxon-name></italic> (Linnaeus) (common reed bunting), <italic><tp:taxon-name><tp:taxon-name-part taxon-name-part-type="genus" reg="Erithacus">Erithacus</tp:taxon-name-part><tp:taxon-name-part taxon-name-part-type="species" reg="rubecula">rubecula</tp:taxon-name-part></tp:taxon-name></italic> (Linnaeus) (European robin), <italic><tp:taxon-name><tp:taxon-name-part taxon-name-part-type="genus" reg="Galerida">Galerida</tp:taxon-name-part><tp:taxon-name-part taxon-name-part-type="species" reg="cristata">cristata</tp:taxon-name-part></tp:taxon-name></italic> (crested lark), <italic><tp:taxon-name><tp:taxon-name-part taxon-name-part-type="genus" reg="Garrulus">Garrulus</tp:taxon-name-part><tp:taxon-name-part taxon-name-part-type="species" reg="glandarius">glandarius</tp:taxon-name-part></tp:taxon-name></italic> (Linnaeus) (Eurasian jay), <italic><tp:taxon-name><tp:taxon-name-part taxon-name-part-type="genus" reg="Lullula">Lullula</tp:taxon-name-part><tp:taxon-name-part taxon-name-part-type="species" reg="arborea">arborea</tp:taxon-name-part></tp:taxon-name></italic> (woodlark), <italic><tp:taxon-name><tp:taxon-name-part taxon-name-part-type="genus" reg="Melanocorypha">Melanocorypha</tp:taxon-name-part><tp:taxon-name-part taxon-name-part-type="species" reg="calandra">calandra</tp:taxon-name-part></tp:taxon-name></italic> (Linnaeus) (calandra lark), <italic><tp:taxon-name><tp:taxon-name-part taxon-name-part-type="genus" reg="Mergus">Mergus</tp:taxon-name-part><tp:taxon-name-part taxon-name-part-type="species" reg="serrator">serrator</tp:taxon-name-part></tp:taxon-name></italic> Linnaeus (red-breasted merganser), <italic><tp:taxon-name><tp:taxon-name-part taxon-name-part-type="genus" reg="Oenanthe">Oenanthe</tp:taxon-name-part><tp:taxon-name-part taxon-name-part-type="species" reg="hispanica">hispanica</tp:taxon-name-part></tp:taxon-name></italic> (Linnaeus) (western black-eared wheatear), <italic><tp:taxon-name><tp:taxon-name-part taxon-name-part-type="genus" reg="Oenanthe">Oenanthe</tp:taxon-name-part><tp:taxon-name-part taxon-name-part-type="species" reg="isabellina">isabellina</tp:taxon-name-part></tp:taxon-name></italic> (Temminck) (Isabelline wheatear), <italic><tp:taxon-name><tp:taxon-name-part taxon-name-part-type="genus" reg="Oenanthe">Oenanthe</tp:taxon-name-part><tp:taxon-name-part taxon-name-part-type="species" reg="lugens">lugens</tp:taxon-name-part></tp:taxon-name></italic> (Lichtenstein) (mourning wheatear), <italic><tp:taxon-name><tp:taxon-name-part taxon-name-part-type="genus" reg="Oenanthe">Oenanthe</tp:taxon-name-part><tp:taxon-name-part taxon-name-part-type="species" reg="oenanthe">oenanthe</tp:taxon-name-part></tp:taxon-name></italic> (Linnaeus) (northern wheatear), <italic><tp:taxon-name><tp:taxon-name-part taxon-name-part-type="genus" reg="Oenanthe">Oenanthe</tp:taxon-name-part><tp:taxon-name-part taxon-name-part-type="species" reg="picata">picata</tp:taxon-name-part></tp:taxon-name></italic> (Blyth) (variable wheatear), <italic><tp:taxon-name><tp:taxon-name-part taxon-name-part-type="genus" reg="Phylloscopus">Phylloscopus</tp:taxon-name-part><tp:taxon-name-part taxon-name-part-type="species" reg="collybita">collybita</tp:taxon-name-part></tp:taxon-name></italic> (Vieillot) (common chiffchaff), <italic><tp:taxon-name><tp:taxon-name-part taxon-name-part-type="genus" reg="Phylloscopus">Phylloscopus</tp:taxon-name-part><tp:taxon-name-part taxon-name-part-type="species" reg="fuscatus">fuscatus</tp:taxon-name-part></tp:taxon-name></italic> (dusky warbler), <italic><tp:taxon-name><tp:taxon-name-part taxon-name-part-type="genus" reg="Pica">Pica</tp:taxon-name-part><tp:taxon-name-part taxon-name-part-type="species" reg="pica">pica</tp:taxon-name-part></tp:taxon-name></italic> (Eurasian magpie), <italic><tp:taxon-name><tp:taxon-name-part taxon-name-part-type="genus" reg="Pterocles">Pterocles</tp:taxon-name-part><tp:taxon-name-part taxon-name-part-type="species" reg="orientalis">orientalis</tp:taxon-name-part></tp:taxon-name></italic> (Linnaeus) (black-bellied sandgrouse), <italic><tp:taxon-name><tp:taxon-name-part taxon-name-part-type="genus" reg="Saxicola">Saxicola</tp:taxon-name-part><tp:taxon-name-part taxon-name-part-type="species" reg="torquatus">torquatus</tp:taxon-name-part></tp:taxon-name></italic> (Linnaeus) (African stonechat), <italic><tp:taxon-name><tp:taxon-name-part taxon-name-part-type="genus" reg="Sturnus">Sturnus</tp:taxon-name-part><tp:taxon-name-part taxon-name-part-type="species" reg="vulgaris">vulgaris</tp:taxon-name-part></tp:taxon-name></italic> (common starling), <italic><tp:taxon-name><tp:taxon-name-part taxon-name-part-type="genus" reg="Turdus">Turdus</tp:taxon-name-part><tp:taxon-name-part taxon-name-part-type="species" reg="merula">merula</tp:taxon-name-part></tp:taxon-name></italic> (common blackbird), <italic><tp:taxon-name><tp:taxon-name-part taxon-name-part-type="genus" reg="Turdus">Turdus</tp:taxon-name-part><tp:taxon-name-part taxon-name-part-type="species" reg="philomelos">philomelos</tp:taxon-name-part></tp:taxon-name></italic> (song thrush), <italic><tp:taxon-name><tp:taxon-name-part taxon-name-part-type="genus" reg="Turdus">Turdus</tp:taxon-name-part><tp:taxon-name-part taxon-name-part-type="species" reg="ruficollis">ruficollis</tp:taxon-name-part></tp:taxon-name></italic> (red-throated thrush) (<xref ref-type="bibr" rid="B117">Filippova 1977</xref>).</p><p><bold><tp:taxon-name><tp:taxon-name-part taxon-name-part-type="class">Reptilia</tp:taxon-name-part></tp:taxon-name></bold>: <italic><tp:taxon-name><tp:taxon-name-part taxon-name-part-type="genus" reg="Darevskia">Darevskia</tp:taxon-name-part><tp:taxon-name-part taxon-name-part-type="species" reg="chlorogaster">chlorogaster</tp:taxon-name-part></tp:taxon-name></italic> (Boulenger) (greenbelly lizard) (<xref ref-type="bibr" rid="B311">Orlova et al. 2022</xref>), <italic><tp:taxon-name><tp:taxon-name-part taxon-name-part-type="genus" reg="Lacerta">Lacerta</tp:taxon-name-part><tp:taxon-name-part taxon-name-part-type="species" reg="agilis">agilis</tp:taxon-name-part></tp:taxon-name></italic> Linnaeus (sand lizard) (<xref ref-type="bibr" rid="B117">Filippova 1977</xref>), <italic><tp:taxon-name><tp:taxon-name-part taxon-name-part-type="genus" reg="Lacerta">Lacerta</tp:taxon-name-part><tp:taxon-name-part taxon-name-part-type="species" reg="strigata">strigata</tp:taxon-name-part></tp:taxon-name></italic> Eichwald (Caucasus emerald lizard) (<xref ref-type="bibr" rid="B312">Orlova et al. 2023</xref>), <italic><tp:taxon-name><tp:taxon-name-part taxon-name-part-type="genus" reg="Pseudopus">Pseudopus</tp:taxon-name-part><tp:taxon-name-part taxon-name-part-type="species" reg="apodus">apodus</tp:taxon-name-part></tp:taxon-name></italic> (Pallas) (Pallas’s glass lizard) (<xref ref-type="bibr" rid="B117">Filippova 1977</xref>).</p></tp:treatment-sec><tp:treatment-sec sec-type="Recorded locations" id="SECID0EH3BK"><title>Recorded locations</title><p><bold>(Fig. <xref ref-type="fig" rid="F15">15</xref>). Russia</bold>: Rostov Oblast (<xref ref-type="bibr" rid="B187">Khametova et al. 2018</xref>), Krasnodar Krai, Stavropol Krai, Kalmyk Republic, Chechnya, Dagestan, and North Osetia-Alania (<xref ref-type="bibr" rid="B374">Shatas 1957</xref>; <xref ref-type="bibr" rid="B375">Shevchenko et al. 1960</xref>; <xref ref-type="bibr" rid="B451">Zaytsev and Popova 1967</xref>; <xref ref-type="bibr" rid="B403">Tiflova 1974</xref>; <xref ref-type="bibr" rid="B117">Filippova 1977</xref>; <xref ref-type="bibr" rid="B2">Abdulmagomedov et al. 2017</xref>; <xref ref-type="bibr" rid="B452">Zaytseva et al. 2022</xref>). <bold>Ukraine</bold>: Odesa Oblast (Bugeac Steppe), Kherson Oblast (Black Sea Biosphere Reserve), Poltava Oblast, Chernivtsi Oblast, Dnipropetrovsk Oblast, Luhansk Oblast, Donetsk Oblast, widely distributed in the Crimean Peninsula (<xref ref-type="bibr" rid="B89">Emchuk 1960</xref>; <xref ref-type="bibr" rid="B90">Emchuk 1967</xref>; <xref ref-type="bibr" rid="B380">Sklyar 1970</xref>; <xref ref-type="bibr" rid="B117">Filippova 1977</xref>). <bold>Moldova</bold>: the north of the country (<xref ref-type="bibr" rid="B428">Uspenskaya et al. 2006</xref>). <bold>Georgia</bold>: outskirts of Kutaisi and Tbilisi and the Lagodekhi Nature Reserve, as well as the seacoast of the Black Sea (<xref ref-type="bibr" rid="B200">Kirschenblatt 1936</xref>; <xref ref-type="bibr" rid="B81">Djaparidze 1960</xref>; <xref ref-type="bibr" rid="B117">Filippova 1977</xref>). <bold>Armenia</bold>: outskirts of Yerevan and most of the rest of the territory (<xref ref-type="bibr" rid="B454">Zilfyan et al. 1960</xref>; <xref ref-type="bibr" rid="B403">Tiflova 1974</xref>). <bold>Azerbaijan</bold>: Zagatala State Reserve, Hadrut District, and the Mil plain (<xref ref-type="bibr" rid="B403">Tiflova 1974</xref>), outskirts of the Bilasuvar, the Sara Peninsula (<xref ref-type="bibr" rid="B200">Kirschenblatt 1936</xref>), Talysh (<xref ref-type="bibr" rid="B327">Pomerantsev 1950</xref>), Nakhchivan Autonomous Republic (<xref ref-type="bibr" rid="B170">Kadatskaya and Shirova 1963</xref>; <xref ref-type="bibr" rid="B117">Filippova 1977</xref>). <bold>Kazakhstan</bold>: West Kazakhstan Region, Kyzylorda Region, North Kazakhstan Region, Jambyl Region, Turkistan Region, Abai Region (<xref ref-type="bibr" rid="B239">Loseva 1963</xref>; <xref ref-type="bibr" rid="B330">Popova and Sokolova 1963</xref>). <bold>Kyrgyzstan</bold>: outskirts of Bishkek, Chüy Valley, Talas Valley, Issyk-Kul Basin, Terskey Ala-too Range (<xref ref-type="bibr" rid="B110">Filippova 1958b</xref>; <xref ref-type="bibr" rid="B152">Grebenyuk 1966</xref>; <xref ref-type="bibr" rid="B117">Filippova 1977</xref>). <bold>Turkmenistan</bold>: foothills of the Uly Balkan and the Kopet Dagh; the Kugitangtau Range (<xref ref-type="bibr" rid="B207">Kochkareva et al. 1971</xref>; <xref ref-type="bibr" rid="B117">Filippova 1977</xref>). <bold>Uzbekistan</bold>: outskirts of Tashkent, foothills of the Chatkal Range, Qurama Mountains, the Hisar Range, the Kugitangtau Range and Karakalpakstan – the Ustyurt Plateau and the lower reaches of the Amu Darya River (<xref ref-type="bibr" rid="B229">Kuklina 1967</xref>; <xref ref-type="bibr" rid="B432">Uzakov 1972</xref>; <xref ref-type="bibr" rid="B117">Filippova 1977</xref>). <bold>Tajikistan</bold>: Hisar Range - Varzob gorge, outskirts of Dushanbe – the Ramit State Nature Reserve, Vakhsh Range, Peter the First Range (<xref ref-type="bibr" rid="B241">Lotozky 1951</xref>; <xref ref-type="bibr" rid="B388">Sosnina 1957</xref>; <xref ref-type="bibr" rid="B135">Filippova et al. 1966</xref>; <xref ref-type="bibr" rid="B207">Kochkareva et al. 1971</xref>; <xref ref-type="bibr" rid="B117">Filippova 1977</xref>).</p><fig id="F15" position="float" orientation="portrait"><object-id xmlns:xlink="http://www.w3.org/1999/xlink" content-type="doi" xlink:type="simple">10.3897/zookeys.1201.115467.figure15</object-id><object-id xmlns:xlink="http://www.w3.org/1999/xlink" content-type="arpha" xlink:type="simple">29E7C95C-68AB-51D4-ACDB-076532F77D6F</object-id><label>Figure 15.</label><caption><p>Map of Russia and neighboring countries showing the locations where <italic><tp:taxon-name><tp:taxon-name-part taxon-name-part-type="genus" reg="Ixodes">Ixodes</tp:taxon-name-part><tp:taxon-name-part taxon-name-part-type="species" reg="redikorzevi">redikorzevi</tp:taxon-name-part></tp:taxon-name></italic> was reported.</p></caption><graphic xmlns:xlink="http://www.w3.org/1999/xlink" xlink:href="zookeys-1201-255_article-115467__-g015.jpg" position="float" orientation="portrait" xlink:type="simple" id="oo_1049201.jpg"><uri content-type="original_file" xlink:type="simple">https://binary.pensoft.net/fig/1049201</uri></graphic></fig></tp:treatment-sec><tp:treatment-sec sec-type="ecology" id="SECID0EYCCK"><title>Ecology and other information.</title><p><italic><tp:taxon-name><tp:taxon-name-part taxon-name-part-type="genus" reg="Ixodes">Ixodes</tp:taxon-name-part><tp:taxon-name-part taxon-name-part-type="species" reg="redikorzevi">redikorzevi</tp:taxon-name-part></tp:taxon-name></italic> is a tick species which is mainly a parasite of rodents, shrews, and small carnivores, as well as of dendrophilic ground-feeding birds and rarely reptiles (<xref ref-type="bibr" rid="B117">Filippova 1977</xref>). According to <xref ref-type="bibr" rid="B403">Tiflova (1974)</xref>, this species is considered exophilic and can be found in significant numbers on dendrophilic birds. In the absence of mammalian and avian hosts, <italic><tp:taxon-name><tp:taxon-name-part taxon-name-part-type="genus" reg="Ixodes">I.</tp:taxon-name-part><tp:taxon-name-part taxon-name-part-type="species" reg="redikorzevi">redikorzevi</tp:taxon-name-part></tp:taxon-name></italic> can parasitize lizards in significant numbers (<xref ref-type="bibr" rid="B311">Orlova et al. 2022</xref>). It usually inhabits mountain deciduous forests and steppes located nearby.</p><p>Beyond the post-Soviet territories considered above, the range of this tick covers also Eastern Europe, Turkey, Israel, as well as Afghanistan (<xref ref-type="bibr" rid="B117">Filippova 1977</xref>) and China (<xref ref-type="bibr" rid="B450">Yin et al. 2010</xref>).</p><p>At the current moment it is still questionable whether <italic><tp:taxon-name><tp:taxon-name-part taxon-name-part-type="genus" reg="Ixodes">I.</tp:taxon-name-part><tp:taxon-name-part taxon-name-part-type="species" reg="redikorzevi">redikorzevi</tp:taxon-name-part></tp:taxon-name></italic> is a synonym of <italic><tp:taxon-name><tp:taxon-name-part taxon-name-part-type="genus" reg="Ixodes">I.</tp:taxon-name-part><tp:taxon-name-part taxon-name-part-type="species" reg="acuminatus">acuminatus</tp:taxon-name-part></tp:taxon-name></italic> or not. <xref ref-type="bibr" rid="B211">Kolonin (2009)</xref> considers this species a synonym of <italic><tp:taxon-name><tp:taxon-name-part taxon-name-part-type="genus" reg="Ixodes">I.</tp:taxon-name-part><tp:taxon-name-part taxon-name-part-type="species" reg="acuminatus">acuminatus</tp:taxon-name-part></tp:taxon-name></italic>, but <xref ref-type="bibr" rid="B155">Guglielmone et al. (2010)</xref> regard it as provisionally valid. As it was fairly noted by <xref ref-type="bibr" rid="B156">Guglielmone et al. (2014)</xref> this question can be solved by comparison of the type specimens of both species. Moreover, <xref ref-type="bibr" rid="B327">Pomerantsev (1950)</xref> described by females two subspecies: <italic><tp:taxon-name><tp:taxon-name-part taxon-name-part-type="genus" reg="Ixodes">I.</tp:taxon-name-part><tp:taxon-name-part taxon-name-part-type="species" reg="redikorzevi">redikorzevi</tp:taxon-name-part><tp:taxon-name-part taxon-name-part-type="subspecies" reg="redikorzevi">redikorzevi</tp:taxon-name-part></tp:taxon-name></italic> and <italic><tp:taxon-name><tp:taxon-name-part taxon-name-part-type="genus" reg="Ixodes">I.</tp:taxon-name-part><tp:taxon-name-part taxon-name-part-type="species" reg="redikorzevi">redikorzevi</tp:taxon-name-part><tp:taxon-name-part taxon-name-part-type="subspecies" reg="emberizae">emberizae</tp:taxon-name-part></tp:taxon-name></italic>. Later the other subspecies <italic><tp:taxon-name><tp:taxon-name-part taxon-name-part-type="genus" reg="Ixodes">I.</tp:taxon-name-part><tp:taxon-name-part taxon-name-part-type="species" reg="redikorzevi">redikorzevi</tp:taxon-name-part><tp:taxon-name-part taxon-name-part-type="subspecies" reg="theodori">theodori</tp:taxon-name-part></tp:taxon-name></italic> was described although Filippova comments (1977) that the authors had quite little material during descriptions but the differences in size and shape of some characters are visible and it is necessary to compare more specimens from more locations of its large area of distribution.</p><p><italic><tp:taxon-name><tp:taxon-name-part taxon-name-part-type="genus" reg="Ixodes">Ixodes</tp:taxon-name-part><tp:taxon-name-part taxon-name-part-type="species" reg="redikorzevi">redikorzevi</tp:taxon-name-part><tp:taxon-name-part taxon-name-part-type="subspecies" reg="redikorzevi">redikorzevi</tp:taxon-name-part></tp:taxon-name></italic> occurs in Ukraine, the Transcaucasus and Tajikistan according to <xref ref-type="bibr" rid="B327">Pomerantsev (1950)</xref>; and <italic><tp:taxon-name><tp:taxon-name-part taxon-name-part-type="genus" reg="Ixodes">I.</tp:taxon-name-part><tp:taxon-name-part taxon-name-part-type="species" reg="redikorzevi">redikorzevi</tp:taxon-name-part><tp:taxon-name-part taxon-name-part-type="subspecies" reg="emberizae">emberizae</tp:taxon-name-part></tp:taxon-name></italic> can be found in Lankaran and the Hisar Range in Tajikistan. Later the other subspecies, <italic><tp:taxon-name><tp:taxon-name-part taxon-name-part-type="genus" reg="Ixodes">I.</tp:taxon-name-part><tp:taxon-name-part taxon-name-part-type="species" reg="redikorzevi">redikorzevi</tp:taxon-name-part><tp:taxon-name-part taxon-name-part-type="subspecies" reg="theodori">theodori</tp:taxon-name-part></tp:taxon-name></italic> was described from the Middle East (<xref ref-type="bibr" rid="B441">Warburton 1927</xref>).</p><p>The type specimens of <italic><tp:taxon-name><tp:taxon-name-part taxon-name-part-type="genus" reg="Ixodes">I.</tp:taxon-name-part><tp:taxon-name-part taxon-name-part-type="species" reg="redikorzevi">redikorzevi</tp:taxon-name-part></tp:taxon-name></italic> are deposited at the Zoological Institute of the Russian Academy of Sciences and include the holotype: female; [former] Tavricheskaya Province (Crimea), Yaman-Kala, near Baidar, 25.10.1924, coll. V. Shnitnikov, AL I338 and the paralectotype of <italic><tp:taxon-name><tp:taxon-name-part taxon-name-part-type="genus" reg="Ixodes">I.</tp:taxon-name-part><tp:taxon-name-part taxon-name-part-type="species" reg="redikorzevi">redikorzevi</tp:taxon-name-part><tp:taxon-name-part taxon-name-part-type="subspecies" reg="emberizae">emberizae</tp:taxon-name-part></tp:taxon-name></italic> female; AL I522. Description – <xref ref-type="bibr" rid="B327">Pomerantsev 1950</xref>: 63 (female; male unknown); <xref ref-type="bibr" rid="B117">Filippova 1977</xref>: nymph, larva (<xref ref-type="bibr" rid="B123">Filippova 2008</xref>).</p></tp:treatment-sec><ref-list><ref id="B117"><mixed-citation xmlns:xlink="http://www.w3.org/1999/xlink" xlink:type="simple"><person-group><name name-style="western"><surname>Filippova</surname><given-names>NA</given-names></name></person-group> (<year>1977</year>) <source>Ixodid ticks subfamily <tp:taxon-name><tp:taxon-name-part taxon-name-part-type="subfamily">Ixodinae</tp:taxon-name-part></tp:taxon-name>. <tp:taxon-name><tp:taxon-name-part taxon-name-part-type="class">Arachnida</tp:taxon-name-part></tp:taxon-name>. Vol. 4. Fauna of the USSR.</source><publisher-name>Nauka</publisher-name>, <publisher-loc>Leningrad</publisher-loc>, <size units="page">396 pp</size>. [In Russian]</mixed-citation></ref><ref id="B311"><mixed-citation xmlns:xlink="http://www.w3.org/1999/xlink" xlink:type="simple"><person-group><name name-style="western"><surname>Orlova</surname><given-names>MV</given-names></name><name name-style="western"><surname>Doronin</surname><given-names>IV</given-names></name><name name-style="western"><surname>Klimov</surname><given-names>PB</given-names></name><name name-style="western"><surname>Anisimov</surname><given-names>NV</given-names></name></person-group> (<year>2022</year>) <article-title>A review of mites and ticks parasitizing rock lizards (<tp:taxon-name><tp:taxon-name-part taxon-name-part-type="family">Lacertidae</tp:taxon-name-part></tp:taxon-name>: <italic><tp:taxon-name><tp:taxon-name-part taxon-name-part-type="genus">Darevskia</tp:taxon-name-part></tp:taxon-name></italic>).</article-title><source>Journal of Vector Ecology</source><volume>47</volume>(<issue>1</issue>): <fpage>19</fpage>–<lpage>28</lpage>. <ext-link xlink:href="10.52707/1081-1710-47.1.19" ext-link-type="doi" xlink:type="simple">https://doi.org/10.52707/1081-1710-47.1.19</ext-link></mixed-citation></ref><ref id="B312"><mixed-citation xmlns:xlink="http://www.w3.org/1999/xlink" xlink:type="simple"><person-group><name name-style="western"><surname>Orlova</surname><given-names>MV</given-names></name><name name-style="western"><surname>Doronin</surname><given-names>IV</given-names></name><name name-style="western"><surname>Doronina</surname><given-names>MA</given-names></name><name name-style="western"><surname>Anisimov</surname><given-names>NV</given-names></name></person-group> (<year>2023</year>) <article-title>A review of ixodid ticks (<tp:taxon-name><tp:taxon-name-part taxon-name-part-type="subclass">Acari</tp:taxon-name-part></tp:taxon-name>: <tp:taxon-name><tp:taxon-name-part taxon-name-part-type="family">Ixodidae</tp:taxon-name-part></tp:taxon-name>) associated with <italic><tp:taxon-name><tp:taxon-name-part taxon-name-part-type="genus">Lacerta</tp:taxon-name-part></tp:taxon-name></italic> spp. (<tp:taxon-name><tp:taxon-name-part taxon-name-part-type="class">Reptilia</tp:taxon-name-part></tp:taxon-name>: <tp:taxon-name><tp:taxon-name-part taxon-name-part-type="family">Lacertidae</tp:taxon-name-part></tp:taxon-name>) from the Caucasus and adjacent territory.</article-title><source>Diversity</source><volume>15</volume>(<issue>9</issue>): <fpage>1026</fpage>. <ext-link xlink:href="10.3390/d15091026" ext-link-type="doi" xlink:type="simple">https://doi.org/10.3390/d15091026</ext-link></mixed-citation></ref><ref id="B187"><mixed-citation xmlns:xlink="http://www.w3.org/1999/xlink" xlink:type="simple"><person-group><name name-style="western"><surname>Khametova</surname><given-names>AP</given-names></name><name name-style="western"><surname>Pichurina</surname><given-names>NL</given-names></name><name name-style="western"><surname>Zabashta</surname><given-names>MV</given-names></name><name name-style="western"><surname>Romanova</surname><given-names>LV</given-names></name><name name-style="western"><surname>Orekhov</surname><given-names>IV</given-names></name><name name-style="western"><surname>Borodina</surname><given-names>TN</given-names></name><name name-style="western"><surname>Adamenko</surname><given-names>VI</given-names></name><name name-style="western"><surname>Zabashta</surname><given-names>AV</given-names></name></person-group> (<year>2018</year>) <article-title>Biocenotic structure of the natural focus of borelliosis in the Rostov region.</article-title><source>Medicinskaja Parazitologiya I Parazitarnye Bolezni</source><volume>4</volume>: <fpage>33</fpage>–<lpage>39</lpage>. <ext-link xlink:href="10.33092/0025-8326mp2018.4.33-39" ext-link-type="doi" xlink:type="simple">https://doi.org/10.33092/0025-8326mp2018.4.33-39</ext-link> [In Russian]</mixed-citation></ref><ref id="B374"><mixed-citation xmlns:xlink="http://www.w3.org/1999/xlink" xlink:type="simple"><person-group><name name-style="western"><surname>Shatas</surname><given-names>YF</given-names></name></person-group> (<year>1957</year>) Ticks <tp:taxon-name><tp:taxon-name-part taxon-name-part-type="superfamily">Ixodoidea</tp:taxon-name-part></tp:taxon-name> and fleas of Dagestan. Scientific conference on natural foci and epidemiology of especially dangerous infectious diseases. Tezisy Dokladov. Saratov, 433–437. [In Russian]</mixed-citation></ref><ref id="B375"><mixed-citation xmlns:xlink="http://www.w3.org/1999/xlink" xlink:type="simple"><person-group><name name-style="western"><surname>Shevchenko</surname><given-names>ZG</given-names></name><name name-style="western"><surname>Timofeev</surname><given-names>MA</given-names></name><name name-style="western"><surname>Strikanova</surname><given-names>EV</given-names></name><name name-style="western"><surname>Ushmarova</surname><given-names>NN</given-names></name><name name-style="western"><surname>Yarov</surname><given-names>TV</given-names></name><name name-style="western"><surname>Petrova</surname><given-names>LR</given-names></name></person-group> (<year>1960</year>) <article-title>Ixodid ticks – carriers and vectors of tularemia in Krasnodar Krai.</article-title><source>Trudy Rostov-Na-Donu Gosudarstvennogo Nauchno-Issledovatel’skogo Protivochumnogo Instituta</source><volume>17</volume>: <fpage>166</fpage>–<lpage>172</lpage>. [In Russian]</mixed-citation></ref><ref id="B451"><mixed-citation xmlns:xlink="http://www.w3.org/1999/xlink" xlink:type="simple"><person-group><name name-style="western"><surname>Zaytsev</surname><given-names>AA</given-names></name><name name-style="western"><surname>Popova</surname><given-names>EV</given-names></name></person-group> (<year>1967</year>) <article-title>On the spread of ticks <italic><tp:taxon-name><tp:taxon-name-part taxon-name-part-type="genus">Ixodes</tp:taxon-name-part><tp:taxon-name-part taxon-name-part-type="species">redikorzevi</tp:taxon-name-part><tp:taxon-name-part taxon-name-part-type="subspecies">redikorzevi</tp:taxon-name-part></tp:taxon-name></italic> Ol. in Stavropol region.</article-title><source>Medicinskaja Parazitologiya I Parazitarnye Bolezni</source><volume>36</volume>(<issue>4</issue>): <fpage>492</fpage>–<lpage>493</lpage>. [In Russian]</mixed-citation></ref><ref id="B403"><mixed-citation xmlns:xlink="http://www.w3.org/1999/xlink" xlink:type="simple"><person-group><name name-style="western"><surname>Tiflova</surname><given-names>LA</given-names></name></person-group> (<year>1974</year>) <article-title>Experimental study of <italic><tp:taxon-name><tp:taxon-name-part taxon-name-part-type="genus">Ixodes</tp:taxon-name-part><tp:taxon-name-part taxon-name-part-type="species">redikorzevi</tp:taxon-name-part><tp:taxon-name-part taxon-name-part-type="subspecies">redikorzevi</tp:taxon-name-part></tp:taxon-name></italic> Ol., 1927, as carriers of tularaemia.</article-title><source>Medicinskaja Parazitologiya I Parazitarnye Bolezni</source><volume>6</volume>: <fpage>719</fpage>–<lpage>723</lpage>. [In Russian]</mixed-citation></ref><ref id="B2"><mixed-citation xmlns:xlink="http://www.w3.org/1999/xlink" xlink:type="simple"><person-group><name name-style="western"><surname>Abdulmagomedov</surname><given-names>SS</given-names></name><name name-style="western"><surname>Bittirov</surname><given-names>AM</given-names></name><name name-style="western"><surname>Kabardiev</surname><given-names>SS</given-names></name><name name-style="western"><surname>Gazimagomedov</surname><given-names>MG</given-names></name><name name-style="western"><surname>Ustarov</surname><given-names>RD</given-names></name><name name-style="western"><surname>Zubairova</surname><given-names>MM</given-names></name><name name-style="western"><surname>Bittirov</surname><given-names>IA</given-names></name><name name-style="western"><surname>Musaev</surname><given-names>ZG</given-names></name><name name-style="western"><surname>Uyanaeva</surname><given-names>FB</given-names></name><name name-style="western"><surname>Bittirova</surname><given-names>AA</given-names></name></person-group> (<year>2017</year>) <article-title>Ecological and epizootic analysis of the <tp:taxon-name><tp:taxon-name-part taxon-name-part-type="order">Ixodida</tp:taxon-name-part></tp:taxon-name> tick fauna being the main vectors of <italic><tp:taxon-name><tp:taxon-name-part taxon-name-part-type="genus">Babesia</tp:taxon-name-part><tp:taxon-name-part taxon-name-part-type="species">bovis</tp:taxon-name-part></tp:taxon-name></italic> infection of cattle in the Kizilyurt, Kizlyar and Buinaksk districts of Dagestan.</article-title><source>Teorija I Praktika Bor’by S Parazitarnymi Boleznjami</source><volume>18</volume>: <fpage>7</fpage>–<lpage>10</lpage>. [In Russian]</mixed-citation></ref><ref id="B452"><mixed-citation xmlns:xlink="http://www.w3.org/1999/xlink" xlink:type="simple"><person-group><name name-style="western"><surname>Zaytseva</surname><given-names>OA</given-names></name><name name-style="western"><surname>Gnusareva</surname><given-names>OA</given-names></name><name name-style="western"><surname>Vasil’eva</surname><given-names>OV</given-names></name><name name-style="western"><surname>Volynkina</surname><given-names>AS</given-names></name><name name-style="western"><surname>Siritsa</surname><given-names>YV</given-names></name><name name-style="western"><surname>Alekhina</surname><given-names>YA</given-names></name><name name-style="western"><surname>Chishenyuk</surname><given-names>TI</given-names></name><name name-style="western"><surname>Gazieva</surname><given-names>AY</given-names></name><name name-style="western"><surname>Ashibokov</surname><given-names>UM</given-names></name><name name-style="western"><surname>Davydova</surname><given-names>NA</given-names></name><name name-style="western"><surname>Lazarenko</surname><given-names>EV</given-names></name><name name-style="western"><surname>Ermolova</surname><given-names>NV</given-names></name><name name-style="western"><surname>Kulichenko</surname><given-names>AN</given-names></name></person-group> (<year>2022</year>) <article-title>Results of epizootiological monitoring of natural foci for bacterial vector-borne infections in the Caucasian Mineral Waters Region of the Stavropol Territory in 2018–2020.</article-title><source>Problemy Osobo Opasnyh Infekcij</source><volume>1</volume>: <fpage>101</fpage>–<lpage>105</lpage>. <ext-link xlink:href="10.21055/0370-1069-2022-1-101-105" ext-link-type="doi" xlink:type="simple">https://doi.org/10.21055/0370-1069-2022-1-101-105</ext-link> [In Russian]</mixed-citation></ref><ref id="B89"><mixed-citation xmlns:xlink="http://www.w3.org/1999/xlink" xlink:type="simple"><person-group><name name-style="western"><surname>Emchuk</surname><given-names>EM</given-names></name></person-group> (<year>1960</year>) <source>Fauna of Ukraine. Ixodid ticks.</source><publisher-name>Izdatel’stvo AN USSR</publisher-name>, <publisher-loc>Kyiv</publisher-loc>, <size units="page">163 pp</size>. [In Russian]</mixed-citation></ref><ref id="B90"><mixed-citation xmlns:xlink="http://www.w3.org/1999/xlink" xlink:type="simple"><person-group><name name-style="western"><surname>Emchuk</surname><given-names>EM</given-names></name></person-group> (<year>1967</year>) Certain biological peculiarities of <italic><tp:taxon-name><tp:taxon-name-part taxon-name-part-type="genus">Ixodes</tp:taxon-name-part><tp:taxon-name-part taxon-name-part-type="species">redikorzevi</tp:taxon-name-part></tp:taxon-name></italic> Olen. In: Problemy parazitologii. Ukrainskoye Respublicanskoye Obschestvo Parasitologov. Kiev, 354–355. [In Russian]</mixed-citation></ref><ref id="B380"><mixed-citation xmlns:xlink="http://www.w3.org/1999/xlink" xlink:type="simple"><person-group><name name-style="western"><surname>Sklyar</surname><given-names>VE</given-names></name></person-group> (<year>1970</year>) <article-title>On the fauna of ixodid ticks from southern Donetsk District.</article-title><source>Parazitologiia</source><volume>4</volume>(<issue>6</issue>): <fpage>524</fpage>–<lpage>527</lpage>. [In Russian]</mixed-citation></ref><ref id="B428"><mixed-citation xmlns:xlink="http://www.w3.org/1999/xlink" xlink:type="simple"><person-group><name name-style="western"><surname>Uspenskaya</surname><given-names>IG</given-names></name><name name-style="western"><surname>Georgita</surname><given-names>SD</given-names></name><name name-style="western"><surname>Movile</surname><given-names>AA</given-names></name><name name-style="western"><surname>Burlaku</surname><given-names>VI</given-names></name><name name-style="western"><surname>Gutsu</surname><given-names>AG</given-names></name><name name-style="western"><surname>Konovalov</surname><given-names>YN</given-names></name><name name-style="western"><surname>Melnik</surname><given-names>VN</given-names></name><name name-style="western"><surname>Kulbachnaya</surname><given-names>EW</given-names></name></person-group> (<year>2006</year>) Structure and dynamics of the faunistic complex of mammals and ixodid ticks in various landscape-faunistic zones of the territory of Moldova, their epizootological significance. Collection of Scientific Articles 130: 153.</mixed-citation></ref><ref id="B200"><mixed-citation xmlns:xlink="http://www.w3.org/1999/xlink" xlink:type="simple"><person-group><name name-style="western"><surname>Kirschenblatt</surname><given-names>JD</given-names></name></person-group> (<year>1936</year>) <article-title>Beitrage zur Palearktischen Zekenfauna.</article-title><source>Zoologischer Anzeiger</source><volume>114</volume>(<issue>3–4</issue>): <fpage>93</fpage>–<lpage>97</lpage>.</mixed-citation></ref><ref id="B81"><mixed-citation xmlns:xlink="http://www.w3.org/1999/xlink" xlink:type="simple"><person-group><name name-style="western"><surname>Djaparidze</surname><given-names>NI</given-names></name></person-group> (<year>1960</year>) <source>Ixodid ticks of Georgia.</source><publisher-name>Izdatel’stvo Akademii Nauk Gruzinskoi SSR</publisher-name>, <publisher-loc>Tbilisi</publisher-loc>, <size units="page">295 pp</size>. [In Russian]</mixed-citation></ref><ref id="B454"><mixed-citation xmlns:xlink="http://www.w3.org/1999/xlink" xlink:type="simple"><person-group><name name-style="western"><surname>Zilfyan</surname><given-names>VN</given-names></name><name name-style="western"><surname>Avetisyan</surname><given-names>GA</given-names></name><name name-style="western"><surname>Ovasonyan</surname><given-names>OV</given-names></name></person-group> (<year>1960</year>) <article-title>On the fauna of bird ticks in Armenia.</article-title><source>Trudy Armyanskoj Protivochumnoj Stancii</source><volume>1</volume>: <fpage>463</fpage>–<lpage>476</lpage>. [In Russian]</mixed-citation></ref><ref id="B327"><mixed-citation xmlns:xlink="http://www.w3.org/1999/xlink" xlink:type="simple"><person-group><name name-style="western"><surname>Pomerantsev</surname><given-names>BI</given-names></name></person-group> (<year>1950</year>) <article-title>Ixodid ticks (<tp:taxon-name><tp:taxon-name-part taxon-name-part-type="family">Ixodidae</tp:taxon-name-part></tp:taxon-name>).</article-title><source>In: Fauna SSSR, Paukoobraznye</source><volume>4</volume>(<issue>2</issue>): <fpage>1</fpage>–<lpage>224</lpage>. [In Russian]</mixed-citation></ref><ref id="B170"><mixed-citation xmlns:xlink="http://www.w3.org/1999/xlink" xlink:type="simple"><person-group><name name-style="western"><surname>Kadatskaya</surname><given-names>KP</given-names></name><name name-style="western"><surname>Shirova</surname><given-names>LF</given-names></name></person-group> (<year>1963</year>) <article-title>Ixodid ticks and fleas in the tuleremia focus of the Nakhichevan SSR.</article-title><source>DAN AzSSR</source><volume>19</volume>(<issue>4</issue>): <fpage>79</fpage>–<lpage>83</lpage>. [In Russian]</mixed-citation></ref><ref id="B239"><mixed-citation xmlns:xlink="http://www.w3.org/1999/xlink" xlink:type="simple"><person-group><name name-style="western"><surname>Loseva</surname><given-names>EI</given-names></name></person-group> (<year>1963</year>) <article-title>Ixodid ticks.</article-title><source>Trudy Instituta Zoologii AN Kaz SSR</source><volume>19</volume>: <fpage>180</fpage>–<lpage>190</lpage>. [In Russian]</mixed-citation></ref><ref id="B330"><mixed-citation xmlns:xlink="http://www.w3.org/1999/xlink" xlink:type="simple"><person-group><name name-style="western"><surname>Popova</surname><given-names>AS</given-names></name><name name-style="western"><surname>Sokolova</surname><given-names>AA</given-names></name></person-group> (<year>1963</year>) To the fauna of ixodid ticks in the Moiynkum Desert. In: Materialy Nauchnoj Konferencii Po Prirodnoj Ochagovosti I Profilaktike Chumy. Alma-Ata, 190–191. [In Russian]</mixed-citation></ref><ref id="B110"><mixed-citation xmlns:xlink="http://www.w3.org/1999/xlink" xlink:type="simple"><person-group><name name-style="western"><surname>Filippova</surname><given-names>NA</given-names></name></person-group> (<year>1958b</year>) <article-title>On the tick fauna (<tp:taxon-name><tp:taxon-name-part taxon-name-part-type="superorder">Parasitiformes</tp:taxon-name-part></tp:taxon-name>, <tp:taxon-name><tp:taxon-name-part taxon-name-part-type="family">Ixodidae</tp:taxon-name-part></tp:taxon-name>) infesting terrestrial vertebrates in the vicinity of the Lake Issyk-Kul.</article-title><source>Parazitologicheskij Sbornik AN SSSR</source><volume>18</volume>: <fpage>110</fpage>–<lpage>119</lpage>. [In Russian]</mixed-citation></ref><ref id="B152"><mixed-citation xmlns:xlink="http://www.w3.org/1999/xlink" xlink:type="simple"><person-group><name name-style="western"><surname>Grebenyuk</surname><given-names>RV</given-names></name></person-group> (<year>1966</year>) <source>Ixodid ticks of Kyrgyzstan.</source><publisher-name>Frunze</publisher-name>, <publisher-loc>Ilim</publisher-loc>, <size units="page">328 pp</size>. [In Russian]</mixed-citation></ref><ref id="B207"><mixed-citation xmlns:xlink="http://www.w3.org/1999/xlink" xlink:type="simple"><person-group><name name-style="western"><surname>Kochkareva</surname><given-names>AV</given-names></name><name name-style="western"><surname>Zagniborodova</surname><given-names>EN</given-names></name><name name-style="western"><surname>Zhernovov</surname><given-names>IV</given-names></name><name name-style="western"><surname>Zaitseva</surname><given-names>VI</given-names></name><name name-style="western"><surname>Shilenko</surname><given-names>VI</given-names></name><name name-style="western"><surname>Zabegalova</surname><given-names>MN</given-names></name><name name-style="western"><surname>Avakov</surname><given-names>SM</given-names></name><name name-style="western"><surname>Tashliev</surname><given-names>AO</given-names></name><name name-style="western"><surname>Belskaya</surname><given-names>GS</given-names></name><name name-style="western"><surname>Vazhev</surname><given-names>AP</given-names></name></person-group> (<year>1971</year>) <article-title>Distribution of <tp:taxon-name><tp:taxon-name-part taxon-name-part-type="superfamily">Ixodoidea</tp:taxon-name-part></tp:taxon-name> ticks in Turkmenistan. Izvestija AN TSSR.</article-title><source>Serija Biologicheskih Nauk</source><volume>5</volume>: <fpage>36</fpage>–<lpage>42</lpage>.</mixed-citation></ref><ref id="B229"><mixed-citation xmlns:xlink="http://www.w3.org/1999/xlink" xlink:type="simple"><person-group><name name-style="western"><surname>Kuklina</surname><given-names>TE</given-names></name></person-group> (<year>1967</year>) Features of distribution of ixodid ticks in Uzbekistan. In: Poleznye I Vrednye Bespozvonochnye Zhivotnye Uzbekistana. Fan, Tashkent, 108–112. [In Russian]</mixed-citation></ref><ref id="B432"><mixed-citation xmlns:xlink="http://www.w3.org/1999/xlink" xlink:type="simple"><person-group><name name-style="western"><surname>Uzakov</surname><given-names>WY</given-names></name></person-group> (<year>1972</year>) <source>Ixodid ticks of Uzbekistan.</source><publisher-name>Fan</publisher-name>, <publisher-loc>Tashkent, Uzbekistan</publisher-loc>, <size units="page">304 pp</size>. [In Russian]</mixed-citation></ref><ref id="B241"><mixed-citation xmlns:xlink="http://www.w3.org/1999/xlink" xlink:type="simple"><person-group><name name-style="western"><surname>Lotozky</surname><given-names>BV</given-names></name></person-group> (<year>1951</year>) <article-title>Ixodid ticks.</article-title> In: <person-group><name name-style="western"><surname>Pavlovsky</surname><given-names>EN</given-names></name><name name-style="western"><surname>Zhadin</surname><given-names>VI</given-names></name></person-group> (<role>Eds</role>) <issue-title>Uschel’e Kondara.</issue-title><source>Izdatel’stvo AN SSSR, Moskva, Leningrad</source>, <fpage>217</fpage>–<lpage>224</lpage>. [In Russian]</mixed-citation></ref><ref id="B388"><mixed-citation xmlns:xlink="http://www.w3.org/1999/xlink" xlink:type="simple"><person-group><name name-style="western"><surname>Sosnina</surname><given-names>EF</given-names></name></person-group> (<year>1957</year>) <article-title>Parasites of murine rodents of the Hisar Valley and the southern slopes of the Hisar Range (Tajikistan).</article-title><source>Trudy Instituta Zoologii AN TajSSR</source><volume>64</volume>: <fpage>1</fpage>–<lpage>165</lpage>. [In Russian]</mixed-citation></ref><ref id="B135"><mixed-citation xmlns:xlink="http://www.w3.org/1999/xlink" xlink:type="simple"><person-group><name name-style="western"><surname>Filippova</surname><given-names>NA</given-names></name><name name-style="western"><surname>Kochkareva</surname><given-names>AV</given-names></name><name name-style="western"><surname>Belskaya</surname><given-names>GS</given-names></name></person-group> (<year>1966</year>) <article-title>Materials about some <tp:taxon-name><tp:taxon-name-part taxon-name-part-type="superfamily">Ixodoidea</tp:taxon-name-part></tp:taxon-name> tick species of Turkmenistan. Izvestija AN TSSR.</article-title><source>Serija biologicheskih nauk</source><volume>3</volume>: <fpage>83</fpage>–<lpage>86</lpage>. [In Russian]</mixed-citation></ref><ref id="B450"><mixed-citation xmlns:xlink="http://www.w3.org/1999/xlink" xlink:type="simple"><person-group><name name-style="western"><surname>Yin</surname><given-names>X</given-names></name><name name-style="western"><surname>Ye</surname><given-names>Z</given-names></name><name name-style="western"><surname>Jiao</surname><given-names>WA</given-names></name><name name-style="western"><surname>Ma</surname><given-names>D</given-names></name><name name-style="western"><surname>Zhang</surname><given-names>J</given-names></name><name name-style="western"><surname>Zha</surname><given-names>Y</given-names></name></person-group> (<year>2010</year>) <article-title>Tick fauna and monitoring of tick host animals at Alataw Pass.</article-title><source>Zhongguo Meijie Shengwuxue Ji Kongzhi Zazhi</source><volume>21</volume>(<issue>4</issue>): <fpage>375</fpage>–<lpage>377</lpage>.</mixed-citation></ref><ref id="B211"><mixed-citation xmlns:xlink="http://www.w3.org/1999/xlink" xlink:type="simple"><person-group><name name-style="western"><surname>Kolonin</surname><given-names>GV</given-names></name></person-group> (<year>2009</year>) Fauna of ixodid ticks of the world. <ext-link xlink:href="http://www.kolonin.org/" ext-link-type="uri" xlink:type="simple">http://www.kolonin.org/</ext-link></mixed-citation></ref><ref id="B155"><mixed-citation xmlns:xlink="http://www.w3.org/1999/xlink" xlink:type="simple"><person-group><name name-style="western"><surname>Guglielmone</surname><given-names>AA</given-names></name><name name-style="western"><surname>Robbins</surname><given-names>RG</given-names></name><name name-style="western"><surname>Apanaskevich</surname><given-names>DA</given-names></name><name name-style="western"><surname>Petney</surname><given-names>TN</given-names></name><name name-style="western"><surname>Estrada Peña</surname><given-names>A</given-names></name><name name-style="western"><surname>Horak</surname><given-names>IG</given-names></name><name name-style="western"><surname>Shao</surname><given-names>R</given-names></name><name name-style="western"><surname>Barker</surname><given-names>SC</given-names></name></person-group> (<year>2010</year>) <article-title>The <tp:taxon-name><tp:taxon-name-part taxon-name-part-type="family">Argasidae</tp:taxon-name-part></tp:taxon-name>, <tp:taxon-name><tp:taxon-name-part taxon-name-part-type="family">Ixodidae</tp:taxon-name-part></tp:taxon-name> and <tp:taxon-name><tp:taxon-name-part taxon-name-part-type="family">Nuttalliellidae</tp:taxon-name-part></tp:taxon-name> (<tp:taxon-name><tp:taxon-name-part taxon-name-part-type="subclass">Acari</tp:taxon-name-part></tp:taxon-name>: <tp:taxon-name><tp:taxon-name-part taxon-name-part-type="order">Ixodida</tp:taxon-name-part></tp:taxon-name>) of the world: a list of valid species names.</article-title><source>Zootaxa</source><volume>2528</volume>(<issue>1</issue>): <fpage>1</fpage>–<lpage>28</lpage>. <ext-link xlink:href="10.11646/zootaxa.2528.1.1" ext-link-type="doi" xlink:type="simple">https://doi.org/10.11646/zootaxa.2528.1.1</ext-link></mixed-citation></ref><ref id="B156"><mixed-citation xmlns:xlink="http://www.w3.org/1999/xlink" xlink:type="simple"><person-group><name name-style="western"><surname>Guglielmone</surname><given-names>AA</given-names></name><name name-style="western"><surname>Robbins</surname><given-names>RG</given-names></name><name name-style="western"><surname>Apanaskevich</surname><given-names>DA</given-names></name><name name-style="western"><surname>Petney</surname><given-names>TN</given-names></name><name name-style="western"><surname>Estrada-Peña</surname><given-names>A</given-names></name><name name-style="western"><surname>Horak</surname><given-names>IG</given-names></name></person-group> (<year>2014</year>) <source>The hard ticks of the world.</source><publisher-name>Springer</publisher-name>, <publisher-loc>Dordrecht</publisher-loc>, <size units="page">738 pp</size>. <ext-link xlink:href="10.1007/978-94-007-7497-1" ext-link-type="doi" xlink:type="simple">https://doi.org/10.1007/978-94-007-7497-1</ext-link></mixed-citation></ref><ref id="B441"><mixed-citation xmlns:xlink="http://www.w3.org/1999/xlink" xlink:type="simple"><person-group><name name-style="western"><surname>Warburton</surname><given-names>C</given-names></name></person-group> (<year>1927</year>) <article-title>On five new species of ticks (<tp:taxon-name><tp:taxon-name-part taxon-name-part-type="class">Arachnida</tp:taxon-name-part></tp:taxon-name>, <tp:taxon-name><tp:taxon-name-part taxon-name-part-type="superfamily">Ixodoidea</tp:taxon-name-part></tp:taxon-name>), <italic><tp:taxon-name><tp:taxon-name-part taxon-name-part-type="genus">Ornithodorus</tp:taxon-name-part><tp:taxon-name-part taxon-name-part-type="species">nattereri</tp:taxon-name-part></tp:taxon-name></italic>, <italic><tp:taxon-name><tp:taxon-name-part taxon-name-part-type="genus">Ixodes</tp:taxon-name-part><tp:taxon-name-part taxon-name-part-type="species">theodori</tp:taxon-name-part></tp:taxon-name></italic>, <italic><tp:taxon-name><tp:taxon-name-part taxon-name-part-type="genus">Haemaphysalis</tp:taxon-name-part><tp:taxon-name-part taxon-name-part-type="species">toxopei</tp:taxon-name-part></tp:taxon-name></italic>, <italic><tp:taxon-name><tp:taxon-name-part taxon-name-part-type="genus">Amblyomma</tp:taxon-name-part><tp:taxon-name-part taxon-name-part-type="species">robinsoni</tp:taxon-name-part></tp:taxon-name></italic> and <italic><tp:taxon-name><tp:taxon-name-part taxon-name-part-type="genus">A.</tp:taxon-name-part><tp:taxon-name-part taxon-name-part-type="species">dammermani</tp:taxon-name-part></tp:taxon-name></italic>, with a note on the ornate nymph of <italic><tp:taxon-name><tp:taxon-name-part taxon-name-part-type="genus">A.</tp:taxon-name-part><tp:taxon-name-part taxon-name-part-type="species">latum</tp:taxon-name-part></tp:taxon-name></italic>.</article-title><source>Parasitology</source><volume>19</volume>(<issue>4</issue>): <fpage>405</fpage>–<lpage>410</lpage>. <ext-link xlink:href="10.1017/S0031182000005886" ext-link-type="doi" xlink:type="simple">https://doi.org/10.1017/S0031182000005886</ext-link></mixed-citation></ref><ref id="B123"><mixed-citation xmlns:xlink="http://www.w3.org/1999/xlink" xlink:type="simple"><person-group><name name-style="western"><surname>Filippova</surname><given-names>NA</given-names></name></person-group> (<year>2008</year>) <article-title>Type specimens of argasid and ixodid ticks (<tp:taxon-name><tp:taxon-name-part taxon-name-part-type="superfamily">Ixodoidea</tp:taxon-name-part></tp:taxon-name>: <tp:taxon-name><tp:taxon-name-part taxon-name-part-type="family">Argasidae</tp:taxon-name-part></tp:taxon-name>, <tp:taxon-name><tp:taxon-name-part taxon-name-part-type="family">Ixodidae</tp:taxon-name-part></tp:taxon-name>) in the collection of the Zoological Institute, Russian Academy of Sciences (St. Petersburg).</article-title><source>Entomological Review</source><volume>88</volume>(<issue>8</issue>): <fpage>1002</fpage>–<lpage>1011</lpage>. <ext-link xlink:href="10.1134/S0013873808080149" ext-link-type="doi" xlink:type="simple">https://doi.org/10.1134/S0013873808080149</ext-link></mixed-citation></ref></ref-list></tp:taxon-treatment>
