# Supplementary material for: ﻿Checklist of hosts, illustrated geographical range, and ecology of tick species from the genus Ixodes (Acari, Ixodidae) in Russia and other post-Soviet countries
Source: Zookeys. 2024 May 14;1201:255–343. doi: 10.3897/zookeys.1201.115467 (PMC11109513; doi:10.3897/zookeys.1201.115467)
Supplement: XML Treatment for Ixodes ricinus [file zookeys.1201.115467-treatment16.xml]

<!DOCTYPE tp:taxon-treatment
  PUBLIC "-//TaxonX//DTD Taxonomic Treatment Publishing DTD v0 20100105//EN" "tax-treatment-NSO.dtd">
<tp:taxon-treatment xmlns:tp="http://www.plazi.org/taxpub"><tp:treatment-meta><kwd-group><label>Taxon classification</label><kwd>
                  <named-content content-type="kingdom">Animalia</named-content>
                </kwd><kwd>
                  <named-content content-type="order">Ixodida</named-content>
                </kwd><kwd>
                  <named-content content-type="family">Ixodidae</named-content>
                </kwd></kwd-group><mixed-citation publication-type="journal"><person-group><name><surname>Fedorov</surname><given-names>Denis</given-names></name><name><surname>Hornok</surname><given-names>Sándor</given-names></name></person-group><article-title>﻿Checklist of hosts, illustrated geographical range, and ecology of tick species from the genus <italic><tp:taxon-name><tp:taxon-name-part taxon-name-part-type="genus" reg="Ixodes">Ixodes</tp:taxon-name-part></tp:taxon-name></italic> (<tp:taxon-name><tp:taxon-name-part taxon-name-part-type="subclass">Acari</tp:taxon-name-part></tp:taxon-name>, <tp:taxon-name><tp:taxon-name-part taxon-name-part-type="family">Ixodidae</tp:taxon-name-part></tp:taxon-name>) in Russia and other post-Soviet countries</article-title><source>Zookeys</source><day>14</day><month>05</month><year>2024</year><volume>1201</volume><fpage>255</fpage><lpage>343</lpage><pub-id pub-id-type="doi">10.3897/zookeys.1201.115467</pub-id></mixed-citation></tp:treatment-meta><tp:nomenclature><label>﻿</label><tp:taxon-name>
                <object-id xmlns:xlink="http://www.w3.org/1999/xlink" content-type="arpha" xlink:type="simple">C024D54F-CCC2-5B72-8390-9FF5CE14ED9C</object-id>
                <tp:taxon-name-part taxon-name-part-type="genus" reg="Ixodes">Ixodes</tp:taxon-name-part>
                <tp:taxon-name-part taxon-name-part-type="species" reg="ricinus">ricinus</tp:taxon-name-part>
              </tp:taxon-name><tp:taxon-authority>(Linnaeus, 1758)</tp:taxon-authority><tp:nomenclature-citation-list><tp:nomenclature-citation><tp:taxon-name>
                    <tp:taxon-name-part taxon-name-part-type="genus" reg="Acarus">Acarus</tp:taxon-name-part>
                    <tp:taxon-name-part taxon-name-part-type="species" reg="ricinus">ricinus</tp:taxon-name-part>
                  </tp:taxon-name><comment>Linnaeus, 1758: 616.</comment></tp:nomenclature-citation><tp:nomenclature-citation><tp:taxon-name>
                    <tp:taxon-name-part taxon-name-part-type="genus" reg="Ixodes">Ixodes</tp:taxon-name-part>
                    <tp:taxon-name-part taxon-name-part-type="species" reg="reduvius">reduvius</tp:taxon-name-part>
                  </tp:taxon-name><comment>(Linnaeus): <xref ref-type="bibr" rid="B288">Neumann 1911</xref>: 12.</comment></tp:nomenclature-citation><tp:nomenclature-citation><tp:taxon-name>
                    <tp:taxon-name-part taxon-name-part-type="genus" reg="Ixodes">Ixodes</tp:taxon-name-part>
                    <tp:taxon-name-part taxon-name-part-type="species" reg="sanguisugus">sanguisugus</tp:taxon-name-part>
                  </tp:taxon-name><comment>(Linnaeus): <xref ref-type="bibr" rid="B266">Morel and Pérez 1978</xref>: 201.</comment></tp:nomenclature-citation><tp:nomenclature-citation><tp:taxon-name>
                    <tp:taxon-name-part taxon-name-part-type="genus" reg="Ixodes">Ixodes</tp:taxon-name-part>
                    <tp:taxon-name-part taxon-name-part-type="species" reg="vulgaris">vulgaris</tp:taxon-name-part>
                  </tp:taxon-name><comment>(Fabricius): <xref ref-type="bibr" rid="B288">Neumann 1911</xref>: 12.</comment></tp:nomenclature-citation><tp:nomenclature-citation><tp:taxon-name>
                    <tp:taxon-name-part taxon-name-part-type="genus" reg="Ixodes">Ixodes</tp:taxon-name-part>
                    <tp:taxon-name-part taxon-name-part-type="species" reg="holsatus">holsatus</tp:taxon-name-part>
                  </tp:taxon-name><comment>(Fabricius): <xref ref-type="bibr" rid="B293">Nuttall and Warburton 1911</xref>: 285.</comment></tp:nomenclature-citation><tp:nomenclature-citation><tp:taxon-name>
                    <tp:taxon-name-part taxon-name-part-type="genus" reg="Ixodes">Ixodes</tp:taxon-name-part>
                    <tp:taxon-name-part taxon-name-part-type="species" reg="megathyreus">megathyreus</tp:taxon-name-part>
                  </tp:taxon-name><comment> Leach: <xref ref-type="bibr" rid="B288">Neumann 1911</xref>: 12. </comment></tp:nomenclature-citation><tp:nomenclature-citation><tp:taxon-name>
                    <tp:taxon-name-part taxon-name-part-type="genus" reg="Ixodes">Ixodes</tp:taxon-name-part>
                    <tp:taxon-name-part taxon-name-part-type="species" reg="bipunctatus">bipunctatus</tp:taxon-name-part>
                  </tp:taxon-name><comment>Risso: <xref ref-type="bibr" rid="B288">Neumann 1911</xref>: 12.</comment></tp:nomenclature-citation><tp:nomenclature-citation><tp:taxon-name>
                    <tp:taxon-name-part taxon-name-part-type="genus" reg="Ixodes">Ixodes</tp:taxon-name-part>
                    <tp:taxon-name-part taxon-name-part-type="species" reg="trabeatus">trabeatus</tp:taxon-name-part>
                  </tp:taxon-name><comment>Audouin: <xref ref-type="bibr" rid="B288">Neumann 1911</xref>: 12. </comment></tp:nomenclature-citation><tp:nomenclature-citation><tp:taxon-name>
                    <tp:taxon-name-part taxon-name-part-type="genus" reg="Ixodes">Ixodes</tp:taxon-name-part>
                    <tp:taxon-name-part taxon-name-part-type="species" reg="marginalis">marginalis</tp:taxon-name-part>
                  </tp:taxon-name><comment>Hahn: <xref ref-type="bibr" rid="B313">Oudemans 1896</xref>: 191.</comment></tp:nomenclature-citation><tp:nomenclature-citation><tp:taxon-name>
                    <tp:taxon-name-part taxon-name-part-type="genus" reg="Ixodes">Ixodes</tp:taxon-name-part>
                    <tp:taxon-name-part taxon-name-part-type="species" reg="sciuri">sciuri</tp:taxon-name-part>
                  </tp:taxon-name><comment>Koch: <xref ref-type="bibr" rid="B288">Neumann 1911</xref>: 12.</comment></tp:nomenclature-citation><tp:nomenclature-citation><tp:taxon-name>
                    <tp:taxon-name-part taxon-name-part-type="genus" reg="Ixodes">Ixodes</tp:taxon-name-part>
                    <tp:taxon-name-part taxon-name-part-type="species" reg="fuscus">fuscus</tp:taxon-name-part>
                  </tp:taxon-name><comment>Koch: <xref ref-type="bibr" rid="B288">Neumann 1911</xref>: 12.</comment></tp:nomenclature-citation><tp:nomenclature-citation><tp:taxon-name>
                    <tp:taxon-name-part taxon-name-part-type="genus" reg="Ixodes">Ixodes</tp:taxon-name-part>
                    <tp:taxon-name-part taxon-name-part-type="species" reg="sulcatus">sulcatus</tp:taxon-name-part>
                  </tp:taxon-name><comment>Koch: <xref ref-type="bibr" rid="B288">Neumann 1911</xref>: 12.</comment></tp:nomenclature-citation><tp:nomenclature-citation><tp:taxon-name>
                    <tp:taxon-name-part taxon-name-part-type="genus" reg="Ixodes">Ixodes</tp:taxon-name-part>
                    <tp:taxon-name-part taxon-name-part-type="species" reg="rufus">rufus</tp:taxon-name-part>
                  </tp:taxon-name><comment>Koch: <xref ref-type="bibr" rid="B283">Neumann 1901</xref>: 249.</comment></tp:nomenclature-citation><tp:nomenclature-citation><tp:taxon-name>
                    <tp:taxon-name-part taxon-name-part-type="genus" reg="Ixodes">Ixodes</tp:taxon-name-part>
                    <tp:taxon-name-part taxon-name-part-type="species" reg="lacertae">lacertae</tp:taxon-name-part>
                  </tp:taxon-name><comment>Koch: <xref ref-type="bibr" rid="B288">Neumann 1911</xref>: 12.</comment></tp:nomenclature-citation><tp:nomenclature-citation><tp:taxon-name>
                    <tp:taxon-name-part taxon-name-part-type="genus" reg="Ixodes">Ixodes</tp:taxon-name-part>
                    <tp:taxon-name-part taxon-name-part-type="species" reg="pustularum">pustularum</tp:taxon-name-part>
                  </tp:taxon-name><comment>Mégnin: <xref ref-type="bibr" rid="B288">Neumann 1911</xref>: 12.</comment></tp:nomenclature-citation><tp:nomenclature-citation><tp:taxon-name>
                    <tp:taxon-name-part taxon-name-part-type="genus" reg="Ixodes">Ixodes</tp:taxon-name-part>
                    <tp:taxon-name-part taxon-name-part-type="species" reg="vicinus">vicinus</tp:taxon-name-part>
                  </tp:taxon-name><comment>Yerrill: <xref ref-type="bibr" rid="B313">Oudemans 1896</xref>: 191.</comment></tp:nomenclature-citation><tp:nomenclature-citation><tp:taxon-name>
                    <tp:taxon-name-part taxon-name-part-type="genus" reg="Ixodes">Ixodes</tp:taxon-name-part>
                    <tp:taxon-name-part taxon-name-part-type="species" reg="fodiens">fodiens</tp:taxon-name-part>
                  </tp:taxon-name><comment>Murray: <xref ref-type="bibr" rid="B285">Neumann 1904</xref>: 444.</comment></tp:nomenclature-citation><tp:nomenclature-citation><tp:taxon-name>
                    <tp:taxon-name-part taxon-name-part-type="genus" reg="Ixodes">Ixodes</tp:taxon-name-part>
                    <tp:taxon-name-part taxon-name-part-type="species" reg="nigricans">nigricans</tp:taxon-name-part>
                  </tp:taxon-name><comment>Neumann: <xref ref-type="bibr" rid="B366">Schulze 1939</xref>: 1.</comment></tp:nomenclature-citation><tp:nomenclature-citation><tp:taxon-name>
                    <tp:taxon-name-part taxon-name-part-type="genus" reg="Ixodes">Ixodes</tp:taxon-name-part>
                    <tp:taxon-name-part taxon-name-part-type="species" reg="areolaris">areolaris</tp:taxon-name-part>
                  </tp:taxon-name><comment>Olenev: <xref ref-type="bibr" rid="B327">Pomerantsev 1950</xref>: 37.</comment></tp:nomenclature-citation></tp:nomenclature-citation-list></tp:nomenclature><tp:treatment-sec sec-type="Recorded hosts" id="SECID0E1UCK"><title>Recorded hosts.</title><p>The host spectrum of <italic><tp:taxon-name><tp:taxon-name-part taxon-name-part-type="genus" reg="Ixodes">I.</tp:taxon-name-part><tp:taxon-name-part taxon-name-part-type="species" reg="ricinus">ricinus</tp:taxon-name-part></tp:taxon-name></italic> is extremely broad both systematically and ecologically, including literally almost all mammals and birds of its geographical range, rarely even reptiles inhabiting the same biotopes with the tick. The fact of mass parasitism of immature stages on lizards of the <tp:taxon-name><tp:taxon-name-part taxon-name-part-type="family">Lacertidae</tp:taxon-name-part></tp:taxon-name> family, in particular species of the genus <italic><tp:taxon-name><tp:taxon-name-part taxon-name-part-type="genus" reg="Darevskia">Darevskia</tp:taxon-name-part></tp:taxon-name></italic> in the Caucasus (<xref ref-type="bibr" rid="B192">Kidov et al. 2013</xref>; <xref ref-type="bibr" rid="B311">Orlova et al. 2022</xref>) in habitats where they outnumber small mammals probably brightly demonstrates that <italic><tp:taxon-name><tp:taxon-name-part taxon-name-part-type="genus" reg="Ixodes">I.</tp:taxon-name-part><tp:taxon-name-part taxon-name-part-type="species" reg="ricinus">ricinus</tp:taxon-name-part></tp:taxon-name></italic> is a generalist tick capable to use almost any available terrestrial vertebrates as hosts. Overall, the list of hosts consists of more than 300 species of mammals, birds and reptiles which have been recorded (<xref ref-type="bibr" rid="B142">Gern et al. 2002</xref>). Humans and domestic animals can also be hosts for the tick (<xref ref-type="bibr" rid="B117">Filippova 1977</xref>).</p></tp:treatment-sec><tp:treatment-sec sec-type="distribution" id="SECID0ESWCK"><title>Distribution</title><p><bold>(Fig. <xref ref-type="fig" rid="F16">16</xref>).</bold> The distribution of <italic><tp:taxon-name><tp:taxon-name-part taxon-name-part-type="genus" reg="Ixodes">I.</tp:taxon-name-part><tp:taxon-name-part taxon-name-part-type="species" reg="ricinus">ricinus</tp:taxon-name-part></tp:taxon-name></italic> in Russia includes almost the whole territory of its European part excluding subpolar tundra areas (see the map) (<xref ref-type="bibr" rid="B117">Filippova 1977</xref>; <xref ref-type="bibr" rid="B172">Kahl and Gray 2023</xref>) and due to climate changes, the distribution of this tick species becomes wider (<xref ref-type="bibr" rid="B150">Gray et al. 2009</xref>; <xref ref-type="bibr" rid="B449">Yasyukevich et al. 2009</xref>). <italic><tp:taxon-name><tp:taxon-name-part taxon-name-part-type="genus" reg="Ixodes">Ixodes</tp:taxon-name-part><tp:taxon-name-part taxon-name-part-type="species" reg="ricinus">ricinus</tp:taxon-name-part></tp:taxon-name></italic> is part of the tick fauna of the following post-Soviet countries: Estonia, Latvia, Lithuania, Belarus, Russia, Ukraine, Moldova, Georgia, Azerbaijan, Armenia, Turkmenistan, and Kazakhstan (<xref ref-type="bibr" rid="B158">Guglielmone et al. 2023</xref>). In Kazakhstan a little number of specimens were found in the northern part of West Kazakhstan Oblast (<xref ref-type="bibr" rid="B252">Maikanov 2012</xref>). In Turkmenistan the tick was also recorded in few numbers in the western foothills of the Kopet-Dag (<xref ref-type="bibr" rid="B182">Kerbabaev 1960</xref>) which probably could be transported there by migratory birds.</p><fig id="F16" position="float" orientation="portrait"><object-id xmlns:xlink="http://www.w3.org/1999/xlink" content-type="doi" xlink:type="simple">10.3897/zookeys.1201.115467.figure16</object-id><object-id xmlns:xlink="http://www.w3.org/1999/xlink" content-type="arpha" xlink:type="simple">64E0D93D-E428-5991-A645-92A8C52AA36A</object-id><label>Figure 16.</label><caption><p>Map of Russia and neighboring countries showing the locations where <italic><tp:taxon-name><tp:taxon-name-part taxon-name-part-type="genus" reg="Ixodes">Ixodes</tp:taxon-name-part><tp:taxon-name-part taxon-name-part-type="species" reg="ricinus">ricinus</tp:taxon-name-part></tp:taxon-name></italic> was reported: <bold>A</bold> before 1975 <bold>B</bold> from 1976.</p></caption><graphic xmlns:xlink="http://www.w3.org/1999/xlink" xlink:href="zookeys-1201-255_article-115467__-g016.jpg" position="float" orientation="portrait" xlink:type="simple" id="oo_1049202.jpg"><uri content-type="original_file" xlink:type="simple">https://binary.pensoft.net/fig/1049202</uri></graphic></fig></tp:treatment-sec><tp:treatment-sec sec-type="ecology" id="SECID0ENZCK"><title>Ecology and other information.</title><p><italic><tp:taxon-name><tp:taxon-name-part taxon-name-part-type="genus" reg="Ixodes">Ixodes</tp:taxon-name-part><tp:taxon-name-part taxon-name-part-type="species" reg="ricinus">ricinus</tp:taxon-name-part></tp:taxon-name></italic> is an exophilic tick species widely distributed in Europe, mostly inhabiting deciduous and mixed forest zones in both plain and mountainous areas, as well as forest-steppes bordering them. It also occurs in city parks and gardens (<xref ref-type="bibr" rid="B149">Gray 1998</xref>). In addition, it can be found in North Africa (<xref ref-type="bibr" rid="B20">Arthur 1965</xref>). In Ukraine <italic><tp:taxon-name><tp:taxon-name-part taxon-name-part-type="genus" reg="Ixodes">I.</tp:taxon-name-part><tp:taxon-name-part taxon-name-part-type="species" reg="ricinus">ricinus</tp:taxon-name-part></tp:taxon-name></italic> colonized and reached a high abundance in artificial forest plantations of the Askania-Nova Nature Reserve surrounded from all sides by steppes for a period of less than 80 years (<xref ref-type="bibr" rid="B91">Emchuk 1972</xref>). In urban areas with conditions able to support tick populations, for example, Minsk or Kyiv, <italic><tp:taxon-name><tp:taxon-name-part taxon-name-part-type="genus" reg="Ixodes">I.</tp:taxon-name-part><tp:taxon-name-part taxon-name-part-type="species" reg="ricinus">ricinus</tp:taxon-name-part></tp:taxon-name></italic> usually dominates among other tick species, especially among members of the genus <italic><tp:taxon-name><tp:taxon-name-part taxon-name-part-type="genus" reg="Ixodes">Ixodes</tp:taxon-name-part></tp:taxon-name></italic> (<xref ref-type="bibr" rid="B430">Uspensky 2017</xref>). This tick species uses almost all forest vertebrate animals as hosts and, together with <italic><tp:taxon-name><tp:taxon-name-part taxon-name-part-type="genus" reg="Ixodes">I.</tp:taxon-name-part><tp:taxon-name-part taxon-name-part-type="species" reg="persulcatus">persulcatus</tp:taxon-name-part></tp:taxon-name></italic>, it is one of the most important vectors of a broad spectrum of tick-borne pathogens, first of all, tick-borne encephalitis virus (<xref ref-type="bibr" rid="B117">Filippova 1977</xref>).</p><p>Often it can be found in the same biotope with <italic><tp:taxon-name><tp:taxon-name-part taxon-name-part-type="genus" reg="Ixodes">I.</tp:taxon-name-part><tp:taxon-name-part taxon-name-part-type="species" reg="persulcatus">persulcatus</tp:taxon-name-part></tp:taxon-name></italic>, often exhibiting complete or partial coincidence of seasonal activity at each ontogenetic stage (<xref ref-type="bibr" rid="B120">Filippova 1999</xref>). In zones of sympatry their hybridization can occur, and although hybrid offspring are incapable of reproduction (<xref ref-type="bibr" rid="B56">Bugmyrin et al. 2015</xref>), they can still transmit tick-borne encephalitis virus and probably other pathogens (<xref ref-type="bibr" rid="B222">Kovalev et al. 2016</xref>; <xref ref-type="bibr" rid="B34">Belova et al. 2023</xref>). The absence of any morphological barrier for copulation was discovered in geographical points of probably the secondary sympatric zone (<xref ref-type="bibr" rid="B121">Filippova 2002</xref>) of <italic><tp:taxon-name><tp:taxon-name-part taxon-name-part-type="genus" reg="Ixodes">I.</tp:taxon-name-part><tp:taxon-name-part taxon-name-part-type="species" reg="persulcatus">persulcatus</tp:taxon-name-part></tp:taxon-name></italic> and <italic><tp:taxon-name><tp:taxon-name-part taxon-name-part-type="genus" reg="Ixodes">I.</tp:taxon-name-part><tp:taxon-name-part taxon-name-part-type="species" reg="ricinus">ricinus</tp:taxon-name-part></tp:taxon-name></italic> in the north-west of the East European Plain (<xref ref-type="bibr" rid="B27">Balashov et al. 1998</xref>). However, in some areas of this sympatric zone, for example, in southern Karelia, its slight shrinking has recently been noted due to the withdrawal of <italic><tp:taxon-name><tp:taxon-name-part taxon-name-part-type="genus" reg="Ixodes">I.</tp:taxon-name-part><tp:taxon-name-part taxon-name-part-type="species" reg="ricinus">ricinus</tp:taxon-name-part></tp:taxon-name></italic> from territories where it used to live (<xref ref-type="bibr" rid="B41">Bespyatova and Bugmyrin 2021</xref>).</p><p>Due to the high epidemiological significance and wide distribution of <italic><tp:taxon-name><tp:taxon-name-part taxon-name-part-type="genus" reg="Ixodes">I.</tp:taxon-name-part><tp:taxon-name-part taxon-name-part-type="species" reg="ricinus">ricinus</tp:taxon-name-part></tp:taxon-name></italic> and its regular contacts with humans and domestic animals, its biology and life cycle were more extensively studied than in case of any other species of its genus inhabiting the same territories. As a species, <italic><tp:taxon-name><tp:taxon-name-part taxon-name-part-type="genus" reg="Ixodes">I.</tp:taxon-name-part><tp:taxon-name-part taxon-name-part-type="species" reg="ricinus">ricinus</tp:taxon-name-part></tp:taxon-name></italic> probably appeared approximately 8–12 thousand years ago when deciduous and mixed forests formed in the southeast of Europe and the Mediterranean, as well as in the northern and northeastern slopes of the Greater Caucasus, when current environmental conditions of these territories have begun to shape. And the climate there was also milder than in Siberian taiga forests where <italic><tp:taxon-name><tp:taxon-name-part taxon-name-part-type="genus" reg="Ixodes">I.</tp:taxon-name-part><tp:taxon-name-part taxon-name-part-type="species" reg="persulcatus">persulcatus</tp:taxon-name-part></tp:taxon-name></italic> evolved (<xref ref-type="bibr" rid="B126">Filippova 2017</xref>).</p><p>It was revealed that in a certain region the duration of tick activity period and the number of adult ticks depend on spring and summer temperatures and air humidity (<xref ref-type="bibr" rid="B220">Korotkov et al. 2015</xref>; <xref ref-type="bibr" rid="B217">Korenberg et al. 2021</xref>). Females and larvae usually attach to hosts when the air near the soil warms up from +2 to +30 °С, and in the case of nymphs from +2 to +22 °С. The relative humidity of the surrounding air has to be higher than 60% for an extended period of time (<xref ref-type="bibr" rid="B378">Sirotkin and Korenberg 2018</xref>). It is absolutely important for ticks to receive the necessary amount of warmth to complete their metamorphosis at each stage within a strictly defined period of time (<xref ref-type="bibr" rid="B214">Korenberg et al. 2013</xref>). As a consequence, the seasonal activity of all stages of <italic><tp:taxon-name><tp:taxon-name-part taxon-name-part-type="genus" reg="Ixodes">I.</tp:taxon-name-part><tp:taxon-name-part taxon-name-part-type="species" reg="ricinus">ricinus</tp:taxon-name-part></tp:taxon-name></italic> is more extended than in the case of <italic><tp:taxon-name><tp:taxon-name-part taxon-name-part-type="genus" reg="Ixodes">I.</tp:taxon-name-part><tp:taxon-name-part taxon-name-part-type="species" reg="persulcatus">persulcatus</tp:taxon-name-part></tp:taxon-name></italic>, and engorged ticks begin oviposition or metamorphosis without strict dependance on the photoperiod. Therefore, in the southern range of distribution (the Mediterranean, Central Europe, the Caucasus) ticks initiate activity in the end of March – the beginning of April (<xref ref-type="bibr" rid="B217">Korenberg et al. 2021</xref>), whereas in Eastern European regions – in April (<xref ref-type="bibr" rid="B263">Medvedev et al. 2016</xref>; <xref ref-type="bibr" rid="B217">Korenberg et al. 2021</xref>). <italic><tp:taxon-name><tp:taxon-name-part taxon-name-part-type="genus" reg="Ixodes">Ixodes</tp:taxon-name-part><tp:taxon-name-part taxon-name-part-type="species" reg="ricinus">ricinus</tp:taxon-name-part></tp:taxon-name></italic> also uses a diapause as a biological mechanism, although due to warmer conditions in the majority of its distribution range, no more than 10–20% of ticks at each stage undergo such an interruption of development (<xref ref-type="bibr" rid="B212">Korenberg and Kovalevsky 1977</xref>; <xref ref-type="bibr" rid="B216">Korenberg et al. 2016</xref>).</p></tp:treatment-sec><ref-list><ref id="B288"><mixed-citation xmlns:xlink="http://www.w3.org/1999/xlink" xlink:type="simple"><person-group><name name-style="western"><surname>Neumann</surname><given-names>LG</given-names></name></person-group> (<year>1911</year>) <article-title><tp:taxon-name><tp:taxon-name-part taxon-name-part-type="family">Ixodidae</tp:taxon-name-part></tp:taxon-name>.</article-title><source>Das Tierreich</source><volume>26</volume>: <fpage>1</fpage>–<lpage>169</lpage>. <ext-link xlink:href="10.5962/bhl.title.22339" ext-link-type="doi" xlink:type="simple">https://doi.org/10.5962/bhl.title.22339</ext-link> [In German]</mixed-citation></ref><ref id="B266"><mixed-citation xmlns:xlink="http://www.w3.org/1999/xlink" xlink:type="simple"><person-group><name name-style="western"><surname>Morel</surname><given-names>PC</given-names></name><name name-style="western"><surname>Perez</surname><given-names>C</given-names></name></person-group> (<year>1978</year>) <article-title>Morphologie des stages préimaginales des <tp:taxon-name><tp:taxon-name-part taxon-name-part-type="family">Ixodidae</tp:taxon-name-part></tp:taxon-name> s. str. d’Europe occidentale. IV. Généralité sur le sous-genre <tp:taxon-name><tp:taxon-name-part taxon-name-part-type="genus">Ixodes</tp:taxon-name-part> (<tp:taxon-name-part taxon-name-part-type="subgenus">Ixodes</tp:taxon-name-part>)</tp:taxon-name>.</article-title><source>Acarologia</source><volume>19</volume>: <fpage>201</fpage>–<lpage>208</lpage>. [In French]</mixed-citation></ref><ref id="B293"><mixed-citation xmlns:xlink="http://www.w3.org/1999/xlink" xlink:type="simple"><person-group><name name-style="western"><surname>Nuttall</surname><given-names>GHF</given-names></name><name name-style="western"><surname>Warburton</surname><given-names>C</given-names></name></person-group> (<year>1911</year>) Ticks. A monograph of the <tp:taxon-name><tp:taxon-name-part taxon-name-part-type="superfamily">Ixodoidea</tp:taxon-name-part></tp:taxon-name>. Part II. The <tp:taxon-name><tp:taxon-name-part taxon-name-part-type="family">Ixodidae</tp:taxon-name-part></tp:taxon-name>. Section II. Genus I. <italic><tp:taxon-name><tp:taxon-name-part taxon-name-part-type="genus">Ixodes</tp:taxon-name-part></tp:taxon-name></italic> Latreille 1795. Cambridge University Press, London, UK, 133–293. <ext-link xlink:href="10.5962/bhl.title.24075" ext-link-type="doi" xlink:type="simple">https://doi.org/10.5962/bhl.title.24075</ext-link></mixed-citation></ref><ref id="B313"><mixed-citation xmlns:xlink="http://www.w3.org/1999/xlink" xlink:type="simple"><person-group><name name-style="western"><surname>Oudemans</surname><given-names>AC</given-names></name></person-group> (<year>1896</year>) <article-title>List of Dutch <tp:taxon-name><tp:taxon-name-part taxon-name-part-type="subclass">Acari</tp:taxon-name-part></tp:taxon-name> Latr. Third part: Ricinae Latr. with synonymical, biological and other notes.</article-title><source>Tijdschrift voor Entomologie</source><volume>39</volume>: <fpage>191</fpage>–<lpage>197</lpage>.</mixed-citation></ref><ref id="B283"><mixed-citation xmlns:xlink="http://www.w3.org/1999/xlink" xlink:type="simple"><person-group><name name-style="western"><surname>Neumann</surname><given-names>LG</given-names></name></person-group> (<year>1901</year>) <article-title>Révision de la famille des ixodidés (4e mémoire).</article-title><source>Mémoires de la Société Zoologique de France</source><volume>14</volume>: <fpage>249</fpage>–<lpage>372</lpage>. [In French]</mixed-citation></ref><ref id="B285"><mixed-citation xmlns:xlink="http://www.w3.org/1999/xlink" xlink:type="simple"><person-group><name name-style="western"><surname>Neumann</surname><given-names>LG</given-names></name></person-group> (<year>1904</year>) <article-title>Notes sur les ixodidés. II.</article-title><source>Archives de Parasitologie</source><volume>8</volume>: <fpage>444</fpage>–<lpage>464</lpage>. [In French]</mixed-citation></ref><ref id="B366"><mixed-citation xmlns:xlink="http://www.w3.org/1999/xlink" xlink:type="simple"><person-group><name name-style="western"><surname>Schulze</surname><given-names>P</given-names></name></person-group> (<year>1939</year>) <article-title>Zur Zeckenfauna Burmas.</article-title><source>Parasitology Research</source><volume>10</volume>(<issue>6</issue>): <fpage>722</fpage>–<lpage>728</lpage>. <ext-link xlink:href="10.1007/BF02122034" ext-link-type="doi" xlink:type="simple">https://doi.org/10.1007/BF02122034</ext-link> [In German]</mixed-citation></ref><ref id="B327"><mixed-citation xmlns:xlink="http://www.w3.org/1999/xlink" xlink:type="simple"><person-group><name name-style="western"><surname>Pomerantsev</surname><given-names>BI</given-names></name></person-group> (<year>1950</year>) <article-title>Ixodid ticks (<tp:taxon-name><tp:taxon-name-part taxon-name-part-type="family">Ixodidae</tp:taxon-name-part></tp:taxon-name>).</article-title><source>In: Fauna SSSR, Paukoobraznye</source><volume>4</volume>(<issue>2</issue>): <fpage>1</fpage>–<lpage>224</lpage>. [In Russian]</mixed-citation></ref><ref id="B192"><mixed-citation xmlns:xlink="http://www.w3.org/1999/xlink" xlink:type="simple"><person-group><name name-style="western"><surname>Kidov</surname><given-names>AA</given-names></name><name name-style="western"><surname>Timoshina</surname><given-names>AL</given-names></name><name name-style="western"><surname>Matushkina</surname><given-names>KA</given-names></name><name name-style="western"><surname>Kovrina</surname><given-names>EG</given-names></name></person-group> (<year>2013</year>) <article-title>Parasitism of European forest tick <italic><tp:taxon-name><tp:taxon-name-part taxon-name-part-type="genus">Ixodes</tp:taxon-name-part><tp:taxon-name-part taxon-name-part-type="species">ricinus</tp:taxon-name-part></tp:taxon-name></italic> (Linnaeus, 1758) (<tp:taxon-name><tp:taxon-name-part taxon-name-part-type="subclass">Acari</tp:taxon-name-part></tp:taxon-name>, <tp:taxon-name><tp:taxon-name-part taxon-name-part-type="superorder">Parasitiformes</tp:taxon-name-part></tp:taxon-name>: <tp:taxon-name><tp:taxon-name-part taxon-name-part-type="family">Ixodidae</tp:taxon-name-part></tp:taxon-name>) on Brauner’s lizard, <italic><tp:taxon-name><tp:taxon-name-part taxon-name-part-type="genus">Darevskia</tp:taxon-name-part><tp:taxon-name-part taxon-name-part-type="species">brauneri</tp:taxon-name-part></tp:taxon-name></italic> (Mehely, 1909) (<tp:taxon-name><tp:taxon-name-part taxon-name-part-type="class">Reptilia</tp:taxon-name-part></tp:taxon-name>, <tp:taxon-name><tp:taxon-name-part taxon-name-part-type="suborder">Sauria</tp:taxon-name-part></tp:taxon-name>: <tp:taxon-name><tp:taxon-name-part taxon-name-part-type="family">Lacertidae</tp:taxon-name-part></tp:taxon-name>). Vestnik Burjatskogo Gosudarstvennogo Universiteta. Biologija.</article-title><source>Geografija</source><volume>4</volume>: <fpage>165</fpage>–<lpage>166</lpage>. [In Russian]</mixed-citation></ref><ref id="B311"><mixed-citation xmlns:xlink="http://www.w3.org/1999/xlink" xlink:type="simple"><person-group><name name-style="western"><surname>Orlova</surname><given-names>MV</given-names></name><name name-style="western"><surname>Doronin</surname><given-names>IV</given-names></name><name name-style="western"><surname>Klimov</surname><given-names>PB</given-names></name><name name-style="western"><surname>Anisimov</surname><given-names>NV</given-names></name></person-group> (<year>2022</year>) <article-title>A review of mites and ticks parasitizing rock lizards (<tp:taxon-name><tp:taxon-name-part taxon-name-part-type="family">Lacertidae</tp:taxon-name-part></tp:taxon-name>: <italic><tp:taxon-name><tp:taxon-name-part taxon-name-part-type="genus">Darevskia</tp:taxon-name-part></tp:taxon-name></italic>).</article-title><source>Journal of Vector Ecology</source><volume>47</volume>(<issue>1</issue>): <fpage>19</fpage>–<lpage>28</lpage>. <ext-link xlink:href="10.52707/1081-1710-47.1.19" ext-link-type="doi" xlink:type="simple">https://doi.org/10.52707/1081-1710-47.1.19</ext-link></mixed-citation></ref><ref id="B142"><mixed-citation xmlns:xlink="http://www.w3.org/1999/xlink" xlink:type="simple"><person-group><name name-style="western"><surname>Gern</surname><given-names>L</given-names></name><name name-style="western"><surname>Humair</surname><given-names>PF</given-names></name><name name-style="western"><surname>Gray</surname><given-names>J</given-names></name><name name-style="western"><surname>Kahl</surname><given-names>O</given-names></name><name name-style="western"><surname>Lane</surname><given-names>RS</given-names></name><name name-style="western"><surname>Stanek</surname><given-names>G</given-names></name></person-group> (<year>2002</year>) Ecology of <italic><tp:taxon-name><tp:taxon-name-part taxon-name-part-type="genus">Borrelia</tp:taxon-name-part><tp:taxon-name-part taxon-name-part-type="species">burgdorferi</tp:taxon-name-part></tp:taxon-name></italic> sensu lato in Europe. In: Gray J, Kahl O, Lane RS, Stanek G (Eds) Lyme Borreliosis, Biology, Epidemiology and Control 6, 149–174. <ext-link xlink:href="10.1079/9780851996325.0149" ext-link-type="doi" xlink:type="simple">https://doi.org/10.1079/9780851996325.0149</ext-link></mixed-citation></ref><ref id="B117"><mixed-citation xmlns:xlink="http://www.w3.org/1999/xlink" xlink:type="simple"><person-group><name name-style="western"><surname>Filippova</surname><given-names>NA</given-names></name></person-group> (<year>1977</year>) <source>Ixodid ticks subfamily <tp:taxon-name><tp:taxon-name-part taxon-name-part-type="subfamily">Ixodinae</tp:taxon-name-part></tp:taxon-name>. <tp:taxon-name><tp:taxon-name-part taxon-name-part-type="class">Arachnida</tp:taxon-name-part></tp:taxon-name>. Vol. 4. Fauna of the USSR.</source><publisher-name>Nauka</publisher-name>, <publisher-loc>Leningrad</publisher-loc>, <size units="page">396 pp</size>. [In Russian]</mixed-citation></ref><ref id="B172"><mixed-citation xmlns:xlink="http://www.w3.org/1999/xlink" xlink:type="simple"><person-group><name name-style="western"><surname>Kahl</surname><given-names>O</given-names></name><name name-style="western"><surname>Gray</surname><given-names>JS</given-names></name></person-group> (<year>2023</year>) <article-title>The biology of <italic><tp:taxon-name><tp:taxon-name-part taxon-name-part-type="genus">Ixodes</tp:taxon-name-part><tp:taxon-name-part taxon-name-part-type="species">ricinus</tp:taxon-name-part></tp:taxon-name></italic> with emphasis on its ecology.</article-title><source>Ticks and Tick-Borne Diseases</source><volume>14</volume>(<issue>2</issue>): <fpage>102</fpage>–<lpage>114</lpage>. <ext-link xlink:href="10.1016/j.ttbdis.2022.102114" ext-link-type="doi" xlink:type="simple">https://doi.org/10.1016/j.ttbdis.2022.102114</ext-link></mixed-citation></ref><ref id="B150"><mixed-citation xmlns:xlink="http://www.w3.org/1999/xlink" xlink:type="simple"><person-group><name name-style="western"><surname>Gray</surname><given-names>JS</given-names></name><name name-style="western"><surname>Dautel</surname><given-names>H</given-names></name><name name-style="western"><surname>Estrada-Peña</surname><given-names>A</given-names></name><name name-style="western"><surname>Kahl</surname><given-names>O</given-names></name><name name-style="western"><surname>Lindgren</surname><given-names>E</given-names></name></person-group> (<year>2009</year>) Effects of climate change on ticks and tick-borne diseases in Europe. Interdisciplinary Perspectives on Infectious Diseases 6: 593232. <ext-link xlink:href="10.1155/2009/593232" ext-link-type="doi" xlink:type="simple">https://doi.org/10.1155/2009/593232</ext-link></mixed-citation></ref><ref id="B449"><mixed-citation xmlns:xlink="http://www.w3.org/1999/xlink" xlink:type="simple"><person-group><name name-style="western"><surname>Yasyukevich</surname><given-names>VV</given-names></name><name name-style="western"><surname>Kazakova</surname><given-names>EV</given-names></name><name name-style="western"><surname>Popov</surname><given-names>IO</given-names></name><name name-style="western"><surname>Semenov</surname><given-names>SM</given-names></name></person-group> (<year>2009</year>) <article-title>Distribution of <italic><tp:taxon-name><tp:taxon-name-part taxon-name-part-type="genus">Ixodes</tp:taxon-name-part><tp:taxon-name-part taxon-name-part-type="species">ricinus</tp:taxon-name-part></tp:taxon-name></italic> L., 1758 and <italic><tp:taxon-name><tp:taxon-name-part taxon-name-part-type="genus">Ixodes</tp:taxon-name-part><tp:taxon-name-part taxon-name-part-type="species">persulcatus</tp:taxon-name-part></tp:taxon-name></italic> Shulze, 1930 (<tp:taxon-name><tp:taxon-name-part taxon-name-part-type="superorder">Parasitiformes</tp:taxon-name-part></tp:taxon-name>, <tp:taxon-name><tp:taxon-name-part taxon-name-part-type="family">Ixodidae</tp:taxon-name-part></tp:taxon-name>) in Russia and adjacent countries in view of observable climate changes.</article-title><source>Doklady Earth Sciences</source><volume>427</volume>(<issue>2</issue>): <fpage>1030</fpage>–<lpage>1034</lpage>. <ext-link xlink:href="10.1134/S1028334X09060312" ext-link-type="doi" xlink:type="simple">https://doi.org/10.1134/S1028334X09060312</ext-link></mixed-citation></ref><ref id="B158"><mixed-citation xmlns:xlink="http://www.w3.org/1999/xlink" xlink:type="simple"><person-group><name name-style="western"><surname>Guglielmone</surname><given-names>AA</given-names></name><name name-style="western"><surname>Nava</surname><given-names>S</given-names></name><name name-style="western"><surname>Robbins</surname><given-names>RG</given-names></name></person-group> (<year>2023</year>) <article-title>Geographic distribution of the hard ticks (<tp:taxon-name><tp:taxon-name-part taxon-name-part-type="subclass">Acari</tp:taxon-name-part></tp:taxon-name>: <tp:taxon-name><tp:taxon-name-part taxon-name-part-type="order">Ixodida</tp:taxon-name-part></tp:taxon-name>: <tp:taxon-name><tp:taxon-name-part taxon-name-part-type="family">Ixodidae</tp:taxon-name-part></tp:taxon-name>) of the world by countries and territories.</article-title><source>Zootaxa</source><volume>5251</volume>(<issue>1</issue>): <fpage>1</fpage>–<lpage>274</lpage>. <ext-link xlink:href="10.11646/zootaxa.5251.1.1" ext-link-type="doi" xlink:type="simple">https://doi.org/10.11646/zootaxa.5251.1.1</ext-link></mixed-citation></ref><ref id="B252"><mixed-citation xmlns:xlink="http://www.w3.org/1999/xlink" xlink:type="simple"><person-group><name name-style="western"><surname>Maikanov</surname><given-names>NS</given-names></name></person-group> (<year>2012</year>) <article-title>Epidemiological significance of ixodid ticks in Kazakhstan.</article-title> In: <person-group><name name-style="western"><surname>Meldebekov</surname><given-names>AM</given-names></name></person-group> (<role>Ed.</role>) <issue-title>Materialy Mezhdunarodnoj nauchnoj konferencii «Zhivotnyj Mir Kazahstana I Sopredel’nyh Territorij».</issue-title><source>Institut Zoologii, Almaty</source>, <fpage>134</fpage>–<lpage>135</lpage>. [In Russian]</mixed-citation></ref><ref id="B182"><mixed-citation xmlns:xlink="http://www.w3.org/1999/xlink" xlink:type="simple"><person-group><name name-style="western"><surname>Kerbabaev</surname><given-names>EB</given-names></name></person-group> (<year>1960</year>) <article-title>About new for Turkmenistan tick species of the family <tp:taxon-name><tp:taxon-name-part taxon-name-part-type="family">Ixodidae</tp:taxon-name-part></tp:taxon-name>. Izvestija AN TSSR.</article-title><source>Serija biologicheskih nauk</source><volume>5</volume>: <fpage>80</fpage>–<lpage>81</lpage>. [In Russian]</mixed-citation></ref><ref id="B149"><mixed-citation xmlns:xlink="http://www.w3.org/1999/xlink" xlink:type="simple"><person-group><name name-style="western"><surname>Gray</surname><given-names>JS</given-names></name></person-group> (<year>1998</year>) <article-title>The ecology of Lyme borreliosis vectors.</article-title><source>Experimental &amp; Applied Acarology</source><volume>22</volume>(<issue>5</issue>): <fpage>249</fpage>–<lpage>258</lpage>. <ext-link xlink:href="10.1023/A:1006070416135" ext-link-type="doi" xlink:type="simple">https://doi.org/10.1023/A:1006070416135</ext-link></mixed-citation></ref><ref id="B20"><mixed-citation xmlns:xlink="http://www.w3.org/1999/xlink" xlink:type="simple"><person-group><name name-style="western"><surname>Arthur</surname><given-names>DR</given-names></name></person-group> (<year>1965</year>) <source>Ticks of the genus <tp:taxon-name><tp:taxon-name-part taxon-name-part-type="genus">Ixodes</tp:taxon-name-part></tp:taxon-name> in Africa.</source><publisher-name>The Athlone Press</publisher-name>, <publisher-loc>University of London, London</publisher-loc>, <size units="page">348 pp</size>.</mixed-citation></ref><ref id="B91"><mixed-citation xmlns:xlink="http://www.w3.org/1999/xlink" xlink:type="simple"><person-group><name name-style="western"><surname>Emchuk</surname><given-names>EM</given-names></name></person-group> (<year>1972</year>) Role of birds in formation of the regional fauna of ixodid ticks and the transfer of pathogens of infectious diseases. Problemy parasitologii 290–292. [In Russian]</mixed-citation></ref><ref id="B430"><mixed-citation xmlns:xlink="http://www.w3.org/1999/xlink" xlink:type="simple"><person-group><name name-style="western"><surname>Uspensky</surname><given-names>IV</given-names></name></person-group> (<year>2017</year>) <article-title>Blood-sucking ticks (<tp:taxon-name><tp:taxon-name-part taxon-name-part-type="subclass">Acarina</tp:taxon-name-part></tp:taxon-name>, <tp:taxon-name><tp:taxon-name-part taxon-name-part-type="superfamily">Ixodoidea</tp:taxon-name-part></tp:taxon-name>) as an essential component of the urban environment.</article-title><source>Entomological Review</source><volume>97</volume>(<issue>7</issue>): <fpage>941</fpage>–<lpage>969</lpage>. <ext-link xlink:href="10.1134/S0013873817070107" ext-link-type="doi" xlink:type="simple">https://doi.org/10.1134/S0013873817070107</ext-link></mixed-citation></ref><ref id="B120"><mixed-citation xmlns:xlink="http://www.w3.org/1999/xlink" xlink:type="simple"><person-group><name name-style="western"><surname>Filippova</surname><given-names>NA</given-names></name></person-group> (<year>1999</year>) <article-title>Sympatry of closely related species of ixodid ticks and its possible role in parasitic systems of natural foci of transmissive diseases.</article-title><source>Parazitologiia</source><volume>33</volume>(<issue>3</issue>): <fpage>223</fpage>–<lpage>241</lpage>. [In Russian]</mixed-citation></ref><ref id="B56"><mixed-citation xmlns:xlink="http://www.w3.org/1999/xlink" xlink:type="simple"><person-group><name name-style="western"><surname>Bugmyrin</surname><given-names>SV</given-names></name><name name-style="western"><surname>Belova</surname><given-names>OA</given-names></name><name name-style="western"><surname>Ieshko</surname><given-names>EP</given-names></name><name name-style="western"><surname>Bespyatova</surname><given-names>LA</given-names></name><name name-style="western"><surname>Karganova</surname><given-names>GG</given-names></name></person-group> (<year>2015</year>) <article-title>Morphological differentiation of <italic><tp:taxon-name><tp:taxon-name-part taxon-name-part-type="genus">Ixodes</tp:taxon-name-part><tp:taxon-name-part taxon-name-part-type="species">persulcatus</tp:taxon-name-part></tp:taxon-name></italic> and <italic><tp:taxon-name><tp:taxon-name-part taxon-name-part-type="genus">I.</tp:taxon-name-part><tp:taxon-name-part taxon-name-part-type="species">ricinus</tp:taxon-name-part></tp:taxon-name></italic> hybrid larvae in experiment and under natural conditions.</article-title><source>Ticks and Tick-Borne Diseases</source><volume>6</volume>(<issue>2</issue>): <fpage>129</fpage>–<lpage>133</lpage>. <ext-link xlink:href="10.1016/j.ttbdis.2014.11.001" ext-link-type="doi" xlink:type="simple">https://doi.org/10.1016/j.ttbdis.2014.11.001</ext-link></mixed-citation></ref><ref id="B222"><mixed-citation xmlns:xlink="http://www.w3.org/1999/xlink" xlink:type="simple"><person-group><name name-style="western"><surname>Kovalev</surname><given-names>SY</given-names></name><name name-style="western"><surname>Golovljova</surname><given-names>IV</given-names></name><name name-style="western"><surname>Mukhacheva</surname><given-names>TA</given-names></name></person-group> (<year>2016</year>) <article-title>Natural hybridization between <italic><tp:taxon-name><tp:taxon-name-part taxon-name-part-type="genus">Ixodes</tp:taxon-name-part><tp:taxon-name-part taxon-name-part-type="species">ricinus</tp:taxon-name-part></tp:taxon-name></italic> and <italic><tp:taxon-name><tp:taxon-name-part taxon-name-part-type="genus">Ixodes</tp:taxon-name-part><tp:taxon-name-part taxon-name-part-type="species">persulcatus</tp:taxon-name-part></tp:taxon-name></italic> ticks evidenced by molecular genetics methods.</article-title><source>Ticks and Tick-Borne Diseases</source><volume>7</volume>(<issue>1</issue>): <fpage>113</fpage>–<lpage>118</lpage>. <ext-link xlink:href="10.1016/j.ttbdis.2015.09.005" ext-link-type="doi" xlink:type="simple">https://doi.org/10.1016/j.ttbdis.2015.09.005</ext-link></mixed-citation></ref><ref id="B34"><mixed-citation xmlns:xlink="http://www.w3.org/1999/xlink" xlink:type="simple"><person-group><name name-style="western"><surname>Belova</surname><given-names>OA</given-names></name><name name-style="western"><surname>Polienko</surname><given-names>AE</given-names></name><name name-style="western"><surname>Averianova</surname><given-names>AD</given-names></name><name name-style="western"><surname>Karganova</surname><given-names>GG</given-names></name></person-group> (<year>2023</year>) <article-title>Hybrids of <italic><tp:taxon-name><tp:taxon-name-part taxon-name-part-type="genus">Ixodes</tp:taxon-name-part><tp:taxon-name-part taxon-name-part-type="species">ricinus</tp:taxon-name-part></tp:taxon-name></italic> and <italic><tp:taxon-name><tp:taxon-name-part taxon-name-part-type="genus">Ixodes</tp:taxon-name-part><tp:taxon-name-part taxon-name-part-type="species">persulcatus</tp:taxon-name-part></tp:taxon-name></italic> ticks effectively acquire and transmit tick-borne encephalitis virus.</article-title><source>Frontiers in Cellular and Infection Microbiology</source><volume>13</volume>(<issue>4</issue>): <fpage>1104484</fpage>. <ext-link xlink:href="10.3389/fcimb.2023.1104484" ext-link-type="doi" xlink:type="simple">https://doi.org/10.3389/fcimb.2023.1104484</ext-link></mixed-citation></ref><ref id="B121"><mixed-citation xmlns:xlink="http://www.w3.org/1999/xlink" xlink:type="simple"><person-group><name name-style="western"><surname>Filippova</surname><given-names>NA</given-names></name></person-group> (<year>2002</year>) <article-title>Morphological barrier in mechanisms of reproductive isolation acting in areas of sympatry of closely related species <italic><tp:taxon-name><tp:taxon-name-part taxon-name-part-type="genus">Ixodes</tp:taxon-name-part><tp:taxon-name-part taxon-name-part-type="species">persulcatus</tp:taxon-name-part></tp:taxon-name></italic>-<italic><tp:taxon-name><tp:taxon-name-part taxon-name-part-type="genus">I.</tp:taxon-name-part><tp:taxon-name-part taxon-name-part-type="species">pavlovskyi</tp:taxon-name-part></tp:taxon-name></italic> and <italic><tp:taxon-name><tp:taxon-name-part taxon-name-part-type="genus">I.</tp:taxon-name-part><tp:taxon-name-part taxon-name-part-type="species">persulcatus</tp:taxon-name-part></tp:taxon-name></italic>-<italic><tp:taxon-name><tp:taxon-name-part taxon-name-part-type="genus">I.</tp:taxon-name-part><tp:taxon-name-part taxon-name-part-type="species">ricinus</tp:taxon-name-part></tp:taxon-name></italic> (<tp:taxon-name><tp:taxon-name-part taxon-name-part-type="family">Ixodidae</tp:taxon-name-part></tp:taxon-name>).</article-title><source>Parazitologiia</source><volume>36</volume>(<issue>6</issue>): <fpage>457</fpage>–<lpage>468</lpage>. [In Russian]</mixed-citation></ref><ref id="B27"><mixed-citation xmlns:xlink="http://www.w3.org/1999/xlink" xlink:type="simple"><person-group><name name-style="western"><surname>Balashov</surname><given-names>YS</given-names></name><name name-style="western"><surname>Grigorieva</surname><given-names>LA</given-names></name><name name-style="western"><surname>Oliver</surname><given-names>J</given-names></name></person-group> (<year>1998</year>) <article-title>Reproductive isolation and interspecific hybridization of ixodid ticks of the <italic><tp:taxon-name><tp:taxon-name-part taxon-name-part-type="genus">Ixodes</tp:taxon-name-part><tp:taxon-name-part taxon-name-part-type="species">ricinus</tp:taxon-name-part></tp:taxon-name></italic> – <italic><tp:taxon-name><tp:taxon-name-part taxon-name-part-type="genus">I.</tp:taxon-name-part><tp:taxon-name-part taxon-name-part-type="species">persulcatus</tp:taxon-name-part></tp:taxon-name></italic> group (<tp:taxon-name><tp:taxon-name-part taxon-name-part-type="subclass">Acarina</tp:taxon-name-part></tp:taxon-name>, <tp:taxon-name><tp:taxon-name-part taxon-name-part-type="family">Ixodidae</tp:taxon-name-part></tp:taxon-name>).</article-title><source>Entomologicheskoe Obozrenie</source><volume>77</volume>(<issue>3</issue>): <fpage>713</fpage>–<lpage>721</lpage>. [In Russian]</mixed-citation></ref><ref id="B41"><mixed-citation xmlns:xlink="http://www.w3.org/1999/xlink" xlink:type="simple"><person-group><name name-style="western"><surname>Bespyatova</surname><given-names>LA</given-names></name><name name-style="western"><surname>Bugmyrin</surname><given-names>SV</given-names></name></person-group> (<year>2021</year>) <article-title>On the distribution of the castor bean tick <italic><tp:taxon-name><tp:taxon-name-part taxon-name-part-type="genus">Ixodes</tp:taxon-name-part><tp:taxon-name-part taxon-name-part-type="species">ricinus</tp:taxon-name-part></tp:taxon-name></italic> (<tp:taxon-name><tp:taxon-name-part taxon-name-part-type="subclass">Acarina</tp:taxon-name-part></tp:taxon-name>, <tp:taxon-name><tp:taxon-name-part taxon-name-part-type="family">Ixodidae</tp:taxon-name-part></tp:taxon-name>) in the Republic of Karelia, Russia.</article-title><source>Entomological Review</source><volume>101</volume>(<issue>4</issue>): <fpage>581</fpage>–<lpage>591</lpage>. <ext-link xlink:href="10.1134/S0013873821040084" ext-link-type="doi" xlink:type="simple">https://doi.org/10.1134/S0013873821040084</ext-link></mixed-citation></ref><ref id="B126"><mixed-citation xmlns:xlink="http://www.w3.org/1999/xlink" xlink:type="simple"><person-group><name name-style="western"><surname>Filippova</surname><given-names>NA</given-names></name></person-group> (<year>2017</year>) <article-title>The history of the range of ixodid ticks (<tp:taxon-name><tp:taxon-name-part taxon-name-part-type="subclass">Acarina</tp:taxon-name-part></tp:taxon-name>, <tp:taxon-name><tp:taxon-name-part taxon-name-part-type="family">Ixodidae</tp:taxon-name-part></tp:taxon-name>) – carriers of pathogens of natural focal diseases as one of the factors in the formation of their intraspecific biodiversity.</article-title><source>Entomologicheskoe Obozrenie</source><volume>96</volume>(<issue>1</issue>): <fpage>157</fpage>–<lpage>184</lpage>. <ext-link xlink:href="10.1134/S0013873817020117" ext-link-type="doi" xlink:type="simple">https://doi.org/10.1134/S0013873817020117</ext-link> [In Russian]</mixed-citation></ref><ref id="B220"><mixed-citation xmlns:xlink="http://www.w3.org/1999/xlink" xlink:type="simple"><person-group><name name-style="western"><surname>Korotkov</surname><given-names>Y</given-names></name><name name-style="western"><surname>Kozlova</surname><given-names>T</given-names></name><name name-style="western"><surname>Kozlovskaya</surname><given-names>L</given-names></name></person-group> (<year>2015</year>) <article-title>Observations on changes in abundance of questing <italic><tp:taxon-name><tp:taxon-name-part taxon-name-part-type="genus">Ixodes</tp:taxon-name-part><tp:taxon-name-part taxon-name-part-type="species">ricinus</tp:taxon-name-part></tp:taxon-name></italic>, castor bean tick, over a 35 year period in the eastern part of its range (Russia, Tula region).</article-title><source>Medicinskaja I Veterinarnaja Entomologija</source><volume>29</volume>(<issue>2</issue>): <fpage>129</fpage>–<lpage>136</lpage>. [In Russian] <ext-link xlink:href="10.1111/mve.12101" ext-link-type="doi" xlink:type="simple">https://doi.org/10.1111/mve.12101</ext-link></mixed-citation></ref><ref id="B217"><mixed-citation xmlns:xlink="http://www.w3.org/1999/xlink" xlink:type="simple"><person-group><name name-style="western"><surname>Korenberg</surname><given-names>EI</given-names></name><name name-style="western"><surname>Sirotkin</surname><given-names>MB</given-names></name><name name-style="western"><surname>Kovalevsky</surname><given-names>YV</given-names></name></person-group> (<year>2021</year>) <article-title>Adaptive features of the biology of closely related species of ixodid ticks that determine their distribution (illustrated on the example of the taiga tick <italic><tp:taxon-name><tp:taxon-name-part taxon-name-part-type="genus">Ixodes</tp:taxon-name-part><tp:taxon-name-part taxon-name-part-type="species">persulcatus</tp:taxon-name-part></tp:taxon-name></italic> Sch. 1930 and the castor bean tick <italic><tp:taxon-name><tp:taxon-name-part taxon-name-part-type="genus">Ixodes</tp:taxon-name-part><tp:taxon-name-part taxon-name-part-type="species">ricinus</tp:taxon-name-part></tp:taxon-name></italic> L. 1758).</article-title><source>Biology Bulletin Reviews</source><volume>11</volume>(<issue>6</issue>): <fpage>602</fpage>–<lpage>615</lpage>. <ext-link xlink:href="10.1134/S2079086421060050" ext-link-type="doi" xlink:type="simple">https://doi.org/10.1134/S2079086421060050</ext-link></mixed-citation></ref><ref id="B378"><mixed-citation xmlns:xlink="http://www.w3.org/1999/xlink" xlink:type="simple"><person-group><name name-style="western"><surname>Sirotkin</surname><given-names>MB</given-names></name><name name-style="western"><surname>Korenberg</surname><given-names>EI</given-names></name></person-group> (<year>2018</year>) <article-title>Influence of abiotic factors on different developmental stages of the taiga (<italic><tp:taxon-name><tp:taxon-name-part taxon-name-part-type="genus">Ixodes</tp:taxon-name-part><tp:taxon-name-part taxon-name-part-type="species">persulcatus</tp:taxon-name-part></tp:taxon-name></italic>) and European forest (<italic><tp:taxon-name><tp:taxon-name-part taxon-name-part-type="genus">Ixodes</tp:taxon-name-part><tp:taxon-name-part taxon-name-part-type="species">ricinus</tp:taxon-name-part></tp:taxon-name></italic>) ticks.</article-title><source>Zoologicheskij Zhurnal</source><volume>97</volume>(<issue>4</issue>): <fpage>379</fpage>–<lpage>396</lpage>. <ext-link xlink:href="10.7868/S0044513418040013" ext-link-type="doi" xlink:type="simple">https://doi.org/10.7868/S0044513418040013</ext-link> [In Russian]</mixed-citation></ref><ref id="B214"><mixed-citation xmlns:xlink="http://www.w3.org/1999/xlink" xlink:type="simple"><person-group><name name-style="western"><surname>Korenberg</surname><given-names>EI</given-names></name><name name-style="western"><surname>Pomelova</surname><given-names>VG</given-names></name><name name-style="western"><surname>Osin</surname><given-names>NS</given-names></name></person-group> (<year>2013</year>) <source>Natural-focal infections transmitted by <tp:taxon-name><tp:taxon-name-part taxon-name-part-type="family">Ixodidae</tp:taxon-name-part></tp:taxon-name> ticks.</source><publisher-name>Commentarij</publisher-name>, <publisher-loc>Moscow</publisher-loc>, <size units="page">463 pp</size>. [In Russian]</mixed-citation></ref><ref id="B263"><mixed-citation xmlns:xlink="http://www.w3.org/1999/xlink" xlink:type="simple"><person-group><name name-style="western"><surname>Medvedev</surname><given-names>SG</given-names></name><name name-style="western"><surname>Shapar</surname><given-names>AO</given-names></name><name name-style="western"><surname>Grigorieva</surname><given-names>LA</given-names></name><name name-style="western"><surname>Osipova</surname><given-names>TN</given-names></name><name name-style="western"><surname>Samoilova</surname><given-names>EP</given-names></name></person-group> (<year>2016</year>) <article-title>Biological risks of the development of St. Petersburg and Leningrad province agglomeration.</article-title><source>Uchenye Zapiski Rossijskogo Gosudarstvennogo Gidrometeorologicheskogo Universiteta</source><volume>43</volume>: <fpage>223</fpage>–<lpage>235</lpage>. [In Russian]</mixed-citation></ref><ref id="B212"><mixed-citation xmlns:xlink="http://www.w3.org/1999/xlink" xlink:type="simple"><person-group><name name-style="western"><surname>Korenberg</surname><given-names>EI</given-names></name><name name-style="western"><surname>Kovalevsky</surname><given-names>YV</given-names></name></person-group> (<year>1977</year>) <article-title>General scheme of tick-borne encephalitis virus circulation.</article-title><source>Zoologicheskij Zhurnal</source><volume>56</volume>(<issue>10</issue>): <fpage>1467</fpage>–<lpage>1478</lpage>. [In Russian]</mixed-citation></ref><ref id="B216"><mixed-citation xmlns:xlink="http://www.w3.org/1999/xlink" xlink:type="simple"><person-group><name name-style="western"><surname>Korenberg</surname><given-names>EI</given-names></name><name name-style="western"><surname>Sirotkin</surname><given-names>MB</given-names></name><name name-style="western"><surname>Kovalevsky</surname><given-names>YV</given-names></name></person-group> (<year>2016</year>) <article-title>General scheme of the circulation of pathogens of ixodid tick-borne borreliosis in natural foci of Eurasia.</article-title><source>Zoologicheskij Zhurnal</source><volume>95</volume>(<issue>3</issue>): <fpage>283</fpage>–<lpage>299</lpage>. [In Russian]</mixed-citation></ref></ref-list></tp:taxon-treatment>
