# Supplementary material for: ﻿Checklist of hosts, illustrated geographical range, and ecology of tick species from the genus Ixodes (Acari, Ixodidae) in Russia and other post-Soviet countries
Source: Zookeys. 2024 May 14;1201:255–343. doi: 10.3897/zookeys.1201.115467 (PMC11109513; doi:10.3897/zookeys.1201.115467)
Supplement: XML Treatment for Ixodes sachalinensis [file zookeys.1201.115467-treatment17.xml]

<!DOCTYPE tp:taxon-treatment
  PUBLIC "-//TaxonX//DTD Taxonomic Treatment Publishing DTD v0 20100105//EN" "tax-treatment-NSO.dtd">
<tp:taxon-treatment xmlns:tp="http://www.plazi.org/taxpub"><tp:treatment-meta><kwd-group><label>Taxon classification</label><kwd>
                  <named-content content-type="kingdom">Animalia</named-content>
                </kwd><kwd>
                  <named-content content-type="order">Ixodida</named-content>
                </kwd><kwd>
                  <named-content content-type="family">Ixodidae</named-content>
                </kwd></kwd-group><mixed-citation publication-type="journal"><person-group><name><surname>Fedorov</surname><given-names>Denis</given-names></name><name><surname>Hornok</surname><given-names>Sándor</given-names></name></person-group><article-title>﻿Checklist of hosts, illustrated geographical range, and ecology of tick species from the genus <italic><tp:taxon-name><tp:taxon-name-part taxon-name-part-type="genus" reg="Ixodes">Ixodes</tp:taxon-name-part></tp:taxon-name></italic> (<tp:taxon-name><tp:taxon-name-part taxon-name-part-type="subclass">Acari</tp:taxon-name-part></tp:taxon-name>, <tp:taxon-name><tp:taxon-name-part taxon-name-part-type="family">Ixodidae</tp:taxon-name-part></tp:taxon-name>) in Russia and other post-Soviet countries</article-title><source>Zookeys</source><day>14</day><month>05</month><year>2024</year><volume>1201</volume><fpage>255</fpage><lpage>343</lpage><pub-id pub-id-type="doi">10.3897/zookeys.1201.115467</pub-id></mixed-citation></tp:treatment-meta><tp:nomenclature><label>﻿</label><tp:taxon-name>
                <object-id xmlns:xlink="http://www.w3.org/1999/xlink" content-type="arpha" xlink:type="simple">9A32D181-F543-50D6-A98F-84E74E797DE0</object-id>
                <tp:taxon-name-part taxon-name-part-type="genus" reg="Ixodes">Ixodes</tp:taxon-name-part>
                <tp:taxon-name-part taxon-name-part-type="species" reg="sachalinensis">sachalinensis</tp:taxon-name-part>
              </tp:taxon-name><tp:taxon-authority>Filippova, 1971</tp:taxon-authority><tp:nomenclature-citation-list><tp:nomenclature-citation><tp:taxon-name>
                    <tp:taxon-name-part taxon-name-part-type="genus" reg="Ixodes">Ixodes</tp:taxon-name-part>
                    <tp:taxon-name-part taxon-name-part-type="species" reg="sachalinensis">sachalinensis</tp:taxon-name-part>
                  </tp:taxon-name><comment>Filippova, 1971: 236; <xref ref-type="bibr" rid="B208">Kolonin 1981</xref>: 49.</comment></tp:nomenclature-citation><tp:nomenclature-citation><tp:taxon-name>
                    <tp:taxon-name-part taxon-name-part-type="genus" reg="Ixodes">Ixodes</tp:taxon-name-part>
                    <tp:taxon-name-part taxon-name-part-type="species" reg="persulcatus">persulcatus</tp:taxon-name-part>
                    <tp:taxon-name-part taxon-name-part-type="subspecies" reg="diversipalpis">diversipalpis</tp:taxon-name-part>
                  </tp:taxon-name><comment>Schulze, 1930: 294; <xref ref-type="bibr" rid="B327">Pomerantsev 1950</xref>: 43.</comment></tp:nomenclature-citation><tp:nomenclature-citation><tp:taxon-name>
                    <tp:taxon-name-part taxon-name-part-type="genus" reg="Ixodes">Ixodes</tp:taxon-name-part>
                    <tp:taxon-name-part taxon-name-part-type="species" reg="persulcatus">persulcatus</tp:taxon-name-part>
                    <tp:taxon-name-part taxon-name-part-type="subspecies" reg="cornuatus">cornuatus</tp:taxon-name-part>
                  </tp:taxon-name><comment>Olenev: <xref ref-type="bibr" rid="B327">Pomerantsev 1950</xref>: 43.</comment></tp:nomenclature-citation></tp:nomenclature-citation-list></tp:nomenclature><tp:treatment-sec sec-type="Recorded hosts" id="SECID0ESEDK"><title>Recorded hosts.</title><p><bold><tp:taxon-name><tp:taxon-name-part taxon-name-part-type="class">Mammalia</tp:taxon-name-part></tp:taxon-name></bold>: <italic><tp:taxon-name><tp:taxon-name-part taxon-name-part-type="genus" reg="Lepus">Lepus</tp:taxon-name-part><tp:taxon-name-part taxon-name-part-type="species" reg="timidus">timidus</tp:taxon-name-part></tp:taxon-name></italic> (mountain hare) (<xref ref-type="bibr" rid="B117">Filippova 1977</xref>).</p></tp:treatment-sec><tp:treatment-sec sec-type="Recorded locations" id="SECID0ENFDK"><title>Recorded locations</title><p><bold>(Fig. <xref ref-type="fig" rid="F17">17</xref>). Russia</bold>: the Sakhalin Island, Sachalin Oblast, the rural locality Khomutovo (<xref ref-type="bibr" rid="B114">Filippova 1971</xref>).</p><fig id="F17" position="float" orientation="portrait"><object-id xmlns:xlink="http://www.w3.org/1999/xlink" content-type="doi" xlink:type="simple">10.3897/zookeys.1201.115467.figure17</object-id><object-id xmlns:xlink="http://www.w3.org/1999/xlink" content-type="arpha" xlink:type="simple">EC209861-B388-57B9-90C1-97A0928CFAB7</object-id><label>Figure 17.</label><caption><p>Map of Russia and neighboring countries showing the locations where <italic><tp:taxon-name><tp:taxon-name-part taxon-name-part-type="genus" reg="Ixodes">Ixodes</tp:taxon-name-part><tp:taxon-name-part taxon-name-part-type="species" reg="sachalinensis">sachalinensis</tp:taxon-name-part></tp:taxon-name></italic> was reported.</p></caption><graphic xmlns:xlink="http://www.w3.org/1999/xlink" xlink:href="zookeys-1201-255_article-115467__-g017.jpg" position="float" orientation="portrait" xlink:type="simple" id="oo_1049203.jpg"><uri content-type="original_file" xlink:type="simple">https://binary.pensoft.net/fig/1049203</uri></graphic></fig></tp:treatment-sec><tp:treatment-sec sec-type="ecology" id="SECID0EWGDK"><title>Ecology and other information.</title><p><italic><tp:taxon-name><tp:taxon-name-part taxon-name-part-type="genus" reg="Ixodes">Ixodes</tp:taxon-name-part><tp:taxon-name-part taxon-name-part-type="species" reg="sachalinensis">sachalinensis</tp:taxon-name-part></tp:taxon-name></italic> is a tick species known only by the single finding from Sakhalin. It was collected from a mountain hare together with 79 females, 15 males and 7 nymphs of <italic><tp:taxon-name><tp:taxon-name-part taxon-name-part-type="genus" reg="Ixodes">I.</tp:taxon-name-part><tp:taxon-name-part taxon-name-part-type="species" reg="persulcatus">persulcatus</tp:taxon-name-part></tp:taxon-name></italic> (<xref ref-type="bibr" rid="B114">Filippova 1971</xref>).</p><p><xref ref-type="bibr" rid="B211">Kolonin (2009)</xref> and <xref ref-type="bibr" rid="B60">Camicas et al. (1998)</xref> consider <italic><tp:taxon-name><tp:taxon-name-part taxon-name-part-type="genus" reg="Ixodes">I.</tp:taxon-name-part><tp:taxon-name-part taxon-name-part-type="species" reg="sachalinensis">sachalinensis</tp:taxon-name-part></tp:taxon-name></italic> a synonym of <italic><tp:taxon-name><tp:taxon-name-part taxon-name-part-type="genus" reg="Ixodes">I.</tp:taxon-name-part><tp:taxon-name-part taxon-name-part-type="species" reg="persulcatus">persulcatus</tp:taxon-name-part></tp:taxon-name></italic>, but <xref ref-type="bibr" rid="B28">Barker and Murrell (2004)</xref> and <xref ref-type="bibr" rid="B154">Guglielmone et al. (2009</xref>, <xref ref-type="bibr" rid="B155">2010</xref>) recognize this species as valid.</p><p>The type specimen is deposited at the Zoological Institute of the Russian Academy of Sciences and includes the holotype: female; [Russia], Sakhalin, near Khomutovo Vill., <italic><tp:taxon-name><tp:taxon-name-part taxon-name-part-type="genus" reg="Lepus">Lepus</tp:taxon-name-part><tp:taxon-name-part taxon-name-part-type="species" reg="timidus">timidus</tp:taxon-name-part></tp:taxon-name></italic>, 27.5.1950, [coll.: unknown]; AL I729 (<xref ref-type="bibr" rid="B123">Filippova 2008</xref>).</p></tp:treatment-sec><ref-list><ref id="B208"><mixed-citation xmlns:xlink="http://www.w3.org/1999/xlink" xlink:type="simple"><person-group><name name-style="western"><surname>Kolonin</surname><given-names>GV</given-names></name></person-group> (<year>1981</year>) <source>World distribution of ixodid ticks (genus <italic><tp:taxon-name><tp:taxon-name-part taxon-name-part-type="genus">Ixodes</tp:taxon-name-part></tp:taxon-name></italic>).</source><publisher-name>Nauka</publisher-name>, <publisher-loc>Moskva</publisher-loc>, <size units="page">114 pp</size>. [In Russian]</mixed-citation></ref><ref id="B327"><mixed-citation xmlns:xlink="http://www.w3.org/1999/xlink" xlink:type="simple"><person-group><name name-style="western"><surname>Pomerantsev</surname><given-names>BI</given-names></name></person-group> (<year>1950</year>) <article-title>Ixodid ticks (<tp:taxon-name><tp:taxon-name-part taxon-name-part-type="family">Ixodidae</tp:taxon-name-part></tp:taxon-name>).</article-title><source>In: Fauna SSSR, Paukoobraznye</source><volume>4</volume>(<issue>2</issue>): <fpage>1</fpage>–<lpage>224</lpage>. [In Russian]</mixed-citation></ref><ref id="B117"><mixed-citation xmlns:xlink="http://www.w3.org/1999/xlink" xlink:type="simple"><person-group><name name-style="western"><surname>Filippova</surname><given-names>NA</given-names></name></person-group> (<year>1977</year>) <source>Ixodid ticks subfamily <tp:taxon-name><tp:taxon-name-part taxon-name-part-type="subfamily">Ixodinae</tp:taxon-name-part></tp:taxon-name>. <tp:taxon-name><tp:taxon-name-part taxon-name-part-type="class">Arachnida</tp:taxon-name-part></tp:taxon-name>. Vol. 4. Fauna of the USSR.</source><publisher-name>Nauka</publisher-name>, <publisher-loc>Leningrad</publisher-loc>, <size units="page">396 pp</size>. [In Russian]</mixed-citation></ref><ref id="B114"><mixed-citation xmlns:xlink="http://www.w3.org/1999/xlink" xlink:type="simple"><person-group><name name-style="western"><surname>Filippova</surname><given-names>NA</given-names></name></person-group> (<year>1971</year>) <article-title>A new species of ixodid tick (Ixodoieea, <tp:taxon-name><tp:taxon-name-part taxon-name-part-type="family">Ixodidae</tp:taxon-name-part></tp:taxon-name>), from the Sakhalin Island.</article-title><source>Entomologicheskoe Obozrenie</source><volume>50</volume>(<issue>1</issue>): <fpage>236</fpage>–<lpage>239</lpage>. [In Russian]</mixed-citation></ref><ref id="B211"><mixed-citation xmlns:xlink="http://www.w3.org/1999/xlink" xlink:type="simple"><person-group><name name-style="western"><surname>Kolonin</surname><given-names>GV</given-names></name></person-group> (<year>2009</year>) Fauna of ixodid ticks of the world. <ext-link xlink:href="http://www.kolonin.org/" ext-link-type="uri" xlink:type="simple">http://www.kolonin.org/</ext-link></mixed-citation></ref><ref id="B60"><mixed-citation xmlns:xlink="http://www.w3.org/1999/xlink" xlink:type="simple"><person-group><name name-style="western"><surname>Camicas</surname><given-names>J-L</given-names></name><name name-style="western"><surname>Hervy</surname><given-names>J-P</given-names></name><name name-style="western"><surname>Adam</surname><given-names>F</given-names></name><name name-style="western"><surname>Morel</surname><given-names>P-C</given-names></name></person-group> (<year>1998</year>) <source>Les tiques du monde (<tp:taxon-name><tp:taxon-name-part taxon-name-part-type="above-genus">Acarida</tp:taxon-name-part></tp:taxon-name>, <tp:taxon-name><tp:taxon-name-part taxon-name-part-type="order">Ixodida</tp:taxon-name-part></tp:taxon-name>). Nomenclature, stades décrits, hôtes, répartition.</source><publisher-name>ORSTOM</publisher-name>, <publisher-loc>Paris</publisher-loc>, <size units="page">233 pp</size>.</mixed-citation></ref><ref id="B28"><mixed-citation xmlns:xlink="http://www.w3.org/1999/xlink" xlink:type="simple"><person-group><name name-style="western"><surname>Barker</surname><given-names>SC</given-names></name><name name-style="western"><surname>Murrell</surname><given-names>A</given-names></name></person-group> (<year>2004</year>) <article-title>Systematics and evolution of ticks with a list of valid genus and species names.</article-title><source>Parasitology</source><volume>129</volume>(<issue>1</issue>): <fpage>15</fpage>–<lpage>36</lpage>. <ext-link xlink:href="10.1017/S0031182004005207" ext-link-type="doi" xlink:type="simple">https://doi.org/10.1017/S0031182004005207</ext-link></mixed-citation></ref><ref id="B154"><mixed-citation xmlns:xlink="http://www.w3.org/1999/xlink" xlink:type="simple"><person-group><name name-style="western"><surname>Guglielmone</surname><given-names>AA</given-names></name><name name-style="western"><surname>Robbins</surname><given-names>RG</given-names></name><name name-style="western"><surname>Apanaskevich</surname><given-names>DA</given-names></name><name name-style="western"><surname>Petney</surname><given-names>TN</given-names></name><name name-style="western"><surname>Estrada-Peña</surname><given-names>A</given-names></name><name name-style="western"><surname>Horak</surname><given-names>IG</given-names></name></person-group> (<year>2009</year>) <article-title>Comments on controversial tick (<tp:taxon-name><tp:taxon-name-part taxon-name-part-type="subclass">Acari</tp:taxon-name-part></tp:taxon-name>: <tp:taxon-name><tp:taxon-name-part taxon-name-part-type="order">Ixodida</tp:taxon-name-part></tp:taxon-name>) species names and species described or resurrected from 2003 to 2008.</article-title><source>Experimental and Applied Acarology</source><volume>48</volume>: <fpage>311</fpage>–<lpage>327</lpage>. <ext-link xlink:href="10.1007/s10493-009-9246-2" ext-link-type="doi" xlink:type="simple">https://doi.org/10.1007/s10493-009-9246-2</ext-link></mixed-citation></ref><ref id="B155"><mixed-citation xmlns:xlink="http://www.w3.org/1999/xlink" xlink:type="simple"><person-group><name name-style="western"><surname>Guglielmone</surname><given-names>AA</given-names></name><name name-style="western"><surname>Robbins</surname><given-names>RG</given-names></name><name name-style="western"><surname>Apanaskevich</surname><given-names>DA</given-names></name><name name-style="western"><surname>Petney</surname><given-names>TN</given-names></name><name name-style="western"><surname>Estrada Peña</surname><given-names>A</given-names></name><name name-style="western"><surname>Horak</surname><given-names>IG</given-names></name><name name-style="western"><surname>Shao</surname><given-names>R</given-names></name><name name-style="western"><surname>Barker</surname><given-names>SC</given-names></name></person-group> (<year>2010</year>) <article-title>The <tp:taxon-name><tp:taxon-name-part taxon-name-part-type="family">Argasidae</tp:taxon-name-part></tp:taxon-name>, <tp:taxon-name><tp:taxon-name-part taxon-name-part-type="family">Ixodidae</tp:taxon-name-part></tp:taxon-name> and <tp:taxon-name><tp:taxon-name-part taxon-name-part-type="family">Nuttalliellidae</tp:taxon-name-part></tp:taxon-name> (<tp:taxon-name><tp:taxon-name-part taxon-name-part-type="subclass">Acari</tp:taxon-name-part></tp:taxon-name>: <tp:taxon-name><tp:taxon-name-part taxon-name-part-type="order">Ixodida</tp:taxon-name-part></tp:taxon-name>) of the world: a list of valid species names.</article-title><source>Zootaxa</source><volume>2528</volume>(<issue>1</issue>): <fpage>1</fpage>–<lpage>28</lpage>. <ext-link xlink:href="10.11646/zootaxa.2528.1.1" ext-link-type="doi" xlink:type="simple">https://doi.org/10.11646/zootaxa.2528.1.1</ext-link></mixed-citation></ref><ref id="B123"><mixed-citation xmlns:xlink="http://www.w3.org/1999/xlink" xlink:type="simple"><person-group><name name-style="western"><surname>Filippova</surname><given-names>NA</given-names></name></person-group> (<year>2008</year>) <article-title>Type specimens of argasid and ixodid ticks (<tp:taxon-name><tp:taxon-name-part taxon-name-part-type="superfamily">Ixodoidea</tp:taxon-name-part></tp:taxon-name>: <tp:taxon-name><tp:taxon-name-part taxon-name-part-type="family">Argasidae</tp:taxon-name-part></tp:taxon-name>, <tp:taxon-name><tp:taxon-name-part taxon-name-part-type="family">Ixodidae</tp:taxon-name-part></tp:taxon-name>) in the collection of the Zoological Institute, Russian Academy of Sciences (St. Petersburg).</article-title><source>Entomological Review</source><volume>88</volume>(<issue>8</issue>): <fpage>1002</fpage>–<lpage>1011</lpage>. <ext-link xlink:href="10.1134/S0013873808080149" ext-link-type="doi" xlink:type="simple">https://doi.org/10.1134/S0013873808080149</ext-link></mixed-citation></ref></ref-list></tp:taxon-treatment>
