# Supplementary material for: ﻿Checklist of hosts, illustrated geographical range, and ecology of tick species from the genus Ixodes (Acari, Ixodidae) in Russia and other post-Soviet countries
Source: Zookeys. 2024 May 14;1201:255–343. doi: 10.3897/zookeys.1201.115467 (PMC11109513; doi:10.3897/zookeys.1201.115467)
Supplement: XML Treatment for Ixodes angustus [file zookeys.1201.115467-treatment18.xml]

<!DOCTYPE tp:taxon-treatment
  PUBLIC "-//TaxonX//DTD Taxonomic Treatment Publishing DTD v0 20100105//EN" "tax-treatment-NSO.dtd">
<tp:taxon-treatment xmlns:tp="http://www.plazi.org/taxpub"><tp:treatment-meta><kwd-group><label>Taxon classification</label><kwd>
                  <named-content content-type="kingdom">Animalia</named-content>
                </kwd><kwd>
                  <named-content content-type="order">Ixodida</named-content>
                </kwd><kwd>
                  <named-content content-type="family">Ixodidae</named-content>
                </kwd></kwd-group><mixed-citation publication-type="journal"><person-group><name><surname>Fedorov</surname><given-names>Denis</given-names></name><name><surname>Hornok</surname><given-names>Sándor</given-names></name></person-group><article-title>﻿Checklist of hosts, illustrated geographical range, and ecology of tick species from the genus <italic><tp:taxon-name><tp:taxon-name-part taxon-name-part-type="genus" reg="Ixodes">Ixodes</tp:taxon-name-part></tp:taxon-name></italic> (<tp:taxon-name><tp:taxon-name-part taxon-name-part-type="subclass">Acari</tp:taxon-name-part></tp:taxon-name>, <tp:taxon-name><tp:taxon-name-part taxon-name-part-type="family">Ixodidae</tp:taxon-name-part></tp:taxon-name>) in Russia and other post-Soviet countries</article-title><source>Zookeys</source><day>14</day><month>05</month><year>2024</year><volume>1201</volume><fpage>255</fpage><lpage>343</lpage><pub-id pub-id-type="doi">10.3897/zookeys.1201.115467</pub-id></mixed-citation></tp:treatment-meta><tp:nomenclature><label>﻿</label><tp:taxon-name>
                <object-id xmlns:xlink="http://www.w3.org/1999/xlink" content-type="arpha" xlink:type="simple">5BC69629-C596-5E0D-96AE-86FF27277049</object-id>
                <tp:taxon-name-part taxon-name-part-type="genus" reg="Ixodes">Ixodes</tp:taxon-name-part>
                <tp:taxon-name-part taxon-name-part-type="species" reg="angustus">angustus</tp:taxon-name-part>
              </tp:taxon-name><tp:taxon-authority>Neumann, 1899</tp:taxon-authority><tp:nomenclature-citation-list><tp:nomenclature-citation><tp:taxon-name>
                    <tp:taxon-name-part taxon-name-part-type="genus" reg="Ixodes">Ixodes</tp:taxon-name-part>
                    <tp:taxon-name-part taxon-name-part-type="species" reg="angustus">angustus</tp:taxon-name-part>
                  </tp:taxon-name><comment>Neumann, 1899: 136.</comment></tp:nomenclature-citation></tp:nomenclature-citation-list></tp:nomenclature><tp:treatment-sec sec-type="Recorded hosts" id="SECID0ESLDK"><title>Recorded hosts.</title><p><bold><tp:taxon-name><tp:taxon-name-part taxon-name-part-type="class">Mammalia</tp:taxon-name-part></tp:taxon-name></bold>: <italic><tp:taxon-name><tp:taxon-name-part taxon-name-part-type="genus" reg="Alexandromys">Alexandromys</tp:taxon-name-part><tp:taxon-name-part taxon-name-part-type="species" reg="oeconomus">oeconomus</tp:taxon-name-part></tp:taxon-name></italic> (tundra vole), <italic><tp:taxon-name><tp:taxon-name-part taxon-name-part-type="genus" reg="Craseomys">Craseomys</tp:taxon-name-part><tp:taxon-name-part taxon-name-part-type="species" reg="rufocanus">rufocanus</tp:taxon-name-part></tp:taxon-name></italic> (grey red-backed vole), <italic><tp:taxon-name><tp:taxon-name-part taxon-name-part-type="genus" reg="Eutamias">Eutamias</tp:taxon-name-part><tp:taxon-name-part taxon-name-part-type="species" reg="sibiricus">sibiricus</tp:taxon-name-part></tp:taxon-name></italic> (Siberian chipmunk), <italic><tp:taxon-name><tp:taxon-name-part taxon-name-part-type="genus" reg="Mus">Mus</tp:taxon-name-part><tp:taxon-name-part taxon-name-part-type="species" reg="musculus">musculus</tp:taxon-name-part></tp:taxon-name></italic> (house mouse), <italic><tp:taxon-name><tp:taxon-name-part taxon-name-part-type="genus" reg="Myodes">Myodes</tp:taxon-name-part><tp:taxon-name-part taxon-name-part-type="species" reg="rutilus">rutilus</tp:taxon-name-part></tp:taxon-name></italic> (northern red-backed vole), <italic><tp:taxon-name><tp:taxon-name-part taxon-name-part-type="genus" reg="Ochotona">Ochotona</tp:taxon-name-part><tp:taxon-name-part taxon-name-part-type="species" reg="alpina">alpina</tp:taxon-name-part></tp:taxon-name></italic> (alpine pika), <italic><tp:taxon-name><tp:taxon-name-part taxon-name-part-type="genus" reg="Rattus">Rattus</tp:taxon-name-part><tp:taxon-name-part taxon-name-part-type="species" reg="norvegicus">norvegicus</tp:taxon-name-part></tp:taxon-name></italic> (brown rat), <italic><tp:taxon-name><tp:taxon-name-part taxon-name-part-type="genus" reg="Sicista">Sicista</tp:taxon-name-part><tp:taxon-name-part taxon-name-part-type="species" reg="caudata">caudata</tp:taxon-name-part></tp:taxon-name></italic> Thomas (long-tailed birch mouse), <italic><tp:taxon-name><tp:taxon-name-part taxon-name-part-type="genus" reg="Sorex">Sorex</tp:taxon-name-part><tp:taxon-name-part taxon-name-part-type="species" reg="araneus">araneus</tp:taxon-name-part></tp:taxon-name></italic> (common shrew), <italic><tp:taxon-name><tp:taxon-name-part taxon-name-part-type="genus" reg="Sorex">Sorex</tp:taxon-name-part><tp:taxon-name-part taxon-name-part-type="species" reg="minutus">minutus</tp:taxon-name-part></tp:taxon-name></italic> (Eurasian pygmy shrew) (<xref ref-type="bibr" rid="B117">Filippova 1977</xref>).</p></tp:treatment-sec><tp:treatment-sec sec-type="Recorded locations" id="SECID0EQPDK"><title>Recorded locations</title><p><bold>(Fig. <xref ref-type="fig" rid="F18">18</xref>). Russia</bold>: outskirts of Magadan and the lower reaches of the Kukhtui River, Okhotsky district – the northernmost points of record of <italic><tp:taxon-name><tp:taxon-name-part taxon-name-part-type="genus" reg="Ixodes">I.</tp:taxon-name-part><tp:taxon-name-part taxon-name-part-type="species" reg="angustus">angustus</tp:taxon-name-part></tp:taxon-name></italic> in the Palearctic (<xref ref-type="bibr" rid="B36">Belyaev 1963</xref>); Kamchatka Peninsula – outskirts of the villages Tigil and Ust-Khayryuzovo (<xref ref-type="bibr" rid="B327">Pomerantsev 1950</xref>), the valley of the Kamchatka River to Ust-Kamchatsk (<xref ref-type="bibr" rid="B371">Serdjukova 1956</xref>), the eastern coast of the Kamchatka peninsula to Petropavlovsk-Kamchatsky (<xref ref-type="bibr" rid="B389">Speranskaya 1958</xref>), the valley of the rivers Avacha and Pinachevskaya (<xref ref-type="bibr" rid="B316">Paramonov et al. 1966</xref>); Middle Outer Manchuria (<xref ref-type="bibr" rid="B117">Filippova 1977</xref>); Sovetsko-Gavansky district (<xref ref-type="bibr" rid="B95">Emelyanova and Koshkin 1962</xref>); Sikhote-Alin (<xref ref-type="bibr" rid="B37">Belyaev and Filippova 1976</xref>); Sakhalin – Novoaleksandrovka (former Konuma), the valley of the Lyutoga River (<xref ref-type="bibr" rid="B327">Pomerantsev 1950</xref>) and the Cape Patience (<xref ref-type="bibr" rid="B381">Skrynnik 1950</xref>; <xref ref-type="bibr" rid="B23">Asanuma 1951</xref>; <xref ref-type="bibr" rid="B434">Violovich 1958</xref>, <xref ref-type="bibr" rid="B435">1960</xref>; <xref ref-type="bibr" rid="B357">Savitsky and Okuntsova 1967</xref>; <xref ref-type="bibr" rid="B405">Timofeeva and Kon’kova 1971</xref>); Kuril Islands – Simushir (<xref ref-type="bibr" rid="B327">Pomerantsev 1950</xref>; <xref ref-type="bibr" rid="B434">Violovich 1958</xref>, <xref ref-type="bibr" rid="B435">1960</xref>; <xref ref-type="bibr" rid="B405">Timofeeva and Kon’kova 1971</xref>).</p><fig id="F18" position="float" orientation="portrait"><object-id xmlns:xlink="http://www.w3.org/1999/xlink" content-type="doi" xlink:type="simple">10.3897/zookeys.1201.115467.figure18</object-id><object-id xmlns:xlink="http://www.w3.org/1999/xlink" content-type="arpha" xlink:type="simple">20A0C5B3-2934-5FD1-B2B8-54137D4DAEA0</object-id><label>Figure 18.</label><caption><p>Map of Russia and neighboring countries showing the locations where <italic><tp:taxon-name><tp:taxon-name-part taxon-name-part-type="genus" reg="Ixodes">Ixodes</tp:taxon-name-part><tp:taxon-name-part taxon-name-part-type="species" reg="angustus">angustus</tp:taxon-name-part></tp:taxon-name></italic> was reported.</p></caption><graphic xmlns:xlink="http://www.w3.org/1999/xlink" xlink:href="zookeys-1201-255_article-115467__-g018.jpg" position="float" orientation="portrait" xlink:type="simple" id="oo_1049204.jpg"><uri content-type="original_file" xlink:type="simple">https://binary.pensoft.net/fig/1049204</uri></graphic></fig></tp:treatment-sec><tp:treatment-sec sec-type="ecology" id="SECID0EMTDK"><title>Ecology and other information.</title><p><italic><tp:taxon-name><tp:taxon-name-part taxon-name-part-type="genus" reg="Ixodes">Ixodes</tp:taxon-name-part><tp:taxon-name-part taxon-name-part-type="species" reg="angustus">angustus</tp:taxon-name-part></tp:taxon-name></italic> occurs in the Palearctic predominantly on the East Asian coast and also in the Nearctic – Canada and the USA (<xref ref-type="bibr" rid="B117">Filippova 1977</xref>). In the Russian Far East in Outer Manchuria, the islands and along the main ridges of the Sikhote-Alin it inhabits a wide range of biotopes: various types of mixed and broad-leaved forests in mountains and valleys, as well as tundra and rocks, stone outcrops, coastal biotopes, meadow and river valleys (<xref ref-type="bibr" rid="B389">Speranskaya 1958</xref>; <xref ref-type="bibr" rid="B434">Violovich 1958</xref>; <xref ref-type="bibr" rid="B95">Emelyanova and Koshkin 1962</xref>; <xref ref-type="bibr" rid="B36">Belyaev 1963</xref>; <xref ref-type="bibr" rid="B316">Paramonov et al. 1966</xref>; <xref ref-type="bibr" rid="B357">Savitsky and Okuntsova 1967</xref>; <xref ref-type="bibr" rid="B37">Belyaev and Filippova 1976</xref>).</p><p><italic><tp:taxon-name><tp:taxon-name-part taxon-name-part-type="genus" reg="Ixodes">Ixodes</tp:taxon-name-part><tp:taxon-name-part taxon-name-part-type="species" reg="angustus">angustus</tp:taxon-name-part></tp:taxon-name></italic> is considered a nidicolous ectoparasite of rodents and shrews because it was found not only on hosts but also in their burrows (<xref ref-type="bibr" rid="B117">Filippova 1977</xref>), although there are documented cases on this species biting humans without contacts with burrows (<xref ref-type="bibr" rid="B70">Cooley 1946</xref>). As a parasite which is connected with rodents, and, like other rodent ticks, <italic><tp:taxon-name><tp:taxon-name-part taxon-name-part-type="genus" reg="Ixodes">I.</tp:taxon-name-part><tp:taxon-name-part taxon-name-part-type="species" reg="angustus">angustus</tp:taxon-name-part></tp:taxon-name></italic> plays a role in supporting natural foci of tick-borne infections such as anaplasmosis (<xref ref-type="bibr" rid="B447">Yamborko and Eremeeva 2014</xref>) and the Lyme disease (<xref ref-type="bibr" rid="B318">Peavey et al. 2000</xref>).</p><p>Although hyperparasitism is not common in <italic><tp:taxon-name><tp:taxon-name-part taxon-name-part-type="genus" reg="Ixodes">Ixodes</tp:taxon-name-part></tp:taxon-name></italic> ticks, <italic><tp:taxon-name><tp:taxon-name-part taxon-name-part-type="genus" reg="Ixodes">I.</tp:taxon-name-part><tp:taxon-name-part taxon-name-part-type="species" reg="angustus">angustus</tp:taxon-name-part></tp:taxon-name></italic> belongs to a small number of species of the genus, in which this phenomenon was recorded (<xref ref-type="bibr" rid="B84">Durden et al. 2018</xref>), when a male was feeding from a female attached to a red squirrel <italic><tp:taxon-name><tp:taxon-name-part taxon-name-part-type="genus" reg="Tamiasciurus">Tamiasciurus</tp:taxon-name-part><tp:taxon-name-part taxon-name-part-type="species" reg="hudsonicus">hudsonicus</tp:taxon-name-part></tp:taxon-name></italic>. The other <italic><tp:taxon-name><tp:taxon-name-part taxon-name-part-type="genus" reg="Ixodes">Ixodes</tp:taxon-name-part></tp:taxon-name></italic> species in which males have been recorded to attach and feed on engorging conspecific females include <italic><tp:taxon-name><tp:taxon-name-part taxon-name-part-type="genus" reg="Ixodes">I.</tp:taxon-name-part><tp:taxon-name-part taxon-name-part-type="species" reg="holocyclus">holocyclus</tp:taxon-name-part></tp:taxon-name></italic> in Australia and <italic><tp:taxon-name><tp:taxon-name-part taxon-name-part-type="genus" reg="Ixodes">I.</tp:taxon-name-part><tp:taxon-name-part taxon-name-part-type="species" reg="pilosus">pilosus</tp:taxon-name-part></tp:taxon-name></italic> in South Africa (Oliver et al. 1986).</p></tp:treatment-sec><ref-list><ref id="B117"><mixed-citation xmlns:xlink="http://www.w3.org/1999/xlink" xlink:type="simple"><person-group><name name-style="western"><surname>Filippova</surname><given-names>NA</given-names></name></person-group> (<year>1977</year>) <source>Ixodid ticks subfamily <tp:taxon-name><tp:taxon-name-part taxon-name-part-type="subfamily">Ixodinae</tp:taxon-name-part></tp:taxon-name>. <tp:taxon-name><tp:taxon-name-part taxon-name-part-type="class">Arachnida</tp:taxon-name-part></tp:taxon-name>. Vol. 4. Fauna of the USSR.</source><publisher-name>Nauka</publisher-name>, <publisher-loc>Leningrad</publisher-loc>, <size units="page">396 pp</size>. [In Russian]</mixed-citation></ref><ref id="B36"><mixed-citation xmlns:xlink="http://www.w3.org/1999/xlink" xlink:type="simple"><person-group><name name-style="western"><surname>Belyaev</surname><given-names>VG</given-names></name></person-group> (<year>1963</year>) <article-title>On the fauna of ectoparasites of Magadan Province.</article-title><source>Doklady Irkutskogo Protivochumnogo Instituta</source><volume>5</volume>: <fpage>180</fpage>–<lpage>185</lpage>. [In Russian]</mixed-citation></ref><ref id="B327"><mixed-citation xmlns:xlink="http://www.w3.org/1999/xlink" xlink:type="simple"><person-group><name name-style="western"><surname>Pomerantsev</surname><given-names>BI</given-names></name></person-group> (<year>1950</year>) <article-title>Ixodid ticks (<tp:taxon-name><tp:taxon-name-part taxon-name-part-type="family">Ixodidae</tp:taxon-name-part></tp:taxon-name>).</article-title><source>In: Fauna SSSR, Paukoobraznye</source><volume>4</volume>(<issue>2</issue>): <fpage>1</fpage>–<lpage>224</lpage>. [In Russian]</mixed-citation></ref><ref id="B371"><mixed-citation xmlns:xlink="http://www.w3.org/1999/xlink" xlink:type="simple"><person-group><name name-style="western"><surname>Serdjukova</surname><given-names>GV</given-names></name></person-group> (<year>1956</year>) Ixodid ticks of the fauna of USSR (Vol. 64.). Keys to the fauna of the USSR published by the Zoological Institute of the Academy of Sciences of the USSR, 122 pp. [In Russian]</mixed-citation></ref><ref id="B389"><mixed-citation xmlns:xlink="http://www.w3.org/1999/xlink" xlink:type="simple"><person-group><name name-style="western"><surname>Speranskaya</surname><given-names>VN</given-names></name></person-group> (<year>1958</year>) <article-title>Ectoparasite fauna of some rodent species of the southeastern coast of the Kamchatka Peninsula.</article-title><source>Trudy Voenno-Medicinskoj Ordena Lenina Akademii Imeni Kirova</source><volume>81</volume>: <fpage>110</fpage>–<lpage>114</lpage>. [In Russian]</mixed-citation></ref><ref id="B316"><mixed-citation xmlns:xlink="http://www.w3.org/1999/xlink" xlink:type="simple"><person-group><name name-style="western"><surname>Paramonov</surname><given-names>BB</given-names></name><name name-style="western"><surname>Emelyanova</surname><given-names>ND</given-names></name><name name-style="western"><surname>Zarubina</surname><given-names>VN</given-names></name><name name-style="western"><surname>Kontrimavitchus</surname><given-names>VL</given-names></name></person-group> (<year>1966</year>) <article-title>Materials for the study of ectoparasites of rodents and shrews of the Kamchatka peninsula.</article-title><source>Izvestiya Irkutskogo Nauchno-Issledovatel’skogo Protivochumnogo Instituta Sibiri I Dal’nego Vostoka</source><volume>26</volume>: <fpage>333</fpage>–<lpage>341</lpage>. [In Russian]</mixed-citation></ref><ref id="B95"><mixed-citation xmlns:xlink="http://www.w3.org/1999/xlink" xlink:type="simple"><person-group><name name-style="western"><surname>Emelyanova</surname><given-names>ND</given-names></name><name name-style="western"><surname>Koshkin</surname><given-names>SM</given-names></name></person-group> (<year>1962</year>) <article-title>Description of larvae and nymphs of <italic><tp:taxon-name><tp:taxon-name-part taxon-name-part-type="genus">Ixodes</tp:taxon-name-part><tp:taxon-name-part taxon-name-part-type="species">angustus</tp:taxon-name-part></tp:taxon-name></italic> Neum., 1899 and some data on its biology.</article-title><source>Izvestiya Irkutskogo Nauchno-Issledovatel’skogo Protivochumnogo Instituta Sibiri I Dal’nego Vostoka</source><volume>24</volume>: <fpage>344</fpage>–<lpage>348</lpage>. [In Russian]</mixed-citation></ref><ref id="B37"><mixed-citation xmlns:xlink="http://www.w3.org/1999/xlink" xlink:type="simple"><person-group><name name-style="western"><surname>Belyaev</surname><given-names>VG</given-names></name><name name-style="western"><surname>Filippova</surname><given-names>NA</given-names></name></person-group> (<year>1976</year>) On the two close species of the subgenus ﻿<tp:taxon-name><tp:taxon-name-part taxon-name-part-type="genus"/><tp:taxon-name-part taxon-name-part-type="subgenus">Ixodiopsis</tp:taxon-name-part></tp:taxon-name> from Southern Primorye. In: Tezisy Dokladov Tret’ego Akarologicheskogo Soveshhanija, Tashkent, 1976: 43. [In Russian]</mixed-citation></ref><ref id="B381"><mixed-citation xmlns:xlink="http://www.w3.org/1999/xlink" xlink:type="simple"><person-group><name name-style="western"><surname>Skrynnik</surname><given-names>AP</given-names></name></person-group> (<year>1950</year>) <article-title>About bloodsucking arthropods of southern Sakhalin.</article-title><source>Entomologicheskoe Obozrenie</source><volume>31</volume>(<issue>1–2</issue>): <fpage>109</fpage>–<lpage>112</lpage>. [In Russian]</mixed-citation></ref><ref id="B23"><mixed-citation xmlns:xlink="http://www.w3.org/1999/xlink" xlink:type="simple"><person-group><name name-style="western"><surname>Asanuma</surname><given-names>K</given-names></name></person-group> (<year>1951</year>) <article-title>Notes on the tick, <italic><tp:taxon-name><tp:taxon-name-part taxon-name-part-type="genus">Ixodes</tp:taxon-name-part><tp:taxon-name-part taxon-name-part-type="species">angustus</tp:taxon-name-part></tp:taxon-name></italic> Neum., new to Asia. Misc. Rep. Res. Inst. Nat. Resour.</article-title><source>Tokyo</source><volume>22</volume>: <fpage>1</fpage>–<lpage>4</lpage>.</mixed-citation></ref><ref id="B434"><mixed-citation xmlns:xlink="http://www.w3.org/1999/xlink" xlink:type="simple"><person-group><name name-style="western"><surname>Violovich</surname><given-names>NA</given-names></name></person-group> (<year>1958</year>) <article-title>To the fauna of ixodid ticks of Sakhalin and the Kuril Islands.</article-title><source>Izvestiya Irkutskogo Nauchno-Issledovatel’skogo Protivochumnogo Instituta Sibiri I Dal’nego Vostoka</source><volume>17</volume>: <fpage>205</fpage>–<lpage>208</lpage>. [In Russian]</mixed-citation></ref><ref id="B435"><mixed-citation xmlns:xlink="http://www.w3.org/1999/xlink" xlink:type="simple"><person-group><name name-style="western"><surname>Violovich</surname><given-names>NA</given-names></name></person-group> (<year>1960</year>) <article-title>Materials on the fauna of ectoparasites of the brown rat of Sakhalin and the Kuril Islands.</article-title><source>Izvestiya Irkutskogo Nauchno-Issledovatel’skogo Protivochumnogo Instituta Sibiri I Dal’nego Vostoka</source><volume>22</volume>: <fpage>250</fpage>–<lpage>256</lpage>. [In Russian]</mixed-citation></ref><ref id="B357"><mixed-citation xmlns:xlink="http://www.w3.org/1999/xlink" xlink:type="simple"><person-group><name name-style="western"><surname>Savitsky</surname><given-names>BP</given-names></name><name name-style="western"><surname>Okuntsova</surname><given-names>EF</given-names></name></person-group> (<year>1967</year>) <article-title>On the distribution of <italic><tp:taxon-name><tp:taxon-name-part taxon-name-part-type="genus">Ixodes</tp:taxon-name-part><tp:taxon-name-part taxon-name-part-type="species">angustus</tp:taxon-name-part></tp:taxon-name></italic> Neum. (<tp:taxon-name><tp:taxon-name-part taxon-name-part-type="family">Ixodidae</tp:taxon-name-part></tp:taxon-name>).</article-title><source>Zoologicheskij Zhurnal</source><volume>46</volume>(<issue>12</issue>): <fpage>1849</fpage>–<lpage>1850</lpage>. [In Russian]</mixed-citation></ref><ref id="B405"><mixed-citation xmlns:xlink="http://www.w3.org/1999/xlink" xlink:type="simple"><person-group><name name-style="western"><surname>Timofeeva</surname><given-names>AA</given-names></name><name name-style="western"><surname>Kon’kova</surname><given-names>KV</given-names></name></person-group> (<year>1971</year>) <article-title>Distribution and ecology of ixodid ticks in Sakhalin and the Kuril Islands.</article-title><source>Voprosy geographii Dal’nego Vostoka</source><volume>9</volume>: <fpage>327</fpage>–<lpage>338</lpage>. [In Russian]</mixed-citation></ref><ref id="B70"><mixed-citation xmlns:xlink="http://www.w3.org/1999/xlink" xlink:type="simple"><person-group><name name-style="western"><surname>Cooley</surname><given-names>RA</given-names></name></person-group> (<year>1946</year>) <article-title>Note on the tick, <italic><tp:taxon-name><tp:taxon-name-part taxon-name-part-type="genus">Ixodes</tp:taxon-name-part><tp:taxon-name-part taxon-name-part-type="species">angustus</tp:taxon-name-part></tp:taxon-name></italic> Neumann.</article-title><source>The Journal of Parasitology</source><volume>32</volume>(<issue>2</issue>): <fpage>210</fpage>–<lpage>210</lpage>. <ext-link xlink:href="10.2307/3272601" ext-link-type="doi" xlink:type="simple">https://doi.org/10.2307/3272601</ext-link></mixed-citation></ref><ref id="B447"><mixed-citation xmlns:xlink="http://www.w3.org/1999/xlink" xlink:type="simple"><person-group><name name-style="western"><surname>Yamborko</surname><given-names>AV</given-names></name><name name-style="western"><surname>Eremeeva</surname><given-names>YV</given-names></name></person-group> (<year>2014</year>) <article-title>Detection of <italic><tp:taxon-name><tp:taxon-name-part taxon-name-part-type="genus">Anaplasma</tp:taxon-name-part><tp:taxon-name-part taxon-name-part-type="species">phagocytophilum</tp:taxon-name-part></tp:taxon-name></italic> in <italic><tp:taxon-name><tp:taxon-name-part taxon-name-part-type="genus">Ixodes</tp:taxon-name-part><tp:taxon-name-part taxon-name-part-type="species">angustus</tp:taxon-name-part></tp:taxon-name></italic> ticks found in the Magadan Region.</article-title><source>Problemy Osobo Opasnyh Infekcij</source><volume>4</volume>: <fpage>83</fpage>–<lpage>84</lpage>. <ext-link xlink:href="10.21055/0370-1069-2014-4-83-84" ext-link-type="doi" xlink:type="simple">https://doi.org/10.21055/0370-1069-2014-4-83-84</ext-link> [In Russian]</mixed-citation></ref><ref id="B318"><mixed-citation xmlns:xlink="http://www.w3.org/1999/xlink" xlink:type="simple"><person-group><name name-style="western"><surname>Peavey</surname><given-names>CA</given-names></name><name name-style="western"><surname>Lane</surname><given-names>RS</given-names></name><name name-style="western"><surname>Damrow</surname><given-names>T</given-names></name></person-group> (<year>2000</year>) <article-title>Vector competence of <italic><tp:taxon-name><tp:taxon-name-part taxon-name-part-type="genus">Ixodes</tp:taxon-name-part><tp:taxon-name-part taxon-name-part-type="species">angustus</tp:taxon-name-part></tp:taxon-name></italic> (<tp:taxon-name><tp:taxon-name-part taxon-name-part-type="subclass">Acari</tp:taxon-name-part></tp:taxon-name>: <tp:taxon-name><tp:taxon-name-part taxon-name-part-type="family">Ixodidae</tp:taxon-name-part></tp:taxon-name>) for <italic><tp:taxon-name><tp:taxon-name-part taxon-name-part-type="genus">Borrelia</tp:taxon-name-part><tp:taxon-name-part taxon-name-part-type="species">burgdorferi</tp:taxon-name-part></tp:taxon-name></italic> sensu stricto.</article-title><source>Experimental &amp; Applied Acarology</source><volume>24</volume>(<issue>1</issue>): <fpage>77</fpage>–<lpage>84</lpage>. <ext-link xlink:href="10.1023/A:1006331311070" ext-link-type="doi" xlink:type="simple">https://doi.org/10.1023/A:1006331311070</ext-link></mixed-citation></ref><ref id="B84"><mixed-citation xmlns:xlink="http://www.w3.org/1999/xlink" xlink:type="simple"><person-group><name name-style="western"><surname>Durden</surname><given-names>LA</given-names></name><name name-style="western"><surname>Gerlach</surname><given-names>RF</given-names></name><name name-style="western"><surname>Beckmen</surname><given-names>KB</given-names></name><name name-style="western"><surname>Greiman</surname><given-names>SE</given-names></name></person-group> (<year>2018</year>) <article-title>Hyperparasitism and non-nidicolous mating by male <italic><tp:taxon-name><tp:taxon-name-part taxon-name-part-type="genus">Ixodes</tp:taxon-name-part><tp:taxon-name-part taxon-name-part-type="species">angustus</tp:taxon-name-part></tp:taxon-name></italic> ticks (<tp:taxon-name><tp:taxon-name-part taxon-name-part-type="subclass">Acari</tp:taxon-name-part></tp:taxon-name>: <tp:taxon-name><tp:taxon-name-part taxon-name-part-type="family">Ixodidae</tp:taxon-name-part></tp:taxon-name>).</article-title><source>Journal of Medical Entomology</source><volume>55</volume>(<issue>3</issue>): <fpage>766</fpage>–<lpage>768</lpage>. <ext-link xlink:href="10.1093/jme/tjy012" ext-link-type="doi" xlink:type="simple">https://doi.org/10.1093/jme/tjy012</ext-link></mixed-citation></ref></ref-list></tp:taxon-treatment>
