# Supplementary material for: ﻿Checklist of hosts, illustrated geographical range, and ecology of tick species from the genus Ixodes (Acari, Ixodidae) in Russia and other post-Soviet countries
Source: Zookeys. 2024 May 14;1201:255–343. doi: 10.3897/zookeys.1201.115467 (PMC11109513; doi:10.3897/zookeys.1201.115467)
Supplement: XML Treatment for Ixodes pomerantzevi [file zookeys.1201.115467-treatment19.xml]

<!DOCTYPE tp:taxon-treatment
  PUBLIC "-//TaxonX//DTD Taxonomic Treatment Publishing DTD v0 20100105//EN" "tax-treatment-NSO.dtd">
<tp:taxon-treatment xmlns:tp="http://www.plazi.org/taxpub"><tp:treatment-meta><kwd-group><label>Taxon classification</label><kwd>
                  <named-content content-type="kingdom">Animalia</named-content>
                </kwd><kwd>
                  <named-content content-type="order">Ixodida</named-content>
                </kwd><kwd>
                  <named-content content-type="family">Ixodidae</named-content>
                </kwd></kwd-group><mixed-citation publication-type="journal"><person-group><name><surname>Fedorov</surname><given-names>Denis</given-names></name><name><surname>Hornok</surname><given-names>Sándor</given-names></name></person-group><article-title>﻿Checklist of hosts, illustrated geographical range, and ecology of tick species from the genus <italic><tp:taxon-name><tp:taxon-name-part taxon-name-part-type="genus" reg="Ixodes">Ixodes</tp:taxon-name-part></tp:taxon-name></italic> (<tp:taxon-name><tp:taxon-name-part taxon-name-part-type="subclass">Acari</tp:taxon-name-part></tp:taxon-name>, <tp:taxon-name><tp:taxon-name-part taxon-name-part-type="family">Ixodidae</tp:taxon-name-part></tp:taxon-name>) in Russia and other post-Soviet countries</article-title><source>Zookeys</source><day>14</day><month>05</month><year>2024</year><volume>1201</volume><fpage>255</fpage><lpage>343</lpage><pub-id pub-id-type="doi">10.3897/zookeys.1201.115467</pub-id></mixed-citation></tp:treatment-meta><tp:nomenclature><label>﻿</label><tp:taxon-name>
                <object-id xmlns:xlink="http://www.w3.org/1999/xlink" content-type="arpha" xlink:type="simple">8FD3B2BA-3B1C-52FE-A38A-DC650F222086</object-id>
                <tp:taxon-name-part taxon-name-part-type="genus" reg="Ixodes">Ixodes</tp:taxon-name-part>
                <tp:taxon-name-part taxon-name-part-type="species" reg="pomerantzevi">pomerantzevi</tp:taxon-name-part>
              </tp:taxon-name><tp:taxon-authority>Serdjukova, 1941</tp:taxon-authority><tp:nomenclature-citation-list><tp:nomenclature-citation><tp:taxon-name>
                    <tp:taxon-name-part taxon-name-part-type="genus" reg="Ixodes">Ixodes</tp:taxon-name-part>
                    <tp:taxon-name-part taxon-name-part-type="species" reg="pomerantzevi">pomerantzevi</tp:taxon-name-part>
                  </tp:taxon-name><comment>Serdjukova, 1941: 519.</comment></tp:nomenclature-citation></tp:nomenclature-citation-list></tp:nomenclature><tp:treatment-sec sec-type="Recorded hosts" id="SECID0EWZDK"><title>Recorded hosts.</title><p><bold><tp:taxon-name><tp:taxon-name-part taxon-name-part-type="class">Mammalia</tp:taxon-name-part></tp:taxon-name></bold>: <italic><tp:taxon-name><tp:taxon-name-part taxon-name-part-type="genus" reg="Apodemus">Apodemus</tp:taxon-name-part><tp:taxon-name-part taxon-name-part-type="species" reg="agrarius">agrarius</tp:taxon-name-part></tp:taxon-name></italic> (striped field mouse), <italic><tp:taxon-name><tp:taxon-name-part taxon-name-part-type="genus" reg="Craseomys">Craseomys</tp:taxon-name-part><tp:taxon-name-part taxon-name-part-type="species" reg="rufocanus">rufocanus</tp:taxon-name-part></tp:taxon-name></italic> (grey red-backed vole), <italic><tp:taxon-name><tp:taxon-name-part taxon-name-part-type="genus" reg="Erinaceus">Erinaceus</tp:taxon-name-part><tp:taxon-name-part taxon-name-part-type="species" reg="amurensis">amurensis</tp:taxon-name-part></tp:taxon-name></italic> Schrenk (Amur hedgehog), <italic><tp:taxon-name><tp:taxon-name-part taxon-name-part-type="genus" reg="Eutamias">Eutamias</tp:taxon-name-part><tp:taxon-name-part taxon-name-part-type="species" reg="sibiricus">sibiricus</tp:taxon-name-part></tp:taxon-name></italic> (Siberian chipmunk), <italic><tp:taxon-name><tp:taxon-name-part taxon-name-part-type="genus" reg="Microtus">Microtus</tp:taxon-name-part><tp:taxon-name-part taxon-name-part-type="species" reg="fortis">fortis</tp:taxon-name-part></tp:taxon-name></italic> (reed vole), <italic><tp:taxon-name><tp:taxon-name-part taxon-name-part-type="genus" reg="Myodes">Myodes</tp:taxon-name-part><tp:taxon-name-part taxon-name-part-type="species" reg="rutilus">rutilus</tp:taxon-name-part></tp:taxon-name></italic> (northern red-backed vole), <italic><tp:taxon-name><tp:taxon-name-part taxon-name-part-type="genus" reg="Sorex">Sorex</tp:taxon-name-part><tp:taxon-name-part taxon-name-part-type="species" reg="araneus">araneus</tp:taxon-name-part></tp:taxon-name></italic> (common shrew) (<xref ref-type="bibr" rid="B117">Filippova 1977</xref>), <italic><tp:taxon-name><tp:taxon-name-part taxon-name-part-type="genus" reg="Sorex">Sorex</tp:taxon-name-part><tp:taxon-name-part taxon-name-part-type="species" reg="caecutiens">caecutiens</tp:taxon-name-part></tp:taxon-name></italic> (Laxmann’s shrew), <italic><tp:taxon-name><tp:taxon-name-part taxon-name-part-type="genus" reg="Sorex">Sorex</tp:taxon-name-part><tp:taxon-name-part taxon-name-part-type="species" reg="unguiculatus">unguiculatus</tp:taxon-name-part></tp:taxon-name></italic> Dobson (long-clawed shrew), (individual specimens ((<xref ref-type="bibr" rid="B300">Okulova et al. 1986</xref>), <italic><tp:taxon-name><tp:taxon-name-part taxon-name-part-type="genus" reg="Rattus">Rattus</tp:taxon-name-part><tp:taxon-name-part taxon-name-part-type="species" reg="norvegicus">norvegicus</tp:taxon-name-part></tp:taxon-name></italic> (brown rat), <italic><tp:taxon-name><tp:taxon-name-part taxon-name-part-type="genus" reg="Tscherskia">Tscherskia</tp:taxon-name-part><tp:taxon-name-part taxon-name-part-type="species" reg="triton">triton</tp:taxon-name-part></tp:taxon-name></italic> (De Winton) (greater long-tailed hamster) (<xref ref-type="bibr" rid="B117">Filippova 1977</xref>).</p></tp:treatment-sec><tp:treatment-sec sec-type="Recorded locations" id="SECID0EH5DK"><title>Recorded locations</title><p><bold>(Fig. <xref ref-type="fig" rid="F19">19</xref>). Russia</bold>: Sikhote-Alin – outskirts of Dal’ny Kut (the northernmost point of finding (<xref ref-type="bibr" rid="B117">Filippova 1977</xref>), valley of the Dorozhnaya River, Dalnegorsk, Ussurisky (former Komarovskii) Nature Reserve; coast of the Sea of Japan – outskirts of the villages Terney, Dukhovo, Kamenka, Lazovsky nature reserve, Fokino (former Promyslovka), the bays Razboynik and Linda; the coast of the Peter the Great Gulf: Kedrovaya Pad Nature Reserve, the rural localities Barabash and Posyet (<xref ref-type="bibr" rid="B370">Serdjukova 1941</xref>; <xref ref-type="bibr" rid="B327">Pomerantsev 1950</xref>; <xref ref-type="bibr" rid="B382">Slonov 1961</xref>; <xref ref-type="bibr" rid="B191">Khudyakov 1963</xref>; <xref ref-type="bibr" rid="B37">Belyaev and Filippova 1976</xref>).</p><fig id="F19" position="float" orientation="portrait"><object-id xmlns:xlink="http://www.w3.org/1999/xlink" content-type="doi" xlink:type="simple">10.3897/zookeys.1201.115467.figure19</object-id><object-id xmlns:xlink="http://www.w3.org/1999/xlink" content-type="arpha" xlink:type="simple">8152AAE5-26BB-51AE-A949-D275913A091C</object-id><label>Figure 19.</label><caption><p>Map of Russia and neighboring countries showing the locations where <italic><tp:taxon-name><tp:taxon-name-part taxon-name-part-type="genus" reg="Ixodes">Ixodes</tp:taxon-name-part><tp:taxon-name-part taxon-name-part-type="species" reg="pomerantzevi">pomerantzevi</tp:taxon-name-part></tp:taxon-name></italic> was reported.</p></caption><graphic xmlns:xlink="http://www.w3.org/1999/xlink" xlink:href="zookeys-1201-255_article-115467__-g019.jpg" position="float" orientation="portrait" xlink:type="simple" id="oo_1049205.jpg"><uri content-type="original_file" xlink:type="simple">https://binary.pensoft.net/fig/1049205</uri></graphic></fig></tp:treatment-sec><tp:treatment-sec sec-type="ecology" id="SECID0EEAEK"><title>Ecology and other information.</title><p><italic><tp:taxon-name><tp:taxon-name-part taxon-name-part-type="genus" reg="Ixodes">Ixodes</tp:taxon-name-part><tp:taxon-name-part taxon-name-part-type="species" reg="pomerantzevi">pomerantzevi</tp:taxon-name-part></tp:taxon-name></italic> is a relict species occurring on the East Asian coast (<xref ref-type="bibr" rid="B117">Filippova 1977</xref>) and in Russia its distribution is limited to a few locations in Outer Manchuria (a.k.a. Primorsky Krai) in the Russian Far East (<xref ref-type="bibr" rid="B413">Tsapko 2020</xref>). It is also known to occur in Korea (<xref ref-type="bibr" rid="B193">Kim et al. 2009a</xref>, <xref ref-type="bibr" rid="B195">2010</xref>, <xref ref-type="bibr" rid="B196">2011</xref>) and China (<xref ref-type="bibr" rid="B160">Guo et al. 2016</xref>). Predominantly it can be found in coniferous and broad-leaf forests, or secondary forests and bush thickets, as well as rock and stone outcrops among trees in the Sikhote-Alin and on the coast of the Sea of Japan (<xref ref-type="bibr" rid="B37">Belyaev and Filippova 1976</xref>).</p><p><xref ref-type="bibr" rid="B243">Luh and Woo (1950)</xref> supposed that <italic><tp:taxon-name><tp:taxon-name-part taxon-name-part-type="genus" reg="Ixodes">I.</tp:taxon-name-part><tp:taxon-name-part taxon-name-part-type="species" reg="pomerantzevi">pomerantzevi</tp:taxon-name-part></tp:taxon-name></italic> is possibly a synonym of <italic><tp:taxon-name><tp:taxon-name-part taxon-name-part-type="genus" reg="Ixodes">Ixodes</tp:taxon-name-part><tp:taxon-name-part taxon-name-part-type="species" reg="angustus">angustus</tp:taxon-name-part></tp:taxon-name></italic>; <xref ref-type="bibr" rid="B117">Filippova (1977)</xref> considered it as valid and in the last list of valid tick species names, it is also considered valid (<xref ref-type="bibr" rid="B157">Guglielmone et al. 2020</xref>).</p><p><italic><tp:taxon-name><tp:taxon-name-part taxon-name-part-type="genus" reg="Ixodes">Ixodes</tp:taxon-name-part><tp:taxon-name-part taxon-name-part-type="species" reg="pomerantzevi">pomerantzevi</tp:taxon-name-part></tp:taxon-name></italic> is a nidicolous tick species, an ectoparasite of rodents, hedgehogs, and shrews (<xref ref-type="bibr" rid="B117">Filippova 1977</xref>).</p><p>The type specimen of <italic><tp:taxon-name><tp:taxon-name-part taxon-name-part-type="genus" reg="Ixodes">I.</tp:taxon-name-part><tp:taxon-name-part taxon-name-part-type="species" reg="pomerantzevi">pomerantzevi</tp:taxon-name-part></tp:taxon-name></italic> is deposited at the Zoological Institute of the Russian Academy of Sciences and include the holotype: female; [Russia], DVK [Primorskii Terr.], Suputinskii [Komarovskii or Ussurisky] Nature Reserve, from <italic><tp:taxon-name><tp:taxon-name-part taxon-name-part-type="genus" reg="Myodes">Myodes</tp:taxon-name-part><tp:taxon-name-part taxon-name-part-type="species" reg="rufocanus">rufocanus</tp:taxon-name-part></tp:taxon-name></italic>, 9–13.VI.1939, coll. B.I. Pomerantsev; AL I502. Description – <xref ref-type="bibr" rid="B117">Filippova 1977</xref>: 128–132 (female, male - unknown, nymph, larva) (<xref ref-type="bibr" rid="B123">Filippova 2008</xref>).</p></tp:treatment-sec><ref-list><ref id="B117"><mixed-citation xmlns:xlink="http://www.w3.org/1999/xlink" xlink:type="simple"><person-group><name name-style="western"><surname>Filippova</surname><given-names>NA</given-names></name></person-group> (<year>1977</year>) <source>Ixodid ticks subfamily <tp:taxon-name><tp:taxon-name-part taxon-name-part-type="subfamily">Ixodinae</tp:taxon-name-part></tp:taxon-name>. <tp:taxon-name><tp:taxon-name-part taxon-name-part-type="class">Arachnida</tp:taxon-name-part></tp:taxon-name>. Vol. 4. Fauna of the USSR.</source><publisher-name>Nauka</publisher-name>, <publisher-loc>Leningrad</publisher-loc>, <size units="page">396 pp</size>. [In Russian]</mixed-citation></ref><ref id="B300"><mixed-citation xmlns:xlink="http://www.w3.org/1999/xlink" xlink:type="simple"><person-group><name name-style="western"><surname>Okulova</surname><given-names>NM</given-names></name><name name-style="western"><surname>Judaev</surname><given-names>ON</given-names></name><name name-style="western"><surname>Konstantinov</surname><given-names>OK</given-names></name></person-group> (<year>1986</year>) <article-title>On the ecology of the tick <italic><tp:taxon-name><tp:taxon-name-part taxon-name-part-type="genus">Ixodes</tp:taxon-name-part><tp:taxon-name-part taxon-name-part-type="species">pomerantzevi</tp:taxon-name-part></tp:taxon-name></italic> (<tp:taxon-name><tp:taxon-name-part taxon-name-part-type="family">Ixodidae</tp:taxon-name-part></tp:taxon-name>).</article-title><source>Parazitologiia</source><volume>20</volume>(<issue>1</issue>): <fpage>11</fpage>–<lpage>14</lpage>. [In Russian]</mixed-citation></ref><ref id="B370"><mixed-citation xmlns:xlink="http://www.w3.org/1999/xlink" xlink:type="simple"><person-group><name name-style="western"><surname>Serdjukova</surname><given-names>GV</given-names></name></person-group> (<year>1941</year>) <article-title>Relict species <italic><tp:taxon-name><tp:taxon-name-part taxon-name-part-type="genus">Ixodes</tp:taxon-name-part><tp:taxon-name-part taxon-name-part-type="species">pomerantzevi</tp:taxon-name-part></tp:taxon-name></italic> sp. n.</article-title><source>DAN SSSR</source><volume>32</volume>(<issue>7</issue>): <fpage>519</fpage>–<lpage>522</lpage>. [In Russian]</mixed-citation></ref><ref id="B327"><mixed-citation xmlns:xlink="http://www.w3.org/1999/xlink" xlink:type="simple"><person-group><name name-style="western"><surname>Pomerantsev</surname><given-names>BI</given-names></name></person-group> (<year>1950</year>) <article-title>Ixodid ticks (<tp:taxon-name><tp:taxon-name-part taxon-name-part-type="family">Ixodidae</tp:taxon-name-part></tp:taxon-name>).</article-title><source>In: Fauna SSSR, Paukoobraznye</source><volume>4</volume>(<issue>2</issue>): <fpage>1</fpage>–<lpage>224</lpage>. [In Russian]</mixed-citation></ref><ref id="B382"><mixed-citation xmlns:xlink="http://www.w3.org/1999/xlink" xlink:type="simple"><person-group><name name-style="western"><surname>Slonov</surname><given-names>MN</given-names></name></person-group> (<year>1961</year>) <article-title>To the study of the tick <italic><tp:taxon-name><tp:taxon-name-part taxon-name-part-type="genus">Ixodes</tp:taxon-name-part><tp:taxon-name-part taxon-name-part-type="species">pomeranzevi</tp:taxon-name-part></tp:taxon-name></italic> G. Serd. 1941 in Southern Primorye.</article-title><source>Medicinskaja Parazitologiya I Parazitarnye Bolezni</source><volume>30</volume>(<issue>5</issue>): <fpage>622</fpage>–<lpage>623</lpage>. [In Russian]</mixed-citation></ref><ref id="B191"><mixed-citation xmlns:xlink="http://www.w3.org/1999/xlink" xlink:type="simple"><person-group><name name-style="western"><surname>Khudyakov</surname><given-names>IS</given-names></name></person-group> (<year>1963</year>) <article-title>Ectoparasites of mammals in the focus of hemorrhagic nephroso-nephritis.</article-title><source>Trudy Voenno-Medicinskoj Ordena Lenina Akademii Imeni Kirova</source><volume>149</volume>: <fpage>108</fpage>–<lpage>121</lpage>. [In Russian]</mixed-citation></ref><ref id="B37"><mixed-citation xmlns:xlink="http://www.w3.org/1999/xlink" xlink:type="simple"><person-group><name name-style="western"><surname>Belyaev</surname><given-names>VG</given-names></name><name name-style="western"><surname>Filippova</surname><given-names>NA</given-names></name></person-group> (<year>1976</year>) On the two close species of the subgenus ﻿<tp:taxon-name><tp:taxon-name-part taxon-name-part-type="genus"/><tp:taxon-name-part taxon-name-part-type="subgenus">Ixodiopsis</tp:taxon-name-part></tp:taxon-name> from Southern Primorye. In: Tezisy Dokladov Tret’ego Akarologicheskogo Soveshhanija, Tashkent, 1976: 43. [In Russian]</mixed-citation></ref><ref id="B413"><mixed-citation xmlns:xlink="http://www.w3.org/1999/xlink" xlink:type="simple"><person-group><name name-style="western"><surname>Tsapko</surname><given-names>NV</given-names></name></person-group> (<year>2020</year>) <article-title>A checklist of the ticks (<tp:taxon-name><tp:taxon-name-part taxon-name-part-type="subclass">Acari</tp:taxon-name-part></tp:taxon-name>: <tp:taxon-name><tp:taxon-name-part taxon-name-part-type="family">Ixodidae</tp:taxon-name-part></tp:taxon-name>) of Russia.</article-title><source>Parazitologiya</source><volume>54</volume>(<issue>4</issue>): <fpage>341</fpage>–<lpage>352</lpage>. <ext-link xlink:href="10.31857/S1234567806040069" ext-link-type="doi" xlink:type="simple">https://doi.org/10.31857/S1234567806040069</ext-link> [In Russian]</mixed-citation></ref><ref id="B193"><mixed-citation xmlns:xlink="http://www.w3.org/1999/xlink" xlink:type="simple"><person-group><name name-style="western"><surname>Kim</surname><given-names>HC</given-names></name><name name-style="western"><surname>Kim</surname><given-names>JH</given-names></name><name name-style="western"><surname>Jo</surname><given-names>YS</given-names></name><name name-style="western"><surname>Chong</surname><given-names>ST</given-names></name><name name-style="western"><surname>Sames</surname><given-names>WJ</given-names></name><name name-style="western"><surname>Klein</surname><given-names>TA</given-names></name><name name-style="western"><surname>Robbins</surname><given-names>RG</given-names></name></person-group> (<year>2009a</year>) <article-title>Records of <italic><tp:taxon-name><tp:taxon-name-part taxon-name-part-type="genus">Ixodes</tp:taxon-name-part><tp:taxon-name-part taxon-name-part-type="species">pomeranzevi</tp:taxon-name-part></tp:taxon-name></italic> Serdyukova, 1941 (<tp:taxon-name><tp:taxon-name-part taxon-name-part-type="subclass">Acari</tp:taxon-name-part></tp:taxon-name>: <tp:taxon-name><tp:taxon-name-part taxon-name-part-type="family">Ixodidae</tp:taxon-name-part></tp:taxon-name>) from small mammals in northern Gyeonggi and Gangwon provinces, Republic of Korea.</article-title><source>Systematic and Applied Acarology</source><volume>14</volume>(<issue>2</issue>): <fpage>129</fpage>–<lpage>135</lpage>. <ext-link xlink:href="10.11158/saa.14.2.4" ext-link-type="doi" xlink:type="simple">https://doi.org/10.11158/saa.14.2.4</ext-link></mixed-citation></ref><ref id="B195"><mixed-citation xmlns:xlink="http://www.w3.org/1999/xlink" xlink:type="simple"><person-group><name name-style="western"><surname>Kim</surname><given-names>HC</given-names></name><name name-style="western"><surname>Chong</surname><given-names>ST</given-names></name><name name-style="western"><surname>Sames</surname><given-names>WJ</given-names></name><name name-style="western"><surname>Nunn</surname><given-names>PV</given-names></name><name name-style="western"><surname>Wolf</surname><given-names>SP</given-names></name><name name-style="western"><surname>Robbins</surname><given-names>RG</given-names></name><name name-style="western"><surname>Klein</surname><given-names>TA</given-names></name></person-group> (<year>2010</year>) <article-title>Tick surveillance of small mammals captured in Gyeonggi and Gangwon Provinces, Republic of Korea, 2004–2008.</article-title><source>Systematic and Applied Acarology</source><volume>15</volume>(<issue>2</issue>): <fpage>100</fpage>–<lpage>108</lpage>. <ext-link xlink:href="10.11158/saa.15.2.2" ext-link-type="doi" xlink:type="simple">https://doi.org/10.11158/saa.15.2.2</ext-link></mixed-citation></ref><ref id="B196"><mixed-citation xmlns:xlink="http://www.w3.org/1999/xlink" xlink:type="simple"><person-group><name name-style="western"><surname>Kim</surname><given-names>HC</given-names></name><name name-style="western"><surname>Han</surname><given-names>SH</given-names></name><name name-style="western"><surname>Chong</surname><given-names>ST</given-names></name><name name-style="western"><surname>Klein</surname><given-names>TA</given-names></name><name name-style="western"><surname>Choi</surname><given-names>CY</given-names></name><name name-style="western"><surname>Nam</surname><given-names>HY</given-names></name><name name-style="western"><surname>Chae</surname><given-names>HY</given-names></name><name name-style="western"><surname>Lee</surname><given-names>H</given-names></name><name name-style="western"><surname>Ko</surname><given-names>S</given-names></name><name name-style="western"><surname>Kang</surname><given-names>JG</given-names></name><name name-style="western"><surname>Chae</surname><given-names>JS</given-names></name></person-group> (<year>2011</year>) <article-title>Ticks collected from selected mammalian hosts surveyed in the Republic of Korea during 2008–2009.</article-title><source>Korean Journal of Parasitology</source><volume>49</volume>(<issue>3</issue>): <fpage>331</fpage>–<lpage>335</lpage>. <ext-link xlink:href="10.3347/kjp.2011.49.3.331" ext-link-type="doi" xlink:type="simple">https://doi.org/10.3347/kjp.2011.49.3.331</ext-link></mixed-citation></ref><ref id="B160"><mixed-citation xmlns:xlink="http://www.w3.org/1999/xlink" xlink:type="simple"><person-group><name name-style="western"><surname>Guo</surname><given-names>Y</given-names></name><name name-style="western"><surname>Sun</surname><given-names>Y</given-names></name><name name-style="western"><surname>Xu</surname><given-names>R</given-names></name></person-group> (<year>2016</year>) <article-title>The genus <italic><tp:taxon-name><tp:taxon-name-part taxon-name-part-type="genus">Ixodes</tp:taxon-name-part></tp:taxon-name></italic> (<tp:taxon-name><tp:taxon-name-part taxon-name-part-type="subclass">Acari</tp:taxon-name-part></tp:taxon-name>: <tp:taxon-name><tp:taxon-name-part taxon-name-part-type="family">Ixodidae</tp:taxon-name-part></tp:taxon-name>) in China with three new record species.</article-title><source>Acta Parasitologica</source><volume>61</volume>(<issue>4</issue>): <fpage>729</fpage>–<lpage>742</lpage>. <ext-link xlink:href="10.1515/ap-2016-0102" ext-link-type="doi" xlink:type="simple">https://doi.org/10.1515/ap-2016-0102</ext-link></mixed-citation></ref><ref id="B243"><mixed-citation xmlns:xlink="http://www.w3.org/1999/xlink" xlink:type="simple"><person-group><name name-style="western"><surname>Luh</surname><given-names>PL</given-names></name><name name-style="western"><surname>Woo</surname><given-names>WC</given-names></name></person-group> (<year>1950</year>) <article-title>A list of Chinese ticks.</article-title><source>Acta Entomologica Sinica</source><volume>1</volume>: <fpage>195</fpage>–<lpage>222</lpage>.</mixed-citation></ref><ref id="B157"><mixed-citation xmlns:xlink="http://www.w3.org/1999/xlink" xlink:type="simple"><person-group><name name-style="western"><surname>Guglielmone</surname><given-names>AA</given-names></name><name name-style="western"><surname>Petney</surname><given-names>TN</given-names></name><name name-style="western"><surname>Robbins</surname><given-names>RG</given-names></name></person-group> (<year>2020</year>) <article-title><tp:taxon-name><tp:taxon-name-part taxon-name-part-type="family">Ixodidae</tp:taxon-name-part></tp:taxon-name> (<tp:taxon-name><tp:taxon-name-part taxon-name-part-type="subclass">Acari</tp:taxon-name-part></tp:taxon-name>: <tp:taxon-name><tp:taxon-name-part taxon-name-part-type="superfamily">Ixodoidea</tp:taxon-name-part></tp:taxon-name>): descriptions and redescriptions of all known species from 1758 to December 31, 2019.</article-title><source>Zootaxa</source><volume>4871</volume>(<issue>1</issue>): <fpage>1</fpage>–<lpage>322</lpage>. <ext-link xlink:href="10.11646/zootaxa.4871.1.1" ext-link-type="doi" xlink:type="simple">https://doi.org/10.11646/zootaxa.4871.1.1</ext-link></mixed-citation></ref><ref id="B123"><mixed-citation xmlns:xlink="http://www.w3.org/1999/xlink" xlink:type="simple"><person-group><name name-style="western"><surname>Filippova</surname><given-names>NA</given-names></name></person-group> (<year>2008</year>) <article-title>Type specimens of argasid and ixodid ticks (<tp:taxon-name><tp:taxon-name-part taxon-name-part-type="superfamily">Ixodoidea</tp:taxon-name-part></tp:taxon-name>: <tp:taxon-name><tp:taxon-name-part taxon-name-part-type="family">Argasidae</tp:taxon-name-part></tp:taxon-name>, <tp:taxon-name><tp:taxon-name-part taxon-name-part-type="family">Ixodidae</tp:taxon-name-part></tp:taxon-name>) in the collection of the Zoological Institute, Russian Academy of Sciences (St. Petersburg).</article-title><source>Entomological Review</source><volume>88</volume>(<issue>8</issue>): <fpage>1002</fpage>–<lpage>1011</lpage>. <ext-link xlink:href="10.1134/S0013873808080149" ext-link-type="doi" xlink:type="simple">https://doi.org/10.1134/S0013873808080149</ext-link></mixed-citation></ref></ref-list></tp:taxon-treatment>
