# Supplementary material for: ﻿Checklist of hosts, illustrated geographical range, and ecology of tick species from the genus Ixodes (Acari, Ixodidae) in Russia and other post-Soviet countries
Source: Zookeys. 2024 May 14;1201:255–343. doi: 10.3897/zookeys.1201.115467 (PMC11109513; doi:10.3897/zookeys.1201.115467)
Supplement: XML Treatment for Ixodes stromi [file zookeys.1201.115467-treatment20.xml]

<!DOCTYPE tp:taxon-treatment
  PUBLIC "-//TaxonX//DTD Taxonomic Treatment Publishing DTD v0 20100105//EN" "tax-treatment-NSO.dtd">
<tp:taxon-treatment xmlns:tp="http://www.plazi.org/taxpub"><tp:treatment-meta><kwd-group><label>Taxon classification</label><kwd>
                  <named-content content-type="kingdom">Animalia</named-content>
                </kwd><kwd>
                  <named-content content-type="order">Ixodida</named-content>
                </kwd><kwd>
                  <named-content content-type="family">Ixodidae</named-content>
                </kwd></kwd-group><mixed-citation publication-type="journal"><person-group><name><surname>Fedorov</surname><given-names>Denis</given-names></name><name><surname>Hornok</surname><given-names>Sándor</given-names></name></person-group><article-title>﻿Checklist of hosts, illustrated geographical range, and ecology of tick species from the genus <italic><tp:taxon-name><tp:taxon-name-part taxon-name-part-type="genus" reg="Ixodes">Ixodes</tp:taxon-name-part></tp:taxon-name></italic> (<tp:taxon-name><tp:taxon-name-part taxon-name-part-type="subclass">Acari</tp:taxon-name-part></tp:taxon-name>, <tp:taxon-name><tp:taxon-name-part taxon-name-part-type="family">Ixodidae</tp:taxon-name-part></tp:taxon-name>) in Russia and other post-Soviet countries</article-title><source>Zookeys</source><day>14</day><month>05</month><year>2024</year><volume>1201</volume><fpage>255</fpage><lpage>343</lpage><pub-id pub-id-type="doi">10.3897/zookeys.1201.115467</pub-id></mixed-citation></tp:treatment-meta><tp:nomenclature><label>﻿</label><tp:taxon-name>
                <object-id xmlns:xlink="http://www.w3.org/1999/xlink" content-type="arpha" xlink:type="simple">FEC52874-4C43-5429-9030-31C868A95539</object-id>
                <tp:taxon-name-part taxon-name-part-type="genus" reg="Ixodes">Ixodes</tp:taxon-name-part>
                <tp:taxon-name-part taxon-name-part-type="species" reg="stromi">stromi</tp:taxon-name-part>
              </tp:taxon-name><tp:taxon-authority>Filippova, 1957</tp:taxon-authority><tp:nomenclature-citation-list><tp:nomenclature-citation><tp:taxon-name>
                    <tp:taxon-name-part taxon-name-part-type="genus" reg="Ixodes">Ixodes</tp:taxon-name-part>
                    <tp:taxon-name-part taxon-name-part-type="species" reg="stromi">stromi</tp:taxon-name-part>
                  </tp:taxon-name><comment>Filippova, 1957: 864.</comment></tp:nomenclature-citation></tp:nomenclature-citation-list></tp:nomenclature><tp:treatment-sec sec-type="Recorded hosts" id="SECID0EXFEK"><title>Recorded hosts.</title><p><bold><tp:taxon-name><tp:taxon-name-part taxon-name-part-type="class">Mammalia</tp:taxon-name-part></tp:taxon-name></bold>: <italic><tp:taxon-name><tp:taxon-name-part taxon-name-part-type="genus" reg="Alticola">Alticola</tp:taxon-name-part><tp:taxon-name-part taxon-name-part-type="species" reg="argentatus">argentatus</tp:taxon-name-part></tp:taxon-name></italic> (Severtzov) (silver mountain vole), <italic><tp:taxon-name><tp:taxon-name-part taxon-name-part-type="genus" reg="Apodemus">Apodemus</tp:taxon-name-part><tp:taxon-name-part taxon-name-part-type="species" reg="agrarius">agrarius</tp:taxon-name-part></tp:taxon-name></italic> (striped field mouse), <italic><tp:taxon-name><tp:taxon-name-part taxon-name-part-type="genus" reg="Craseomys">Craseomys</tp:taxon-name-part><tp:taxon-name-part taxon-name-part-type="species" reg="rufocanus">rufocanus</tp:taxon-name-part></tp:taxon-name></italic> (grey red-backed vole), <italic><tp:taxon-name><tp:taxon-name-part taxon-name-part-type="genus" reg="Crocidura">Crocidura</tp:taxon-name-part></tp:taxon-name></italic> sp. (shrew), <italic><tp:taxon-name><tp:taxon-name-part taxon-name-part-type="genus" reg="Lasiopodomys">Lasiopodomys</tp:taxon-name-part><tp:taxon-name-part taxon-name-part-type="species" reg="gregalis">gregalis</tp:taxon-name-part></tp:taxon-name></italic> (narrow-headed vole), <italic><tp:taxon-name><tp:taxon-name-part taxon-name-part-type="genus" reg="Microtus">Microtus</tp:taxon-name-part><tp:taxon-name-part taxon-name-part-type="species" reg="arvalis">arvalis</tp:taxon-name-part></tp:taxon-name></italic> (common vole), <italic><tp:taxon-name><tp:taxon-name-part taxon-name-part-type="genus" reg="Mustela">Mustela</tp:taxon-name-part></tp:taxon-name></italic> sp. (weasel), <italic><tp:taxon-name><tp:taxon-name-part taxon-name-part-type="genus" reg="Myodes">Myodes</tp:taxon-name-part><tp:taxon-name-part taxon-name-part-type="species" reg="centralis">centralis</tp:taxon-name-part></tp:taxon-name></italic> (Miller) (Tien Shan red-backed vole), <italic><tp:taxon-name><tp:taxon-name-part taxon-name-part-type="genus" reg="Nothocricetulus">Nothocricetulus</tp:taxon-name-part><tp:taxon-name-part taxon-name-part-type="species" reg="migratorius">migratorius</tp:taxon-name-part></tp:taxon-name></italic> (grey dwarf hamster), <italic><tp:taxon-name><tp:taxon-name-part taxon-name-part-type="genus" reg="Ochotona">Ochotona</tp:taxon-name-part><tp:taxon-name-part taxon-name-part-type="species" reg="macrotis">macrotis</tp:taxon-name-part></tp:taxon-name></italic> (Günther) (large-eared pika), <italic><tp:taxon-name><tp:taxon-name-part taxon-name-part-type="genus" reg="Rattus">Rattus</tp:taxon-name-part><tp:taxon-name-part taxon-name-part-type="species" reg="pyctoris">pyctoris</tp:taxon-name-part></tp:taxon-name></italic> (Turkestan rat) (<xref ref-type="bibr" rid="B117">Filippova 1977</xref>).</p></tp:treatment-sec><tp:treatment-sec sec-type="Recorded locations" id="SECID0EYJEK"><title>Recorded locations</title><p><bold>(Fig. <xref ref-type="fig" rid="F20">20</xref>). Russia</bold>: Western Sayan (<xref ref-type="bibr" rid="B21">Arumova and Dineva 1973</xref>). <bold>Kazakhstan</bold>: Tarbagatai Mountains (<xref ref-type="bibr" rid="B4">Afanas’eva 1959</xref>), Dzungarian Alatau (<xref ref-type="bibr" rid="B422">Ushakova and Fedosenko 1963</xref>; <xref ref-type="bibr" rid="B425">Ushakova et al. 1976</xref>), Trans-Ili Alatau (<xref ref-type="bibr" rid="B422">Ushakova and Fedosenko 1963</xref>). <bold>Kyrgyzstan</bold>: Kyrgyz Ala-Too Range (<xref ref-type="bibr" rid="B104">Fedorova 2012b</xref>), Terskey Alatau (<xref ref-type="bibr" rid="B104">Fedorova 2012b</xref>), Chuy Valley – found in 1966 (<xref ref-type="bibr" rid="B152">Grebenyuk 1966</xref>), was not found in the same territories in 2018 (<xref ref-type="bibr" rid="B106">Fedorova 2021</xref>). <bold>Tajikistan</bold>: Peter the First Range (<xref ref-type="bibr" rid="B117">Filippova 1977</xref>), Varzob gorge (<xref ref-type="bibr" rid="B387">Sosnina 1954</xref> – here <italic><tp:taxon-name><tp:taxon-name-part taxon-name-part-type="genus" reg="Ixodes">I.</tp:taxon-name-part><tp:taxon-name-part taxon-name-part-type="species" reg="stromi">stromi</tp:taxon-name-part></tp:taxon-name></italic> was incorrectly identified as <italic><tp:taxon-name><tp:taxon-name-part taxon-name-part-type="genus" reg="Ixodes">I.</tp:taxon-name-part><tp:taxon-name-part taxon-name-part-type="species" reg="trianguliceps">trianguliceps</tp:taxon-name-part></tp:taxon-name></italic> because the new species was described by Filippova in 1957b).</p><fig id="F20" position="float" orientation="portrait"><object-id xmlns:xlink="http://www.w3.org/1999/xlink" content-type="doi" xlink:type="simple">10.3897/zookeys.1201.115467.figure20</object-id><object-id xmlns:xlink="http://www.w3.org/1999/xlink" content-type="arpha" xlink:type="simple">4F3B8B7D-16C6-5170-8858-DB9D65D87101</object-id><label>Figure 20.</label><caption><p>Map of Russia and neighboring countries showing the locations where <italic><tp:taxon-name><tp:taxon-name-part taxon-name-part-type="genus" reg="Ixodes">Ixodes</tp:taxon-name-part><tp:taxon-name-part taxon-name-part-type="species" reg="stromi">stromi</tp:taxon-name-part></tp:taxon-name></italic> was reported.</p></caption><graphic xmlns:xlink="http://www.w3.org/1999/xlink" xlink:href="zookeys-1201-255_article-115467__-g020.jpg" position="float" orientation="portrait" xlink:type="simple" id="oo_1049206.jpg"><uri content-type="original_file" xlink:type="simple">https://binary.pensoft.net/fig/1049206</uri></graphic></fig></tp:treatment-sec><tp:treatment-sec sec-type="ecology" id="SECID0EFNEK"><title>Ecology and other information.</title><p><italic><tp:taxon-name><tp:taxon-name-part taxon-name-part-type="genus" reg="Ixodes">Ixodes</tp:taxon-name-part><tp:taxon-name-part taxon-name-part-type="species" reg="stromi">stromi</tp:taxon-name-part></tp:taxon-name></italic> is a tick species only indigenous to southern Siberia in Russia (<xref ref-type="bibr" rid="B413">Tsapko 2020</xref>). The main part of its distribution spans in Kazakhstan and Middle Asia. In all territories of its range, it is confined to the forest-meadow and forest-steppe belt of medium-altitude mountains, to stony and rocky habitats, which are insolated and, therefore, have a warmer microclimate (<xref ref-type="bibr" rid="B112">Filippova 1967</xref>).</p><p>This species is nidicolous and uses rodents, shrews, and small carnivores as hosts at all stages. It is considered a rare species reaching small individual number (<xref ref-type="bibr" rid="B117">Filippova 1977</xref>).</p><p>The type specimens of <italic><tp:taxon-name><tp:taxon-name-part taxon-name-part-type="genus" reg="Ixodes">I.</tp:taxon-name-part><tp:taxon-name-part taxon-name-part-type="species" reg="stromi">stromi</tp:taxon-name-part></tp:taxon-name></italic> are known from Kyrgyzstan and stored at the Zoological Institute of the Russian Academy of Sciences: the lectotype: the nymph; Kyrgyzstan, Tien Shan, Kungei Ala Tau Mt. Range, Ch-Aksu Canyon, talus, from <italic><tp:taxon-name><tp:taxon-name-part taxon-name-part-type="genus" reg="Clethrionomys">Clethrionomys</tp:taxon-name-part><tp:taxon-name-part taxon-name-part-type="species" reg="frater">frater</tp:taxon-name-part></tp:taxon-name></italic> (synonym of <italic><tp:taxon-name><tp:taxon-name-part taxon-name-part-type="genus" reg="Myodes">Myodes</tp:taxon-name-part><tp:taxon-name-part taxon-name-part-type="species" reg="centralis">centralis</tp:taxon-name-part></tp:taxon-name></italic>), 11.VIII.1953, coll. N.А. Filippova; AL I78. The paralectotypes: 6 larvae; FBM I586, I876; 6 larvae; FBM I873, I875. Description – <xref ref-type="bibr" rid="B117">Filippova 1977</xref>: 122–127 (female, nymph, larva; male unknown) (<xref ref-type="bibr" rid="B123">Filippova 2008</xref>).</p></tp:treatment-sec><ref-list><ref id="B117"><mixed-citation xmlns:xlink="http://www.w3.org/1999/xlink" xlink:type="simple"><person-group><name name-style="western"><surname>Filippova</surname><given-names>NA</given-names></name></person-group> (<year>1977</year>) <source>Ixodid ticks subfamily <tp:taxon-name><tp:taxon-name-part taxon-name-part-type="subfamily">Ixodinae</tp:taxon-name-part></tp:taxon-name>. <tp:taxon-name><tp:taxon-name-part taxon-name-part-type="class">Arachnida</tp:taxon-name-part></tp:taxon-name>. Vol. 4. Fauna of the USSR.</source><publisher-name>Nauka</publisher-name>, <publisher-loc>Leningrad</publisher-loc>, <size units="page">396 pp</size>. [In Russian]</mixed-citation></ref><ref id="B21"><mixed-citation xmlns:xlink="http://www.w3.org/1999/xlink" xlink:type="simple"><person-group><name name-style="western"><surname>Arumova</surname><given-names>EA</given-names></name><name name-style="western"><surname>Dineva</surname><given-names>AI</given-names></name></person-group> (<year>1973</year>) <article-title>Find of <italic><tp:taxon-name><tp:taxon-name-part taxon-name-part-type="genus">Ixodes</tp:taxon-name-part><tp:taxon-name-part taxon-name-part-type="species">stromi</tp:taxon-name-part></tp:taxon-name></italic>, Fil, 1957 in the Western Sayan.</article-title><source>Medicinskaja Parazitologiya I Parazitarnye Bolezni</source><volume>42</volume>(<issue>3</issue>): <fpage>353</fpage>–<lpage>354</lpage>. [In Russian]</mixed-citation></ref><ref id="B4"><mixed-citation xmlns:xlink="http://www.w3.org/1999/xlink" xlink:type="simple"><person-group><name name-style="western"><surname>Afanas’eva</surname><given-names>OV</given-names></name></person-group> (<year>1959</year>) <article-title>Ixodid ticks of Tarbagatay.</article-title><source>Trudy Sredneaziatskogo Nauchno-Issledovatel’skogo Protivochumnogo instituta</source><volume>1</volume>(<issue>6</issue>): <fpage>275</fpage>–<lpage>284</lpage>. [In Russian]</mixed-citation></ref><ref id="B422"><mixed-citation xmlns:xlink="http://www.w3.org/1999/xlink" xlink:type="simple"><person-group><name name-style="western"><surname>Ushakova</surname><given-names>GV</given-names></name><name name-style="western"><surname>Fedosenko</surname><given-names>AK</given-names></name></person-group> (<year>1963</year>) <article-title>On the occurrence of ticks <italic><tp:taxon-name><tp:taxon-name-part taxon-name-part-type="genus">Ixodes</tp:taxon-name-part><tp:taxon-name-part taxon-name-part-type="species">stromi</tp:taxon-name-part></tp:taxon-name></italic> Fil. 1957 at the Zaili Alatau.</article-title><source>Trudy Instituta Zoologii AN KazSSR</source><volume>19</volume>: <fpage>240</fpage>–<lpage>241</lpage>. [In Russian]</mixed-citation></ref><ref id="B425"><mixed-citation xmlns:xlink="http://www.w3.org/1999/xlink" xlink:type="simple"><person-group><name name-style="western"><surname>Ushakova</surname><given-names>GV</given-names></name><name name-style="western"><surname>Fedosenko</surname><given-names>AK</given-names></name><name name-style="western"><surname>Lobachev</surname><given-names>YS</given-names></name></person-group> (<year>1976</year>) <article-title>Ixodid ticks of the Dzungarian Alatau (<tp:taxon-name><tp:taxon-name-part taxon-name-part-type="superorder">Parasitiformes</tp:taxon-name-part></tp:taxon-name>, <tp:taxon-name><tp:taxon-name-part taxon-name-part-type="family">Ixodidae</tp:taxon-name-part></tp:taxon-name>).</article-title><source>Trudy Instituta Zoologii AN KazSSR</source><volume>36</volume>: <fpage>100</fpage>–<lpage>111</lpage>. [In Russian]</mixed-citation></ref><ref id="B104"><mixed-citation xmlns:xlink="http://www.w3.org/1999/xlink" xlink:type="simple"><person-group><name name-style="western"><surname>Fedorova</surname><given-names>SJ</given-names></name></person-group> (<year>2012b</year>) Ixodid ticks (<tp:taxon-name><tp:taxon-name-part taxon-name-part-type="family">Ixodidae</tp:taxon-name-part></tp:taxon-name>) of mammals of the Northern Tien Shan. Materials of the International Conference «WILDLIFE OF KAZAKHSTAN AND ADJACENT AREAS» devoted to the 80<sup>th</sup> anniversary of the Institute of Zoology, 175. [In Russian]</mixed-citation></ref><ref id="B152"><mixed-citation xmlns:xlink="http://www.w3.org/1999/xlink" xlink:type="simple"><person-group><name name-style="western"><surname>Grebenyuk</surname><given-names>RV</given-names></name></person-group> (<year>1966</year>) <source>Ixodid ticks of Kyrgyzstan.</source><publisher-name>Frunze</publisher-name>, <publisher-loc>Ilim</publisher-loc>, <size units="page">328 pp</size>. [In Russian]</mixed-citation></ref><ref id="B106"><mixed-citation xmlns:xlink="http://www.w3.org/1999/xlink" xlink:type="simple"><person-group><name name-style="western"><surname>Fedorova</surname><given-names>SJ</given-names></name></person-group> (<year>2021</year>) <article-title>Faunal complex of hard ticks of mammals of the Chuy Valley at different stages of parasitological research.</article-title><source>Issledovanie Zhivoj Prirody Kyrgyzstana</source><volume>2</volume>: <fpage>117</fpage>–<lpage>121</lpage>. [In Russian]</mixed-citation></ref><ref id="B387"><mixed-citation xmlns:xlink="http://www.w3.org/1999/xlink" xlink:type="simple"><person-group><name name-style="western"><surname>Sosnina</surname><given-names>EF</given-names></name></person-group> (<year>1954</year>) <article-title>On the tick <italic><tp:taxon-name><tp:taxon-name-part taxon-name-part-type="genus">Ixodes</tp:taxon-name-part><tp:taxon-name-part taxon-name-part-type="species">trianguliceps</tp:taxon-name-part></tp:taxon-name></italic> Bir. in Tajikistan.</article-title><source>Trudy AN TajSSR</source><volume>21</volume>: <fpage>65</fpage>–<lpage>69</lpage>. [In Russian]</mixed-citation></ref><ref id="B413"><mixed-citation xmlns:xlink="http://www.w3.org/1999/xlink" xlink:type="simple"><person-group><name name-style="western"><surname>Tsapko</surname><given-names>NV</given-names></name></person-group> (<year>2020</year>) <article-title>A checklist of the ticks (<tp:taxon-name><tp:taxon-name-part taxon-name-part-type="subclass">Acari</tp:taxon-name-part></tp:taxon-name>: <tp:taxon-name><tp:taxon-name-part taxon-name-part-type="family">Ixodidae</tp:taxon-name-part></tp:taxon-name>) of Russia.</article-title><source>Parazitologiya</source><volume>54</volume>(<issue>4</issue>): <fpage>341</fpage>–<lpage>352</lpage>. <ext-link xlink:href="10.31857/S1234567806040069" ext-link-type="doi" xlink:type="simple">https://doi.org/10.31857/S1234567806040069</ext-link> [In Russian]</mixed-citation></ref><ref id="B112"><mixed-citation xmlns:xlink="http://www.w3.org/1999/xlink" xlink:type="simple"><person-group><name name-style="western"><surname>Filippova</surname><given-names>NA</given-names></name></person-group> (<year>1967</year>) <article-title>Species of the subgenus ﻿<tp:taxon-name><tp:taxon-name-part taxon-name-part-type="genus"/><tp:taxon-name-part taxon-name-part-type="subgenus">Ixodiopsis</tp:taxon-name-part></tp:taxon-name> (<tp:taxon-name><tp:taxon-name-part taxon-name-part-type="superfamily">Ixodoidea</tp:taxon-name-part></tp:taxon-name>, <tp:taxon-name><tp:taxon-name-part taxon-name-part-type="family">Ixodidae</tp:taxon-name-part></tp:taxon-name>, <tp:taxon-name><tp:taxon-name-part taxon-name-part-type="genus">Ixodes</tp:taxon-name-part></tp:taxon-name>) of the fauna of the Soviet Union.</article-title><source>Parazitologicheskij Sbornik AN SSSR</source><volume>23</volume>: <fpage>100</fpage>–<lpage>123</lpage>. [In Russian]</mixed-citation></ref><ref id="B123"><mixed-citation xmlns:xlink="http://www.w3.org/1999/xlink" xlink:type="simple"><person-group><name name-style="western"><surname>Filippova</surname><given-names>NA</given-names></name></person-group> (<year>2008</year>) <article-title>Type specimens of argasid and ixodid ticks (<tp:taxon-name><tp:taxon-name-part taxon-name-part-type="superfamily">Ixodoidea</tp:taxon-name-part></tp:taxon-name>: <tp:taxon-name><tp:taxon-name-part taxon-name-part-type="family">Argasidae</tp:taxon-name-part></tp:taxon-name>, <tp:taxon-name><tp:taxon-name-part taxon-name-part-type="family">Ixodidae</tp:taxon-name-part></tp:taxon-name>) in the collection of the Zoological Institute, Russian Academy of Sciences (St. Petersburg).</article-title><source>Entomological Review</source><volume>88</volume>(<issue>8</issue>): <fpage>1002</fpage>–<lpage>1011</lpage>. <ext-link xlink:href="10.1134/S0013873808080149" ext-link-type="doi" xlink:type="simple">https://doi.org/10.1134/S0013873808080149</ext-link></mixed-citation></ref></ref-list></tp:taxon-treatment>
