# Supplementary material for: ﻿Checklist of hosts, illustrated geographical range, and ecology of tick species from the genus Ixodes (Acari, Ixodidae) in Russia and other post-Soviet countries
Source: Zookeys. 2024 May 14;1201:255–343. doi: 10.3897/zookeys.1201.115467 (PMC11109513; doi:10.3897/zookeys.1201.115467)
Supplement: XML Treatment for Ixodes maslovi [file zookeys.1201.115467-treatment21.xml]

<!DOCTYPE tp:taxon-treatment
  PUBLIC "-//TaxonX//DTD Taxonomic Treatment Publishing DTD v0 20100105//EN" "tax-treatment-NSO.dtd">
<tp:taxon-treatment xmlns:tp="http://www.plazi.org/taxpub"><tp:treatment-meta><kwd-group><label>Taxon classification</label><kwd>
                  <named-content content-type="kingdom">Animalia</named-content>
                </kwd><kwd>
                  <named-content content-type="order">Ixodida</named-content>
                </kwd><kwd>
                  <named-content content-type="family">Ixodidae</named-content>
                </kwd></kwd-group><mixed-citation publication-type="journal"><person-group><name><surname>Fedorov</surname><given-names>Denis</given-names></name><name><surname>Hornok</surname><given-names>Sándor</given-names></name></person-group><article-title>﻿Checklist of hosts, illustrated geographical range, and ecology of tick species from the genus <italic><tp:taxon-name><tp:taxon-name-part taxon-name-part-type="genus" reg="Ixodes">Ixodes</tp:taxon-name-part></tp:taxon-name></italic> (<tp:taxon-name><tp:taxon-name-part taxon-name-part-type="subclass">Acari</tp:taxon-name-part></tp:taxon-name>, <tp:taxon-name><tp:taxon-name-part taxon-name-part-type="family">Ixodidae</tp:taxon-name-part></tp:taxon-name>) in Russia and other post-Soviet countries</article-title><source>Zookeys</source><day>14</day><month>05</month><year>2024</year><volume>1201</volume><fpage>255</fpage><lpage>343</lpage><pub-id pub-id-type="doi">10.3897/zookeys.1201.115467</pub-id></mixed-citation></tp:treatment-meta><tp:nomenclature><label>﻿</label><tp:taxon-name>
                <object-id xmlns:xlink="http://www.w3.org/1999/xlink" content-type="arpha" xlink:type="simple">AFF195C4-A5A3-5CB7-B567-07E9184B0408</object-id>
                <tp:taxon-name-part taxon-name-part-type="genus" reg="Ixodes">Ixodes</tp:taxon-name-part>
                <tp:taxon-name-part taxon-name-part-type="species" reg="maslovi">maslovi</tp:taxon-name-part>
              </tp:taxon-name><tp:taxon-authority>Emelyanova &amp; Kozlovskaya, 1967</tp:taxon-authority><tp:nomenclature-citation-list><tp:nomenclature-citation><tp:taxon-name>
                    <tp:taxon-name-part taxon-name-part-type="genus" reg="Ixodes">Ixodes</tp:taxon-name-part>
                    <tp:taxon-name-part taxon-name-part-type="species" reg="maslovi">maslovi</tp:taxon-name-part>
                  </tp:taxon-name><comment>Emelyanova &amp; Kozlovskaya, 1967: 489.</comment></tp:nomenclature-citation></tp:nomenclature-citation-list></tp:nomenclature><tp:treatment-sec sec-type="Recorded hosts" id="SECID0EOREK"><title>Recorded hosts.</title><p>To date hosts of this tick species are unknown (<xref ref-type="bibr" rid="B156">Guglielmone et al. 2014</xref>).</p></tp:treatment-sec><tp:treatment-sec sec-type="Recorded locations" id="SECID0EYREK"><title>Recorded locations</title><p><bold>(Fig. <xref ref-type="fig" rid="F21">21</xref>). Russia</bold>: Khabarovsk Krai – Khekhtsir Range and the rural locality Vyatskoye (<xref ref-type="bibr" rid="B96">Emelyanova and Kozlovskaya 1967</xref>); Krasnoyarsk Krai – Kozulsky District, the village Bolshoy Kemchug (<xref ref-type="bibr" rid="B439">Voltsyt 1997</xref>).</p><fig id="F21" position="float" orientation="portrait"><object-id xmlns:xlink="http://www.w3.org/1999/xlink" content-type="doi" xlink:type="simple">10.3897/zookeys.1201.115467.figure21</object-id><object-id xmlns:xlink="http://www.w3.org/1999/xlink" content-type="arpha" xlink:type="simple">9EC14696-B159-5878-9E40-27207B770BB0</object-id><label>Figure 21.</label><caption><p>Map of Russia and neighboring countries showing the locations where <italic><tp:taxon-name><tp:taxon-name-part taxon-name-part-type="genus" reg="Ixodes">Ixodes</tp:taxon-name-part><tp:taxon-name-part taxon-name-part-type="species" reg="maslovi">maslovi</tp:taxon-name-part></tp:taxon-name></italic> was reported.</p></caption><graphic xmlns:xlink="http://www.w3.org/1999/xlink" xlink:href="zookeys-1201-255_article-115467__-g021.jpg" position="float" orientation="portrait" xlink:type="simple" id="oo_1049207.jpg"><uri content-type="original_file" xlink:type="simple">https://binary.pensoft.net/fig/1049207</uri></graphic></fig></tp:treatment-sec><tp:treatment-sec sec-type="ecology" id="SECID0EFTEK"><title>Ecology and other information.</title><p><italic><tp:taxon-name><tp:taxon-name-part taxon-name-part-type="genus" reg="Ixodes">Ixodes</tp:taxon-name-part><tp:taxon-name-part taxon-name-part-type="species" reg="maslovi">maslovi</tp:taxon-name-part></tp:taxon-name></italic> is an almost unstudied tick known and described from two findings of its male and female (<xref ref-type="bibr" rid="B96">Emelyanova and Kozlovskaya 1967</xref>), as well as the nymph (<xref ref-type="bibr" rid="B439">Voltsyt 1997</xref>).</p><p><xref ref-type="bibr" rid="B60">Camicas et al. (1998)</xref> and <xref ref-type="bibr" rid="B211">Kolonin (2009)</xref> regard <italic><tp:taxon-name><tp:taxon-name-part taxon-name-part-type="genus" reg="Ixodes">I.</tp:taxon-name-part><tp:taxon-name-part taxon-name-part-type="species" reg="maslovi">maslovi</tp:taxon-name-part></tp:taxon-name></italic> as an abnormal form of <italic><tp:taxon-name><tp:taxon-name-part taxon-name-part-type="genus" reg="Ixodes">I.</tp:taxon-name-part><tp:taxon-name-part taxon-name-part-type="species" reg="persulcatus">persulcatus</tp:taxon-name-part></tp:taxon-name></italic> although <xref ref-type="bibr" rid="B117">Filippova (1977)</xref> and <xref ref-type="bibr" rid="B157">Guglielmone et al. (2020)</xref> consider <italic><tp:taxon-name><tp:taxon-name-part taxon-name-part-type="genus" reg="Ixodes">I.</tp:taxon-name-part><tp:taxon-name-part taxon-name-part-type="species" reg="maslovi">maslovi</tp:taxon-name-part></tp:taxon-name></italic> a valid taxon.</p><p>The type specimens are deposited at the Zoological Institute of the Russian Academy of Sciences – the holotype: male; [Russia], environs of Khabarovsk, Khekhtsir Mt. Range, 12.VI.1964, collected from vegetation by O.L. Kozlovskaya; FBM I1412; the paratype: female; FBM I1413. Description – <xref ref-type="bibr" rid="B117">Filippova 1977</xref>: 248–251 (female, male); Voltsit 1997: 265–268 (nymph; larva unknown) (<xref ref-type="bibr" rid="B123">Filippova 2008</xref>).</p></tp:treatment-sec><ref-list><ref id="B156"><mixed-citation xmlns:xlink="http://www.w3.org/1999/xlink" xlink:type="simple"><person-group><name name-style="western"><surname>Guglielmone</surname><given-names>AA</given-names></name><name name-style="western"><surname>Robbins</surname><given-names>RG</given-names></name><name name-style="western"><surname>Apanaskevich</surname><given-names>DA</given-names></name><name name-style="western"><surname>Petney</surname><given-names>TN</given-names></name><name name-style="western"><surname>Estrada-Peña</surname><given-names>A</given-names></name><name name-style="western"><surname>Horak</surname><given-names>IG</given-names></name></person-group> (<year>2014</year>) <source>The hard ticks of the world.</source><publisher-name>Springer</publisher-name>, <publisher-loc>Dordrecht</publisher-loc>, <size units="page">738 pp</size>. <ext-link xlink:href="10.1007/978-94-007-7497-1" ext-link-type="doi" xlink:type="simple">https://doi.org/10.1007/978-94-007-7497-1</ext-link></mixed-citation></ref><ref id="B96"><mixed-citation xmlns:xlink="http://www.w3.org/1999/xlink" xlink:type="simple"><person-group><name name-style="western"><surname>Emelyanova</surname><given-names>ND</given-names></name><name name-style="western"><surname>Kozlovskaya</surname><given-names>OL</given-names></name></person-group> (<year>1967</year>) <article-title>A new species and subgenus of the genus <italic><tp:taxon-name><tp:taxon-name-part taxon-name-part-type="genus">Ixodes</tp:taxon-name-part></tp:taxon-name></italic> Latr. (<tp:taxon-name><tp:taxon-name-part taxon-name-part-type="superorder">Parasitiformes</tp:taxon-name-part></tp:taxon-name>, <tp:taxon-name><tp:taxon-name-part taxon-name-part-type="family">Ixodidae</tp:taxon-name-part></tp:taxon-name>) from the Far East of the USSR.</article-title><source>Parazitologiia</source><volume>1</volume>(<issue>6</issue>): <fpage>489</fpage>–<lpage>494</lpage>. [In Russian]</mixed-citation></ref><ref id="B439"><mixed-citation xmlns:xlink="http://www.w3.org/1999/xlink" xlink:type="simple"><person-group><name name-style="western"><surname>Voltsyt</surname><given-names>OV</given-names></name></person-group> (<year>1997</year>) <article-title>New faunistic records of ixodid ticks from eastern regions of Russia based in collections of the Zoological Museum of Moscow State University. Description of the nymph <tp:taxon-name><tp:taxon-name-part taxon-name-part-type="genus">Ixodes</tp:taxon-name-part> (<tp:taxon-name-part taxon-name-part-type="subgenus">Monoindex</tp:taxon-name-part>) <tp:taxon-name-part taxon-name-part-type="species">maslovi</tp:taxon-name-part></tp:taxon-name>.</article-title><source>Parazitologiia</source><volume>31</volume>(<issue>3</issue>): <fpage>265</fpage>–<lpage>268</lpage>. [In Russian]</mixed-citation></ref><ref id="B60"><mixed-citation xmlns:xlink="http://www.w3.org/1999/xlink" xlink:type="simple"><person-group><name name-style="western"><surname>Camicas</surname><given-names>J-L</given-names></name><name name-style="western"><surname>Hervy</surname><given-names>J-P</given-names></name><name name-style="western"><surname>Adam</surname><given-names>F</given-names></name><name name-style="western"><surname>Morel</surname><given-names>P-C</given-names></name></person-group> (<year>1998</year>) <source>Les tiques du monde (<tp:taxon-name><tp:taxon-name-part taxon-name-part-type="above-genus">Acarida</tp:taxon-name-part></tp:taxon-name>, <tp:taxon-name><tp:taxon-name-part taxon-name-part-type="order">Ixodida</tp:taxon-name-part></tp:taxon-name>). Nomenclature, stades décrits, hôtes, répartition.</source><publisher-name>ORSTOM</publisher-name>, <publisher-loc>Paris</publisher-loc>, <size units="page">233 pp</size>.</mixed-citation></ref><ref id="B211"><mixed-citation xmlns:xlink="http://www.w3.org/1999/xlink" xlink:type="simple"><person-group><name name-style="western"><surname>Kolonin</surname><given-names>GV</given-names></name></person-group> (<year>2009</year>) Fauna of ixodid ticks of the world. <ext-link xlink:href="http://www.kolonin.org/" ext-link-type="uri" xlink:type="simple">http://www.kolonin.org/</ext-link></mixed-citation></ref><ref id="B117"><mixed-citation xmlns:xlink="http://www.w3.org/1999/xlink" xlink:type="simple"><person-group><name name-style="western"><surname>Filippova</surname><given-names>NA</given-names></name></person-group> (<year>1977</year>) <source>Ixodid ticks subfamily <tp:taxon-name><tp:taxon-name-part taxon-name-part-type="subfamily">Ixodinae</tp:taxon-name-part></tp:taxon-name>. <tp:taxon-name><tp:taxon-name-part taxon-name-part-type="class">Arachnida</tp:taxon-name-part></tp:taxon-name>. Vol. 4. Fauna of the USSR.</source><publisher-name>Nauka</publisher-name>, <publisher-loc>Leningrad</publisher-loc>, <size units="page">396 pp</size>. [In Russian]</mixed-citation></ref><ref id="B157"><mixed-citation xmlns:xlink="http://www.w3.org/1999/xlink" xlink:type="simple"><person-group><name name-style="western"><surname>Guglielmone</surname><given-names>AA</given-names></name><name name-style="western"><surname>Petney</surname><given-names>TN</given-names></name><name name-style="western"><surname>Robbins</surname><given-names>RG</given-names></name></person-group> (<year>2020</year>) <article-title><tp:taxon-name><tp:taxon-name-part taxon-name-part-type="family">Ixodidae</tp:taxon-name-part></tp:taxon-name> (<tp:taxon-name><tp:taxon-name-part taxon-name-part-type="subclass">Acari</tp:taxon-name-part></tp:taxon-name>: <tp:taxon-name><tp:taxon-name-part taxon-name-part-type="superfamily">Ixodoidea</tp:taxon-name-part></tp:taxon-name>): descriptions and redescriptions of all known species from 1758 to December 31, 2019.</article-title><source>Zootaxa</source><volume>4871</volume>(<issue>1</issue>): <fpage>1</fpage>–<lpage>322</lpage>. <ext-link xlink:href="10.11646/zootaxa.4871.1.1" ext-link-type="doi" xlink:type="simple">https://doi.org/10.11646/zootaxa.4871.1.1</ext-link></mixed-citation></ref><ref id="B123"><mixed-citation xmlns:xlink="http://www.w3.org/1999/xlink" xlink:type="simple"><person-group><name name-style="western"><surname>Filippova</surname><given-names>NA</given-names></name></person-group> (<year>2008</year>) <article-title>Type specimens of argasid and ixodid ticks (<tp:taxon-name><tp:taxon-name-part taxon-name-part-type="superfamily">Ixodoidea</tp:taxon-name-part></tp:taxon-name>: <tp:taxon-name><tp:taxon-name-part taxon-name-part-type="family">Argasidae</tp:taxon-name-part></tp:taxon-name>, <tp:taxon-name><tp:taxon-name-part taxon-name-part-type="family">Ixodidae</tp:taxon-name-part></tp:taxon-name>) in the collection of the Zoological Institute, Russian Academy of Sciences (St. Petersburg).</article-title><source>Entomological Review</source><volume>88</volume>(<issue>8</issue>): <fpage>1002</fpage>–<lpage>1011</lpage>. <ext-link xlink:href="10.1134/S0013873808080149" ext-link-type="doi" xlink:type="simple">https://doi.org/10.1134/S0013873808080149</ext-link></mixed-citation></ref></ref-list></tp:taxon-treatment>
