# Supplementary material for: ﻿Checklist of hosts, illustrated geographical range, and ecology of tick species from the genus Ixodes (Acari, Ixodidae) in Russia and other post-Soviet countries
Source: Zookeys. 2024 May 14;1201:255–343. doi: 10.3897/zookeys.1201.115467 (PMC11109513; doi:10.3897/zookeys.1201.115467)
Supplement: XML Treatment for Ixodes arboricola [file zookeys.1201.115467-treatment22.xml]

<!DOCTYPE tp:taxon-treatment
  PUBLIC "-//TaxonX//DTD Taxonomic Treatment Publishing DTD v0 20100105//EN" "tax-treatment-NSO.dtd">
<tp:taxon-treatment xmlns:tp="http://www.plazi.org/taxpub"><tp:treatment-meta><kwd-group><label>Taxon classification</label><kwd>
                  <named-content content-type="kingdom">Animalia</named-content>
                </kwd><kwd>
                  <named-content content-type="order">Ixodida</named-content>
                </kwd><kwd>
                  <named-content content-type="family">Ixodidae</named-content>
                </kwd></kwd-group><mixed-citation publication-type="journal"><person-group><name><surname>Fedorov</surname><given-names>Denis</given-names></name><name><surname>Hornok</surname><given-names>Sándor</given-names></name></person-group><article-title>﻿Checklist of hosts, illustrated geographical range, and ecology of tick species from the genus <italic><tp:taxon-name><tp:taxon-name-part taxon-name-part-type="genus" reg="Ixodes">Ixodes</tp:taxon-name-part></tp:taxon-name></italic> (<tp:taxon-name><tp:taxon-name-part taxon-name-part-type="subclass">Acari</tp:taxon-name-part></tp:taxon-name>, <tp:taxon-name><tp:taxon-name-part taxon-name-part-type="family">Ixodidae</tp:taxon-name-part></tp:taxon-name>) in Russia and other post-Soviet countries</article-title><source>Zookeys</source><day>14</day><month>05</month><year>2024</year><volume>1201</volume><fpage>255</fpage><lpage>343</lpage><pub-id pub-id-type="doi">10.3897/zookeys.1201.115467</pub-id></mixed-citation></tp:treatment-meta><tp:nomenclature><label>﻿</label><tp:taxon-name>
                <object-id xmlns:xlink="http://www.w3.org/1999/xlink" content-type="arpha" xlink:type="simple">0838E124-7D1F-55BD-A058-4C7A185AE150</object-id>
                <tp:taxon-name-part taxon-name-part-type="genus" reg="Ixodes">Ixodes</tp:taxon-name-part>
                <tp:taxon-name-part taxon-name-part-type="species" reg="arboricola">arboricola</tp:taxon-name-part>
              </tp:taxon-name><tp:taxon-authority>Schulze &amp; Schlottke, 1929</tp:taxon-authority><tp:nomenclature-citation-list><tp:nomenclature-citation><tp:taxon-name>
                    <tp:taxon-name-part taxon-name-part-type="genus" reg="Ixodes">Ixodes</tp:taxon-name-part>
                    <tp:taxon-name-part taxon-name-part-type="species" reg="arboricola">arboricola</tp:taxon-name-part>
                  </tp:taxon-name><comment>Schulze &amp; Schlottke: Morel and Pérez 1973: 275.</comment></tp:nomenclature-citation><tp:nomenclature-citation><tp:taxon-name>
                    <tp:taxon-name-part taxon-name-part-type="genus" reg="Ixodes">Ixodes</tp:taxon-name-part>
                    <tp:taxon-name-part taxon-name-part-type="species" reg="arboricola">arboricola</tp:taxon-name-part>
                    <tp:taxon-name-part taxon-name-part-type="subspecies" reg="muscicapae">muscicapae</tp:taxon-name-part>
                  </tp:taxon-name><comment>Schulze, 1930: 3; <xref ref-type="bibr" rid="B163">Haarløv 1962</xref>: 425.</comment></tp:nomenclature-citation><tp:nomenclature-citation><tp:taxon-name>
                    <tp:taxon-name-part taxon-name-part-type="genus" reg="Ixodes">Ixodes</tp:taxon-name-part>
                    <tp:taxon-name-part taxon-name-part-type="species" reg="strigicola">strigicola</tp:taxon-name-part>
                  </tp:taxon-name><comment>Schulze &amp; Schlottke: <xref ref-type="bibr" rid="B163">Haarløv 1962</xref>: 425.</comment></tp:nomenclature-citation><tp:nomenclature-citation><tp:taxon-name>
                    <tp:taxon-name-part taxon-name-part-type="genus" reg="Ixodes">Ixodes</tp:taxon-name-part>
                    <tp:taxon-name-part taxon-name-part-type="species" reg="dryadis">dryadis</tp:taxon-name-part>
                  </tp:taxon-name><comment>Schulze &amp; Schlottke: <xref ref-type="bibr" rid="B163">Haarløv 1962</xref>: 425.</comment></tp:nomenclature-citation><tp:nomenclature-citation><tp:taxon-name>
                    <tp:taxon-name-part taxon-name-part-type="genus" reg="Ixodes">Ixodes</tp:taxon-name-part>
                    <tp:taxon-name-part taxon-name-part-type="species" reg="passericola">passericola</tp:taxon-name-part>
                  </tp:taxon-name><comment>Schulze: <xref ref-type="bibr" rid="B163">Haarløv 1962</xref>: 425.</comment></tp:nomenclature-citation><tp:nomenclature-citation><tp:taxon-name>
                    <tp:taxon-name-part taxon-name-part-type="genus" reg="Ixodes">Ixodes</tp:taxon-name-part>
                    <tp:taxon-name-part taxon-name-part-type="species" reg="arboricola">arboricola</tp:taxon-name-part>
                    <tp:taxon-name-part taxon-name-part-type="subspecies" reg="bogatschevi">bogatschevi</tp:taxon-name-part>
                  </tp:taxon-name><comment>Kirshenblat, 1936: 93; <xref ref-type="bibr" rid="B163">Haarløv 1962</xref>: 425.</comment></tp:nomenclature-citation><tp:nomenclature-citation><tp:taxon-name>
                    <tp:taxon-name-part taxon-name-part-type="genus" reg="Ixodes">Ixodes</tp:taxon-name-part>
                    <tp:taxon-name-part taxon-name-part-type="species" reg="lagodechiensis">lagodechiensis</tp:taxon-name-part>
                  </tp:taxon-name><comment>Dzhaparidze, 1950: 117; <xref ref-type="bibr" rid="B208">Kolonin 1981</xref>: 84.</comment></tp:nomenclature-citation></tp:nomenclature-citation-list></tp:nomenclature><tp:treatment-sec sec-type="Recorded hosts" id="SECID0EI2EK"><title>Recorded hosts.</title><p><bold><tp:taxon-name><tp:taxon-name-part taxon-name-part-type="class">Aves</tp:taxon-name-part></tp:taxon-name></bold>: <italic><tp:taxon-name><tp:taxon-name-part taxon-name-part-type="genus" reg="Accipiter">Accipiter</tp:taxon-name-part><tp:taxon-name-part taxon-name-part-type="species" reg="gentilis">gentilis</tp:taxon-name-part></tp:taxon-name></italic> (Linnaeus) (northern goshawk), <italic><tp:taxon-name><tp:taxon-name-part taxon-name-part-type="genus" reg="Acrocephalus">Acrocephalus</tp:taxon-name-part><tp:taxon-name-part taxon-name-part-type="species" reg="scirpaceus">scirpaceus</tp:taxon-name-part></tp:taxon-name></italic> (Hermann) (Eurasian reed warbler), <italic><tp:taxon-name><tp:taxon-name-part taxon-name-part-type="genus" reg="Aegithalos">Aegithalos</tp:taxon-name-part><tp:taxon-name-part taxon-name-part-type="species" reg="caudatus">caudatus</tp:taxon-name-part></tp:taxon-name></italic> (Linnaeus) (long-tailed tit), <italic><tp:taxon-name><tp:taxon-name-part taxon-name-part-type="genus" reg="Aegolius">Aegolius</tp:taxon-name-part><tp:taxon-name-part taxon-name-part-type="species" reg="funereus">funereus</tp:taxon-name-part></tp:taxon-name></italic> (Linnaeus) (boreal owl), <italic><tp:taxon-name><tp:taxon-name-part taxon-name-part-type="genus" reg="Athene">Athene</tp:taxon-name-part><tp:taxon-name-part taxon-name-part-type="species" reg="noctua">noctua</tp:taxon-name-part></tp:taxon-name></italic> (little owl), <italic><tp:taxon-name><tp:taxon-name-part taxon-name-part-type="genus" reg="Certhia">Certhia</tp:taxon-name-part><tp:taxon-name-part taxon-name-part-type="species" reg="brachydactyla">brachydactyla</tp:taxon-name-part></tp:taxon-name></italic> Brehm (short-toed treecreeper), <italic><tp:taxon-name><tp:taxon-name-part taxon-name-part-type="genus" reg="Certhia">Certhia</tp:taxon-name-part><tp:taxon-name-part taxon-name-part-type="species" reg="familiaris">familiaris</tp:taxon-name-part></tp:taxon-name></italic> Linnaeus (Eurasian treecreeper), <italic><tp:taxon-name><tp:taxon-name-part taxon-name-part-type="genus" reg="Chloris">Chloris</tp:taxon-name-part><tp:taxon-name-part taxon-name-part-type="species" reg="chloris">chloris</tp:taxon-name-part></tp:taxon-name></italic> (European greenfinch), <italic><tp:taxon-name><tp:taxon-name-part taxon-name-part-type="genus" reg="Coloeus">Coloeus</tp:taxon-name-part><tp:taxon-name-part taxon-name-part-type="species" reg="monedula">monedula</tp:taxon-name-part></tp:taxon-name></italic> (Linnaeus) (western jackdaw), <italic><tp:taxon-name><tp:taxon-name-part taxon-name-part-type="genus" reg="Columba">Columba</tp:taxon-name-part><tp:taxon-name-part taxon-name-part-type="species" reg="palumbus">palumbus</tp:taxon-name-part></tp:taxon-name></italic> Linnaeus (common wood pigeon), <italic><tp:taxon-name><tp:taxon-name-part taxon-name-part-type="genus" reg="Coracias">Coracias</tp:taxon-name-part><tp:taxon-name-part taxon-name-part-type="species" reg="garrulus">garrulus</tp:taxon-name-part></tp:taxon-name></italic> Linnaeus (European roller), <italic><tp:taxon-name><tp:taxon-name-part taxon-name-part-type="genus" reg="Corvus">Corvus</tp:taxon-name-part><tp:taxon-name-part taxon-name-part-type="species" reg="frugilegus">frugilegus</tp:taxon-name-part></tp:taxon-name></italic> Linnaeus (rook), <italic><tp:taxon-name><tp:taxon-name-part taxon-name-part-type="genus" reg="Curruca">Curruca</tp:taxon-name-part><tp:taxon-name-part taxon-name-part-type="species" reg="communis">communis</tp:taxon-name-part></tp:taxon-name></italic> (common whitethroat), <italic><tp:taxon-name><tp:taxon-name-part taxon-name-part-type="genus" reg="Cyanistes">Cyanistes</tp:taxon-name-part><tp:taxon-name-part taxon-name-part-type="species" reg="caeruleus">caeruleus</tp:taxon-name-part></tp:taxon-name></italic> (Linnaeus) (Eurasian blue tit), <italic><tp:taxon-name><tp:taxon-name-part taxon-name-part-type="genus" reg="Dendrocopos">Dendrocopos</tp:taxon-name-part><tp:taxon-name-part taxon-name-part-type="species" reg="major">major</tp:taxon-name-part></tp:taxon-name></italic> (great spotted woodpecker), <italic><tp:taxon-name><tp:taxon-name-part taxon-name-part-type="genus" reg="Emberiza">Emberiza</tp:taxon-name-part><tp:taxon-name-part taxon-name-part-type="species" reg="citrinella">citrinella</tp:taxon-name-part></tp:taxon-name></italic> (yellowhammer), <italic><tp:taxon-name><tp:taxon-name-part taxon-name-part-type="genus" reg="Erithacus">Erithacus</tp:taxon-name-part><tp:taxon-name-part taxon-name-part-type="species" reg="rubecula">rubecula</tp:taxon-name-part></tp:taxon-name></italic> (European robin), <italic><tp:taxon-name><tp:taxon-name-part taxon-name-part-type="genus" reg="Falco">Falco</tp:taxon-name-part><tp:taxon-name-part taxon-name-part-type="species" reg="peregrinus">peregrinus</tp:taxon-name-part></tp:taxon-name></italic> Tunstall (peregrine falcon), <italic><tp:taxon-name><tp:taxon-name-part taxon-name-part-type="genus" reg="Falco">Falco</tp:taxon-name-part><tp:taxon-name-part taxon-name-part-type="species" reg="tinnunculus">tinnunculus</tp:taxon-name-part></tp:taxon-name></italic> Linnaeus (common kestrel), <italic><tp:taxon-name><tp:taxon-name-part taxon-name-part-type="genus" reg="Ficedula">Ficedula</tp:taxon-name-part><tp:taxon-name-part taxon-name-part-type="species" reg="albicollis">albicollis</tp:taxon-name-part></tp:taxon-name></italic> (Temminck) (collared flycatcher), <italic><tp:taxon-name><tp:taxon-name-part taxon-name-part-type="genus" reg="Ficedula">Ficedula</tp:taxon-name-part><tp:taxon-name-part taxon-name-part-type="species" reg="hypoleuca">hypoleuca</tp:taxon-name-part></tp:taxon-name></italic> (European pied flycatcher), <italic><tp:taxon-name><tp:taxon-name-part taxon-name-part-type="genus" reg="Garrulus">Garrulus</tp:taxon-name-part><tp:taxon-name-part taxon-name-part-type="species" reg="glandarius">glandarius</tp:taxon-name-part></tp:taxon-name></italic> (Eurasian jay), <italic><tp:taxon-name><tp:taxon-name-part taxon-name-part-type="genus" reg="Glaucidium">Glaucidium</tp:taxon-name-part><tp:taxon-name-part taxon-name-part-type="species" reg="passerinum">passerinum</tp:taxon-name-part></tp:taxon-name></italic> (Linnaeus) (Eurasian pygmy owl), <italic><tp:taxon-name><tp:taxon-name-part taxon-name-part-type="genus" reg="Hirundo">Hirundo</tp:taxon-name-part><tp:taxon-name-part taxon-name-part-type="species" reg="rustica">rustica</tp:taxon-name-part></tp:taxon-name></italic> Linnaeus (barn swallow), <italic><tp:taxon-name><tp:taxon-name-part taxon-name-part-type="genus" reg="Lophophanes">Lophophanes</tp:taxon-name-part><tp:taxon-name-part taxon-name-part-type="species" reg="cristatus">cristatus</tp:taxon-name-part></tp:taxon-name></italic> (Linnaeus) (crested tit), <italic><tp:taxon-name><tp:taxon-name-part taxon-name-part-type="genus" reg="Motacilla">Motacilla</tp:taxon-name-part><tp:taxon-name-part taxon-name-part-type="species" reg="alba">alba</tp:taxon-name-part></tp:taxon-name></italic> (white wagtail), <italic><tp:taxon-name><tp:taxon-name-part taxon-name-part-type="genus" reg="Muscicapa">Muscicapa</tp:taxon-name-part><tp:taxon-name-part taxon-name-part-type="species" reg="striata">striata</tp:taxon-name-part></tp:taxon-name></italic> (Pallas) (spotted flycatcher), <italic><tp:taxon-name><tp:taxon-name-part taxon-name-part-type="genus" reg="Parus">Parus</tp:taxon-name-part><tp:taxon-name-part taxon-name-part-type="species" reg="major">major</tp:taxon-name-part></tp:taxon-name></italic> (great tit), <italic><tp:taxon-name><tp:taxon-name-part taxon-name-part-type="genus" reg="Passer">Passer</tp:taxon-name-part><tp:taxon-name-part taxon-name-part-type="species" reg="domesticus">domesticus</tp:taxon-name-part></tp:taxon-name></italic> (house sparrow), <italic><tp:taxon-name><tp:taxon-name-part taxon-name-part-type="genus" reg="Passer">Passer</tp:taxon-name-part><tp:taxon-name-part taxon-name-part-type="species" reg="montanus">montanus</tp:taxon-name-part></tp:taxon-name></italic> (Eurasian tree sparrow), <italic><tp:taxon-name><tp:taxon-name-part taxon-name-part-type="genus" reg="Periparus">Periparus</tp:taxon-name-part><tp:taxon-name-part taxon-name-part-type="species" reg="ater">ater</tp:taxon-name-part></tp:taxon-name></italic> (Linnaeus) (coal tit), <italic><tp:taxon-name><tp:taxon-name-part taxon-name-part-type="genus" reg="Phoenicurus">Phoenicurus</tp:taxon-name-part><tp:taxon-name-part taxon-name-part-type="species" reg="ochruros">ochruros</tp:taxon-name-part></tp:taxon-name></italic> (Gmelin) (black redstart), <italic><tp:taxon-name><tp:taxon-name-part taxon-name-part-type="genus" reg="Phoenicurus">Phoenicurus</tp:taxon-name-part><tp:taxon-name-part taxon-name-part-type="species" reg="phoenicurus">phoenicurus</tp:taxon-name-part></tp:taxon-name></italic> (common redstart), <italic><tp:taxon-name><tp:taxon-name-part taxon-name-part-type="genus" reg="Phylloscopus">Phylloscopus</tp:taxon-name-part><tp:taxon-name-part taxon-name-part-type="species" reg="trochilus">trochilus</tp:taxon-name-part></tp:taxon-name></italic> (Linnaeus) (willow warbler), <italic><tp:taxon-name><tp:taxon-name-part taxon-name-part-type="genus" reg="Picus">Picus</tp:taxon-name-part><tp:taxon-name-part taxon-name-part-type="species" reg="canus">canus</tp:taxon-name-part></tp:taxon-name></italic> Gmelin (grey-headed woodpecker), <italic><tp:taxon-name><tp:taxon-name-part taxon-name-part-type="genus" reg="Poecile">Poecile</tp:taxon-name-part><tp:taxon-name-part taxon-name-part-type="species" reg="montanus">montanus</tp:taxon-name-part></tp:taxon-name></italic> (Conrad von Baldenstein) (willow tit), <italic><tp:taxon-name><tp:taxon-name-part taxon-name-part-type="genus" reg="Poecile">Poecile</tp:taxon-name-part><tp:taxon-name-part taxon-name-part-type="species" reg="palustris">palustris</tp:taxon-name-part></tp:taxon-name></italic> (Linnaeus) (marsh tit), <italic><tp:taxon-name><tp:taxon-name-part taxon-name-part-type="genus" reg="Pyrrhula">Pyrrhula</tp:taxon-name-part><tp:taxon-name-part taxon-name-part-type="species" reg="pyrrhula">pyrrhula</tp:taxon-name-part></tp:taxon-name></italic> (Linnaeus) (Eurasian bullfinch), <italic><tp:taxon-name><tp:taxon-name-part taxon-name-part-type="genus" reg="Remiz">Remiz</tp:taxon-name-part><tp:taxon-name-part taxon-name-part-type="species" reg="pendulinus">pendulinus</tp:taxon-name-part></tp:taxon-name></italic> (Linnaeus) (Eurasian penduline tit), <italic><tp:taxon-name><tp:taxon-name-part taxon-name-part-type="genus" reg="Riparia">Riparia</tp:taxon-name-part><tp:taxon-name-part taxon-name-part-type="species" reg="riparia">riparia</tp:taxon-name-part></tp:taxon-name></italic> (Linnaeus) (sand martin), <italic><tp:taxon-name><tp:taxon-name-part taxon-name-part-type="genus" reg="Serinus">Serinus</tp:taxon-name-part><tp:taxon-name-part taxon-name-part-type="species" reg="serinus">serinus</tp:taxon-name-part></tp:taxon-name></italic> (Linnaeus) (European serin), <italic><tp:taxon-name><tp:taxon-name-part taxon-name-part-type="genus" reg="Sitta">Sitta</tp:taxon-name-part><tp:taxon-name-part taxon-name-part-type="species" reg="europaea">europaea</tp:taxon-name-part></tp:taxon-name></italic> (Eurasian nuthatch) (<xref ref-type="bibr" rid="B117">Filippova 1977</xref>; <xref ref-type="bibr" rid="B186">Keve et al. 2022</xref>), western rock nuthatch <italic><tp:taxon-name><tp:taxon-name-part taxon-name-part-type="genus" reg="Sitta">Sitta</tp:taxon-name-part><tp:taxon-name-part taxon-name-part-type="species" reg="neumayer">neumayer</tp:taxon-name-part></tp:taxon-name></italic> Michahelles (<xref ref-type="bibr" rid="B298">Ogandzhanyan 1984</xref>), <italic><tp:taxon-name><tp:taxon-name-part taxon-name-part-type="genus" reg="Spinus">Spinus</tp:taxon-name-part><tp:taxon-name-part taxon-name-part-type="species" reg="spinus">spinus</tp:taxon-name-part></tp:taxon-name></italic> (Linnaeus) (Eurasian siskin), <italic><tp:taxon-name><tp:taxon-name-part taxon-name-part-type="genus" reg="Strix">Strix</tp:taxon-name-part><tp:taxon-name-part taxon-name-part-type="species" reg="aluco">aluco</tp:taxon-name-part></tp:taxon-name></italic> Linnaeus (tawny owl), <italic><tp:taxon-name><tp:taxon-name-part taxon-name-part-type="genus" reg="Sturnus">Sturnus</tp:taxon-name-part><tp:taxon-name-part taxon-name-part-type="species" reg="vulgaris">vulgaris</tp:taxon-name-part></tp:taxon-name></italic> (common starling), <italic><tp:taxon-name><tp:taxon-name-part taxon-name-part-type="genus" reg="Troglodytes">Troglodytes</tp:taxon-name-part><tp:taxon-name-part taxon-name-part-type="species" reg="troglodytes">troglodytes</tp:taxon-name-part></tp:taxon-name></italic> (Linnaeus) (Eurasian wren), <italic><tp:taxon-name><tp:taxon-name-part taxon-name-part-type="genus" reg="Turdus">Turdus</tp:taxon-name-part><tp:taxon-name-part taxon-name-part-type="species" reg="merula">merula</tp:taxon-name-part></tp:taxon-name></italic> (common blackbird), <italic><tp:taxon-name><tp:taxon-name-part taxon-name-part-type="genus" reg="Turdus">Turdus</tp:taxon-name-part><tp:taxon-name-part taxon-name-part-type="species" reg="philomelos">philomelos</tp:taxon-name-part></tp:taxon-name></italic> (song thrush), <italic><tp:taxon-name><tp:taxon-name-part taxon-name-part-type="genus" reg="Tyto">Tyto</tp:taxon-name-part><tp:taxon-name-part taxon-name-part-type="species" reg="alba">alba</tp:taxon-name-part></tp:taxon-name></italic> (Scopoli) (barn owl), <italic><tp:taxon-name><tp:taxon-name-part taxon-name-part-type="genus" reg="Upupa">Upupa</tp:taxon-name-part><tp:taxon-name-part taxon-name-part-type="species" reg="epops">epops</tp:taxon-name-part></tp:taxon-name></italic> Linnaeus (Eurasian hoopoe) (<xref ref-type="bibr" rid="B117">Filippova 1977</xref>; <xref ref-type="bibr" rid="B186">Keve et al. 2022</xref>).</p></tp:treatment-sec><tp:treatment-sec sec-type="Recorded locations" id="SECID0EZNFK"><title>Recorded locations</title><p><bold>(Fig. <xref ref-type="fig" rid="F22">22</xref>). Russia</bold>: Southern Primorskyi Krai (Pogranichny District, Vladivostok, Nakhodka, Putyatin Island) (<xref ref-type="bibr" rid="B94">Emelyanova and Gordeeva 1969</xref>; <xref ref-type="bibr" rid="B92">Emelyanova 1972</xref>; <xref ref-type="bibr" rid="B50">Bolotin 2000</xref>). <bold>Ukraine</bold>: outskirts of Kyiv (<xref ref-type="bibr" rid="B280">Nebogatkin 2014</xref>), Dnipropetrovsk Oblast (the rural locality Andriivka), Crimea (Olenivka and Alushta) (<xref ref-type="bibr" rid="B117">Filippova 1977</xref>). <bold>Belarus</bold>: Białowieża Forest, Minsk, Gomel Oblast (the village Markovskoye) (<xref ref-type="bibr" rid="B140">Gembetsky 1966</xref>, <xref ref-type="bibr" rid="B141">1972</xref>). <bold>Armenia</bold>: Syunik Province (former Goris Province) (<xref ref-type="bibr" rid="B298">Ogandzhanyan 1984</xref>). <bold>Azerbaijan</bold>: Karabakh (<xref ref-type="bibr" rid="B200">Kirschenblatt 1936</xref>). <bold>Georgia</bold>: Lagodekhi Nature Reserve (<xref ref-type="bibr" rid="B81">Djaparidze 1960</xref>). <bold>Kyrgyzstan</bold> (<xref ref-type="bibr" rid="B103">Fedorova 2012a</xref>).</p><fig id="F22" position="float" orientation="portrait"><object-id xmlns:xlink="http://www.w3.org/1999/xlink" content-type="doi" xlink:type="simple">10.3897/zookeys.1201.115467.figure22</object-id><object-id xmlns:xlink="http://www.w3.org/1999/xlink" content-type="arpha" xlink:type="simple">31F6363D-EA93-5D0F-B1A6-FEABA6D5F3F2</object-id><label>Figure 22.</label><caption><p>Map of Russia and neighboring countries showing the locations where <italic><tp:taxon-name><tp:taxon-name-part taxon-name-part-type="genus" reg="Ixodes">Ixodes</tp:taxon-name-part><tp:taxon-name-part taxon-name-part-type="species" reg="arboricola">arboricola</tp:taxon-name-part></tp:taxon-name></italic> was reported.</p></caption><graphic xmlns:xlink="http://www.w3.org/1999/xlink" xlink:href="zookeys-1201-255_article-115467__-g022.jpg" position="float" orientation="portrait" xlink:type="simple" id="oo_1049208.jpg"><uri content-type="original_file" xlink:type="simple">https://binary.pensoft.net/fig/1049208</uri></graphic></fig></tp:treatment-sec><tp:treatment-sec sec-type="ecology" id="SECID0EWQFK"><title>Ecology and other information.</title><p><italic><tp:taxon-name><tp:taxon-name-part taxon-name-part-type="genus" reg="Ixodes">Ixodes</tp:taxon-name-part><tp:taxon-name-part taxon-name-part-type="species" reg="arboricola">arboricola</tp:taxon-name-part></tp:taxon-name></italic> is an endophilic parasite, mainly of birds from ecological groups nesting in tree holes and nest boxes and also even in ground burrows (<xref ref-type="bibr" rid="B117">Filippova 1977</xref>). Also, certain cases of this species infesting bats in tree holes have been recorded (<xref ref-type="bibr" rid="B19">Arthur 1963</xref>).</p><p>The interesting feature of its distribution is the disjunctivity, which is confirmed by the discovery of this species in the areas quite distant from each other – western and central Europe, North Africa, Transcaucasia, western Asia, and the Far East in Russia (<xref ref-type="bibr" rid="B99">Estrada-Peña et al. 2018</xref>) and China (<xref ref-type="bibr" rid="B63">Chen et al. 2010</xref>).</p></tp:treatment-sec><ref-list><ref id="B163"><mixed-citation xmlns:xlink="http://www.w3.org/1999/xlink" xlink:type="simple"><person-group><name name-style="western"><surname>Haarløv</surname><given-names>N</given-names></name></person-group> (<year>1962</year>) <article-title>Variation in the ixodid tick, <italic><tp:taxon-name><tp:taxon-name-part taxon-name-part-type="genus">Ixodes</tp:taxon-name-part><tp:taxon-name-part taxon-name-part-type="species">arboricola</tp:taxon-name-part></tp:taxon-name></italic> Schulze &amp; Schlottke 1929.</article-title><source>Parasitology</source><volume>52</volume>(<issue>3–4</issue>): <fpage>425</fpage>–<lpage>439</lpage>. <ext-link xlink:href="10.1017/S0031182000027244" ext-link-type="doi" xlink:type="simple">https://doi.org/10.1017/S0031182000027244</ext-link></mixed-citation></ref><ref id="B208"><mixed-citation xmlns:xlink="http://www.w3.org/1999/xlink" xlink:type="simple"><person-group><name name-style="western"><surname>Kolonin</surname><given-names>GV</given-names></name></person-group> (<year>1981</year>) <source>World distribution of ixodid ticks (genus <italic><tp:taxon-name><tp:taxon-name-part taxon-name-part-type="genus">Ixodes</tp:taxon-name-part></tp:taxon-name></italic>).</source><publisher-name>Nauka</publisher-name>, <publisher-loc>Moskva</publisher-loc>, <size units="page">114 pp</size>. [In Russian]</mixed-citation></ref><ref id="B117"><mixed-citation xmlns:xlink="http://www.w3.org/1999/xlink" xlink:type="simple"><person-group><name name-style="western"><surname>Filippova</surname><given-names>NA</given-names></name></person-group> (<year>1977</year>) <source>Ixodid ticks subfamily <tp:taxon-name><tp:taxon-name-part taxon-name-part-type="subfamily">Ixodinae</tp:taxon-name-part></tp:taxon-name>. <tp:taxon-name><tp:taxon-name-part taxon-name-part-type="class">Arachnida</tp:taxon-name-part></tp:taxon-name>. Vol. 4. Fauna of the USSR.</source><publisher-name>Nauka</publisher-name>, <publisher-loc>Leningrad</publisher-loc>, <size units="page">396 pp</size>. [In Russian]</mixed-citation></ref><ref id="B186"><mixed-citation xmlns:xlink="http://www.w3.org/1999/xlink" xlink:type="simple"><person-group><name name-style="western"><surname>Keve</surname><given-names>G</given-names></name><name name-style="western"><surname>Sándor</surname><given-names>AD</given-names></name><name name-style="western"><surname>Hornok</surname><given-names>S</given-names></name></person-group> (<year>2022</year>) Hard ticks (<tp:taxon-name><tp:taxon-name-part taxon-name-part-type="subclass">Acari</tp:taxon-name-part></tp:taxon-name>: <tp:taxon-name><tp:taxon-name-part taxon-name-part-type="family">Ixodidae</tp:taxon-name-part></tp:taxon-name>) associated with birds in Europe: Review of literature data. Frontiers in Veterinary Science 9: 928756. <ext-link xlink:href="10.3389/fvets.2022.928756" ext-link-type="doi" xlink:type="simple">https://doi.org/10.3389/fvets.2022.928756</ext-link></mixed-citation></ref><ref id="B298"><mixed-citation xmlns:xlink="http://www.w3.org/1999/xlink" xlink:type="simple"><person-group><name name-style="western"><surname>Ogandzhanyan</surname><given-names>AM</given-names></name></person-group> (<year>1984</year>) <article-title>New species of ixodid ticks for the fauna of Armenia.</article-title><source>Parazitologiia</source><volume>18</volume>: <fpage>181</fpage>–<lpage>182</lpage>. [In Russian]</mixed-citation></ref><ref id="B94"><mixed-citation xmlns:xlink="http://www.w3.org/1999/xlink" xlink:type="simple"><person-group><name name-style="western"><surname>Emelyanova</surname><given-names>ND</given-names></name><name name-style="western"><surname>Gordeeva</surname><given-names>VP</given-names></name></person-group> (<year>1969</year>) <article-title>Materials for the study of birds of the spurs of the East Manchurian Mountain country and the Khanka Plain as hosts of ixodid ticks.</article-title> In: <person-group><name name-style="western"><surname>Cherepanov</surname><given-names>AI</given-names></name></person-group> (<role>Ed.</role>) <issue-title>Pereletnye pticy i ih rol’ v rasprostranenii arbovirusov.</issue-title><source>Nauka, Novosibirsk</source>, <fpage>160</fpage>–<lpage>169</lpage>. [In Russian]</mixed-citation></ref><ref id="B92"><mixed-citation xmlns:xlink="http://www.w3.org/1999/xlink" xlink:type="simple"><person-group><name name-style="western"><surname>Emelyanova</surname><given-names>ND</given-names></name></person-group> (<year>1972</year>) Ectoparasites of birds of Eastern Siberia and the Far East. In: Transkontinental’nye svjazi pereletnyh ptic i ih rol’ v rasprostranenii arbovirusov. Nauka, Novosibirsk, 397–399. [In Russian]</mixed-citation></ref><ref id="B50"><mixed-citation xmlns:xlink="http://www.w3.org/1999/xlink" xlink:type="simple"><person-group><name name-style="western"><surname>Bolotin</surname><given-names>EI</given-names></name></person-group> (<year>2000</year>) <article-title>Zoogeographic analysis of the fauna of ixodid ticks (Parasitiformis, <tp:taxon-name><tp:taxon-name-part taxon-name-part-type="family">Ixodidae</tp:taxon-name-part></tp:taxon-name>) of Primorye. Chtenija Pamjati A. I.</article-title><source>Kurencova</source><volume>9</volume>: <fpage>65</fpage>–<lpage>90</lpage>. [In Russian]</mixed-citation></ref><ref id="B280"><mixed-citation xmlns:xlink="http://www.w3.org/1999/xlink" xlink:type="simple"><person-group><name name-style="western"><surname>Nebogatkin</surname><given-names>IV</given-names></name></person-group> (<year>2014</year>) <article-title>Birds as the feeders of ticks (<tp:taxon-name><tp:taxon-name-part taxon-name-part-type="subclass">Acari</tp:taxon-name-part></tp:taxon-name>, <tp:taxon-name><tp:taxon-name-part taxon-name-part-type="order">Ixodida</tp:taxon-name-part></tp:taxon-name>) in megalopolis of Kyiv.</article-title><source>Vestnik Zoologii</source><volume>48</volume>(<issue>5</issue>): <fpage>467</fpage>–<lpage>470</lpage>. <ext-link xlink:href="10.2478/vzoo-2014-0055" ext-link-type="doi" xlink:type="simple">https://doi.org/10.2478/vzoo-2014-0055</ext-link></mixed-citation></ref><ref id="B140"><mixed-citation xmlns:xlink="http://www.w3.org/1999/xlink" xlink:type="simple"><person-group><name name-style="western"><surname>Gembetsky</surname><given-names>AS</given-names></name></person-group> (<year>1966</year>) <article-title>About finding the tick <italic><tp:taxon-name><tp:taxon-name-part taxon-name-part-type="genus">Ixodes</tp:taxon-name-part><tp:taxon-name-part taxon-name-part-type="species">arboricola</tp:taxon-name-part></tp:taxon-name></italic> P. Sch. et Schl. in bird nests.</article-title><source>Zoologicheskij Zhurnal</source><volume>45</volume>(<issue>12</issue>): <fpage>1881</fpage>–<lpage>1882</lpage>. [In Russian]</mixed-citation></ref><ref id="B141"><mixed-citation xmlns:xlink="http://www.w3.org/1999/xlink" xlink:type="simple"><person-group><name name-style="western"><surname>Gembetsky</surname><given-names>AS</given-names></name></person-group> (<year>1972</year>) <article-title>Nidicolous parasites of the birds of the Belarusian Polesie.</article-title> In: <person-group><name name-style="western"><surname>Arzamasov</surname><given-names>IT</given-names></name></person-group> (<role>Ed.</role>) <issue-title>Parasites of animals and plants of the Belarusian Polesie: a collection of articles.</issue-title><source>Nauka I Tehnologii, Minsk</source>, <fpage>150</fpage>–<lpage>193</lpage>. [In Russian]</mixed-citation></ref><ref id="B200"><mixed-citation xmlns:xlink="http://www.w3.org/1999/xlink" xlink:type="simple"><person-group><name name-style="western"><surname>Kirschenblatt</surname><given-names>JD</given-names></name></person-group> (<year>1936</year>) <article-title>Beitrage zur Palearktischen Zekenfauna.</article-title><source>Zoologischer Anzeiger</source><volume>114</volume>(<issue>3–4</issue>): <fpage>93</fpage>–<lpage>97</lpage>.</mixed-citation></ref><ref id="B81"><mixed-citation xmlns:xlink="http://www.w3.org/1999/xlink" xlink:type="simple"><person-group><name name-style="western"><surname>Djaparidze</surname><given-names>NI</given-names></name></person-group> (<year>1960</year>) <source>Ixodid ticks of Georgia.</source><publisher-name>Izdatel’stvo Akademii Nauk Gruzinskoi SSR</publisher-name>, <publisher-loc>Tbilisi</publisher-loc>, <size units="page">295 pp</size>. [In Russian]</mixed-citation></ref><ref id="B103"><mixed-citation xmlns:xlink="http://www.w3.org/1999/xlink" xlink:type="simple"><person-group><name name-style="western"><surname>Fedorova</surname><given-names>SJ</given-names></name></person-group> (<year>2012a</year>) <article-title>Ticks (<tp:taxon-name><tp:taxon-name-part taxon-name-part-type="superorder">Parasitiformes</tp:taxon-name-part></tp:taxon-name>: <tp:taxon-name><tp:taxon-name-part taxon-name-part-type="family">Ixodidae</tp:taxon-name-part></tp:taxon-name>) of Kyrgyzstan: biodiversity and epidemiologic role.</article-title><source>Izvestiya Vuzov</source><volume>6</volume>: <fpage>127</fpage>–<lpage>133</lpage>. [In Russian]</mixed-citation></ref><ref id="B19"><mixed-citation xmlns:xlink="http://www.w3.org/1999/xlink" xlink:type="simple"><person-group><name name-style="western"><surname>Arthur</surname><given-names>DR</given-names></name></person-group> (<year>1963</year>) <source>British ticks.</source><publisher-name>Butterworths</publisher-name>, <publisher-loc>London</publisher-loc>, <size units="page">213 pp</size>.</mixed-citation></ref><ref id="B99"><mixed-citation xmlns:xlink="http://www.w3.org/1999/xlink" xlink:type="simple"><person-group><name name-style="western"><surname>Estrada-Peña</surname><given-names>A</given-names></name><name name-style="western"><surname>Mihalca</surname><given-names>AD</given-names></name><name name-style="western"><surname>Petney</surname><given-names>TN</given-names></name></person-group> (<year>2018</year>) Ticks of Europe and North Africa: a guide to species identification. Springer International Publishing, 404 pp. <ext-link xlink:href="10.1007/978-3-319-63760-0" ext-link-type="doi" xlink:type="simple">https://doi.org/10.1007/978-3-319-63760-0</ext-link></mixed-citation></ref><ref id="B63"><mixed-citation xmlns:xlink="http://www.w3.org/1999/xlink" xlink:type="simple"><person-group><name name-style="western"><surname>Chen</surname><given-names>Z</given-names></name><name name-style="western"><surname>Yang</surname><given-names>X</given-names></name><name name-style="western"><surname>Bu</surname><given-names>F</given-names></name><name name-style="western"><surname>Yang</surname><given-names>X</given-names></name><name name-style="western"><surname>Yang</surname><given-names>X</given-names></name><name name-style="western"><surname>Liu</surname><given-names>J</given-names></name></person-group> (<year>2010</year>) <article-title>Ticks (<tp:taxon-name><tp:taxon-name-part taxon-name-part-type="subclass">Acari</tp:taxon-name-part></tp:taxon-name>: <tp:taxon-name><tp:taxon-name-part taxon-name-part-type="superfamily">Ixodoidea</tp:taxon-name-part></tp:taxon-name>: <tp:taxon-name><tp:taxon-name-part taxon-name-part-type="family">Argasidae</tp:taxon-name-part></tp:taxon-name>, <tp:taxon-name><tp:taxon-name-part taxon-name-part-type="family">Ixodidae</tp:taxon-name-part></tp:taxon-name>) of China.</article-title><source>Experimental &amp; Applied Acarology</source><volume>51</volume>(<issue>4</issue>): <fpage>393</fpage>–<lpage>404</lpage>. <ext-link xlink:href="10.1007/s10493-010-9335-2" ext-link-type="doi" xlink:type="simple">https://doi.org/10.1007/s10493-010-9335-2</ext-link></mixed-citation></ref></ref-list></tp:taxon-treatment>
