# Supplementary material for: ﻿Checklist of hosts, illustrated geographical range, and ecology of tick species from the genus Ixodes (Acari, Ixodidae) in Russia and other post-Soviet countries
Source: Zookeys. 2024 May 14;1201:255–343. doi: 10.3897/zookeys.1201.115467 (PMC11109513; doi:10.3897/zookeys.1201.115467)
Supplement: XML Treatment for Ixodes cornutus [file zookeys.1201.115467-treatment23.xml]

<!DOCTYPE tp:taxon-treatment
  PUBLIC "-//TaxonX//DTD Taxonomic Treatment Publishing DTD v0 20100105//EN" "tax-treatment-NSO.dtd">
<tp:taxon-treatment xmlns:tp="http://www.plazi.org/taxpub"><tp:treatment-meta><kwd-group><label>Taxon classification</label><kwd>
                  <named-content content-type="kingdom">Animalia</named-content>
                </kwd><kwd>
                  <named-content content-type="order">Ixodida</named-content>
                </kwd><kwd>
                  <named-content content-type="family">Ixodidae</named-content>
                </kwd></kwd-group><mixed-citation publication-type="journal"><person-group><name><surname>Fedorov</surname><given-names>Denis</given-names></name><name><surname>Hornok</surname><given-names>Sándor</given-names></name></person-group><article-title>﻿Checklist of hosts, illustrated geographical range, and ecology of tick species from the genus <italic><tp:taxon-name><tp:taxon-name-part taxon-name-part-type="genus" reg="Ixodes">Ixodes</tp:taxon-name-part></tp:taxon-name></italic> (<tp:taxon-name><tp:taxon-name-part taxon-name-part-type="subclass">Acari</tp:taxon-name-part></tp:taxon-name>, <tp:taxon-name><tp:taxon-name-part taxon-name-part-type="family">Ixodidae</tp:taxon-name-part></tp:taxon-name>) in Russia and other post-Soviet countries</article-title><source>Zookeys</source><day>14</day><month>05</month><year>2024</year><volume>1201</volume><fpage>255</fpage><lpage>343</lpage><pub-id pub-id-type="doi">10.3897/zookeys.1201.115467</pub-id></mixed-citation></tp:treatment-meta><tp:nomenclature><label>﻿</label><tp:taxon-name>
                <object-id xmlns:xlink="http://www.w3.org/1999/xlink" content-type="arpha" xlink:type="simple">CA745B71-5DDD-570F-B9A8-2A11F2E5092B</object-id>
                <tp:taxon-name-part taxon-name-part-type="genus" reg="Ixodes">Ixodes</tp:taxon-name-part>
                <tp:taxon-name-part taxon-name-part-type="species" reg="cornutus">cornutus</tp:taxon-name-part>
              </tp:taxon-name><tp:taxon-authority>Lotozky, 1956</tp:taxon-authority><tp:nomenclature-citation-list><tp:nomenclature-citation><tp:taxon-name>
                    <tp:taxon-name-part taxon-name-part-type="genus" reg="Ixodes">Ixodes</tp:taxon-name-part>
                    <tp:taxon-name-part taxon-name-part-type="species" reg="cornutus">cornutus</tp:taxon-name-part>
                  </tp:taxon-name><comment>Lototsky, 1956: 27.</comment></tp:nomenclature-citation><tp:nomenclature-citation><tp:taxon-name>
                    <tp:taxon-name-part taxon-name-part-type="genus" reg="Ixodes">Ixodes</tp:taxon-name-part>
                    <tp:taxon-name-part taxon-name-part-type="species" reg="rugicollis">rugicollis</tp:taxon-name-part>
                  </tp:taxon-name><comment>Schulze &amp; Schlottke: <xref ref-type="bibr" rid="B265">Morel and Aubert 1975</xref>: 99.</comment></tp:nomenclature-citation></tp:nomenclature-citation-list></tp:nomenclature><tp:treatment-sec sec-type="Recorded hosts" id="SECID0E2TFK"><title>Recorded hosts.</title><p><bold><tp:taxon-name><tp:taxon-name-part taxon-name-part-type="class">Mammalia</tp:taxon-name-part></tp:taxon-name></bold>: <italic><tp:taxon-name><tp:taxon-name-part taxon-name-part-type="genus" reg="Mustela">Mustela</tp:taxon-name-part><tp:taxon-name-part taxon-name-part-type="species" reg="erminea">erminea</tp:taxon-name-part></tp:taxon-name></italic> Linnaeus (stoat) (<xref ref-type="bibr" rid="B117">Filippova 1977</xref>).</p></tp:treatment-sec><tp:treatment-sec sec-type="Recorded locations" id="SECID0EWUFK"><title>Recorded locations</title><p><bold>(Fig. <xref ref-type="fig" rid="F23">23</xref>). Tajikistan</bold>: Peter the First Range, the source of the Divansu River, close to the Oshanin glacier (<xref ref-type="bibr" rid="B117">Filippova 1977</xref>).</p><fig id="F23" position="float" orientation="portrait"><object-id xmlns:xlink="http://www.w3.org/1999/xlink" content-type="doi" xlink:type="simple">10.3897/zookeys.1201.115467.figure23</object-id><object-id xmlns:xlink="http://www.w3.org/1999/xlink" content-type="arpha" xlink:type="simple">6291F022-E7DD-5287-BFD0-EA1DA46D38EF</object-id><label>Figure 23.</label><caption><p>Map of Russia and neighboring countries showing the locations where <italic><tp:taxon-name><tp:taxon-name-part taxon-name-part-type="genus" reg="Ixodes">Ixodes</tp:taxon-name-part><tp:taxon-name-part taxon-name-part-type="species" reg="cornutus">cornutus</tp:taxon-name-part></tp:taxon-name></italic> was reported.</p></caption><graphic xmlns:xlink="http://www.w3.org/1999/xlink" xlink:href="zookeys-1201-255_article-115467__-g023.jpg" position="float" orientation="portrait" xlink:type="simple" id="oo_1049209.jpg"><uri content-type="original_file" xlink:type="simple">https://binary.pensoft.net/fig/1049209</uri></graphic></fig></tp:treatment-sec><tp:treatment-sec sec-type="ecology" id="SECID0E6VFK"><title>Ecology and other information.</title><p><italic><tp:taxon-name><tp:taxon-name-part taxon-name-part-type="genus" reg="Ixodes">Ixodes</tp:taxon-name-part><tp:taxon-name-part taxon-name-part-type="species" reg="cornutus">cornutus</tp:taxon-name-part></tp:taxon-name></italic> is a species described from two identical females (<xref ref-type="bibr" rid="B242">Lotozky 1956</xref>) that were found in Tajikistan, in the eastern part of Peter the First Range, by the source of the Divansu River (the basin of the Surkhob River), near the Oshanin glacier, on a stoat.</p><p>The type specimen of <italic><tp:taxon-name><tp:taxon-name-part taxon-name-part-type="genus" reg="Ixodes">I.</tp:taxon-name-part><tp:taxon-name-part taxon-name-part-type="species" reg="cornutus">cornutus</tp:taxon-name-part></tp:taxon-name></italic> is deposited at the Zoological Institute of the Russian Academy of Sciences (<xref ref-type="bibr" rid="B242">Lotozky 1956</xref>: 27). Lectotype: female; 38 [Tajikistan, the Peter the First Mt. Range], the source of the Divansu River, the ancient moraine of the Oshanin glacier, <italic><tp:taxon-name><tp:taxon-name-part taxon-name-part-type="genus" reg="Mustela">Mustela</tp:taxon-name-part><tp:taxon-name-part taxon-name-part-type="species" reg="erminea">erminea</tp:taxon-name-part></tp:taxon-name></italic>, ad.; male; 4.VII.1954; AL I845. Description – <xref ref-type="bibr" rid="B117">Filippova 1977</xref>: 178 (female; male, nymph, larva unknown) (<xref ref-type="bibr" rid="B123">Filippova 2008</xref>).</p></tp:treatment-sec><ref-list><ref id="B265"><mixed-citation xmlns:xlink="http://www.w3.org/1999/xlink" xlink:type="simple"><person-group><name name-style="western"><surname>Morel</surname><given-names>PC</given-names></name><name name-style="western"><surname>Aubert</surname><given-names>MFA</given-names></name></person-group> (<year>1975</year>) <article-title>Contribution à la connaissance de <italic><tp:taxon-name><tp:taxon-name-part taxon-name-part-type="genus">Pholeoixodes</tp:taxon-name-part><tp:taxon-name-part taxon-name-part-type="species">rugicollis</tp:taxon-name-part></tp:taxon-name></italic> (Schulze et Schlotkke, 1929) (Acariens, Ixodina). Cahiers de l’Office de la Recherche Scientifique et Technique Outremer.</article-title><source>Série Entomologie Medicale et Parasitologie</source><volume>13</volume>: <fpage>99</fpage>–<lpage>109</lpage>. [In French]</mixed-citation></ref><ref id="B117"><mixed-citation xmlns:xlink="http://www.w3.org/1999/xlink" xlink:type="simple"><person-group><name name-style="western"><surname>Filippova</surname><given-names>NA</given-names></name></person-group> (<year>1977</year>) <source>Ixodid ticks subfamily <tp:taxon-name><tp:taxon-name-part taxon-name-part-type="subfamily">Ixodinae</tp:taxon-name-part></tp:taxon-name>. <tp:taxon-name><tp:taxon-name-part taxon-name-part-type="class">Arachnida</tp:taxon-name-part></tp:taxon-name>. Vol. 4. Fauna of the USSR.</source><publisher-name>Nauka</publisher-name>, <publisher-loc>Leningrad</publisher-loc>, <size units="page">396 pp</size>. [In Russian]</mixed-citation></ref><ref id="B242"><mixed-citation xmlns:xlink="http://www.w3.org/1999/xlink" xlink:type="simple"><person-group><name name-style="western"><surname>Lotozky</surname><given-names>BV</given-names></name></person-group> (<year>1956</year>) <article-title>A new species of the genus <italic><tp:taxon-name><tp:taxon-name-part taxon-name-part-type="genus">Ixodes</tp:taxon-name-part></tp:taxon-name></italic>, <italic><tp:taxon-name><tp:taxon-name-part taxon-name-part-type="genus">I.</tp:taxon-name-part><tp:taxon-name-part taxon-name-part-type="species">cornutus</tp:taxon-name-part></tp:taxon-name></italic> Lot. sp. n., in the Mountains of Tajikistan.</article-title><source>DAN TajSSR</source><volume>19</volume>: <fpage>27</fpage>–<lpage>29</lpage>. [In Russian]</mixed-citation></ref><ref id="B123"><mixed-citation xmlns:xlink="http://www.w3.org/1999/xlink" xlink:type="simple"><person-group><name name-style="western"><surname>Filippova</surname><given-names>NA</given-names></name></person-group> (<year>2008</year>) <article-title>Type specimens of argasid and ixodid ticks (<tp:taxon-name><tp:taxon-name-part taxon-name-part-type="superfamily">Ixodoidea</tp:taxon-name-part></tp:taxon-name>: <tp:taxon-name><tp:taxon-name-part taxon-name-part-type="family">Argasidae</tp:taxon-name-part></tp:taxon-name>, <tp:taxon-name><tp:taxon-name-part taxon-name-part-type="family">Ixodidae</tp:taxon-name-part></tp:taxon-name>) in the collection of the Zoological Institute, Russian Academy of Sciences (St. Petersburg).</article-title><source>Entomological Review</source><volume>88</volume>(<issue>8</issue>): <fpage>1002</fpage>–<lpage>1011</lpage>. <ext-link xlink:href="10.1134/S0013873808080149" ext-link-type="doi" xlink:type="simple">https://doi.org/10.1134/S0013873808080149</ext-link></mixed-citation></ref></ref-list></tp:taxon-treatment>
