# Supplementary material for: ﻿Checklist of hosts, illustrated geographical range, and ecology of tick species from the genus Ixodes (Acari, Ixodidae) in Russia and other post-Soviet countries
Source: Zookeys. 2024 May 14;1201:255–343. doi: 10.3897/zookeys.1201.115467 (PMC11109513; doi:10.3897/zookeys.1201.115467)
Supplement: XML Treatment for Ixodes crenulatus [file zookeys.1201.115467-treatment24.xml]

<!DOCTYPE tp:taxon-treatment
  PUBLIC "-//TaxonX//DTD Taxonomic Treatment Publishing DTD v0 20100105//EN" "tax-treatment-NSO.dtd">
<tp:taxon-treatment xmlns:tp="http://www.plazi.org/taxpub"><tp:treatment-meta><kwd-group><label>Taxon classification</label><kwd>
                  <named-content content-type="kingdom">Animalia</named-content>
                </kwd><kwd>
                  <named-content content-type="order">Ixodida</named-content>
                </kwd><kwd>
                  <named-content content-type="family">Ixodidae</named-content>
                </kwd></kwd-group><mixed-citation publication-type="journal"><person-group><name><surname>Fedorov</surname><given-names>Denis</given-names></name><name><surname>Hornok</surname><given-names>Sándor</given-names></name></person-group><article-title>﻿Checklist of hosts, illustrated geographical range, and ecology of tick species from the genus <italic><tp:taxon-name><tp:taxon-name-part taxon-name-part-type="genus" reg="Ixodes">Ixodes</tp:taxon-name-part></tp:taxon-name></italic> (<tp:taxon-name><tp:taxon-name-part taxon-name-part-type="subclass">Acari</tp:taxon-name-part></tp:taxon-name>, <tp:taxon-name><tp:taxon-name-part taxon-name-part-type="family">Ixodidae</tp:taxon-name-part></tp:taxon-name>) in Russia and other post-Soviet countries</article-title><source>Zookeys</source><day>14</day><month>05</month><year>2024</year><volume>1201</volume><fpage>255</fpage><lpage>343</lpage><pub-id pub-id-type="doi">10.3897/zookeys.1201.115467</pub-id></mixed-citation></tp:treatment-meta><tp:nomenclature><label>﻿</label><tp:taxon-name>
                <object-id xmlns:xlink="http://www.w3.org/1999/xlink" content-type="arpha" xlink:type="simple">A9937B17-11CA-57E7-A70D-A2D3DF8496EC</object-id>
                <tp:taxon-name-part taxon-name-part-type="genus" reg="Ixodes">Ixodes</tp:taxon-name-part>
                <tp:taxon-name-part taxon-name-part-type="species" reg="crenulatus">crenulatus</tp:taxon-name-part>
              </tp:taxon-name><tp:taxon-authority>Koch, 1844</tp:taxon-authority><tp:nomenclature-citation-list><tp:nomenclature-citation><tp:taxon-name>
                    <tp:taxon-name-part taxon-name-part-type="genus" reg="Ixodes">Ixodes</tp:taxon-name-part>
                    <tp:taxon-name-part taxon-name-part-type="species" reg="crenulatus">crenulatus</tp:taxon-name-part>
                  </tp:taxon-name><comment>Koch, 1844c: 39; Morel and Pérez 1973: 275.</comment></tp:nomenclature-citation></tp:nomenclature-citation-list></tp:nomenclature><tp:treatment-sec sec-type="notes" id="SECID0EJZFK"><title>Note.</title><p>Tick names are used sensu <xref ref-type="bibr" rid="B156">Guglielmone et al. (2014)</xref> in this review. Thus, this species is not synonymous with <italic><tp:taxon-name><tp:taxon-name-part taxon-name-part-type="genus" reg="Ixodes">I.</tp:taxon-name-part><tp:taxon-name-part taxon-name-part-type="species" reg="canisuga">canisuga</tp:taxon-name-part></tp:taxon-name></italic> Johnston as suggested by <xref ref-type="bibr" rid="B117">Filippova (1977)</xref> based on their morphological similarities and because the latter is not known to occur in Russia. <italic><tp:taxon-name><tp:taxon-name-part taxon-name-part-type="genus" reg="Ixodes">Ixodes</tp:taxon-name-part><tp:taxon-name-part taxon-name-part-type="species" reg="crenulatus">crenulatus</tp:taxon-name-part></tp:taxon-name></italic> was erroneously synonymized with <italic><tp:taxon-name><tp:taxon-name-part taxon-name-part-type="genus" reg="Ixodes">I.</tp:taxon-name-part><tp:taxon-name-part taxon-name-part-type="species" reg="kaiseri">kaiseri</tp:taxon-name-part></tp:taxon-name></italic> Arthur (<xref ref-type="bibr" rid="B385">Sonenshine et al. 1969</xref>), as clarified later (<xref ref-type="bibr" rid="B134">Filippova and Uspenskaya 1973</xref>).</p></tp:treatment-sec><tp:treatment-sec sec-type="Recorded hosts" id="SECID0EA2FK"><title>Recorded hosts.</title><p><bold><tp:taxon-name><tp:taxon-name-part taxon-name-part-type="class">Mammalia</tp:taxon-name-part></tp:taxon-name></bold>: <italic><tp:taxon-name><tp:taxon-name-part taxon-name-part-type="genus" reg="Allactaga">Allactaga</tp:taxon-name-part><tp:taxon-name-part taxon-name-part-type="species" reg="major">major</tp:taxon-name-part></tp:taxon-name></italic> (Kerr) (great jerboa), <italic><tp:taxon-name><tp:taxon-name-part taxon-name-part-type="genus" reg="Allactaga">Allactaga</tp:taxon-name-part><tp:taxon-name-part taxon-name-part-type="species" reg="sibirica">sibirica</tp:taxon-name-part></tp:taxon-name></italic> (Forster) (Mongolian five-toed jerboa), <italic><tp:taxon-name><tp:taxon-name-part taxon-name-part-type="genus" reg="Allocricetulus">Allocricetulus</tp:taxon-name-part><tp:taxon-name-part taxon-name-part-type="species" reg="eversmanni">eversmanni</tp:taxon-name-part></tp:taxon-name></italic> (Brandt) (Eversmann’s hamster), <italic><tp:taxon-name><tp:taxon-name-part taxon-name-part-type="genus" reg="Apodemus">Apodemus</tp:taxon-name-part><tp:taxon-name-part taxon-name-part-type="species" reg="sylvaticus">sylvaticus</tp:taxon-name-part></tp:taxon-name></italic> (wood mouse), <italic><tp:taxon-name><tp:taxon-name-part taxon-name-part-type="genus" reg="Canis">Canis</tp:taxon-name-part><tp:taxon-name-part taxon-name-part-type="species" reg="aureus">aureus</tp:taxon-name-part></tp:taxon-name></italic> Linnaeus (golden jackal), <italic><tp:taxon-name><tp:taxon-name-part taxon-name-part-type="genus" reg="Canis">Canis</tp:taxon-name-part><tp:taxon-name-part taxon-name-part-type="species" reg="familiaris">familiaris</tp:taxon-name-part></tp:taxon-name></italic> (domestic dog), <italic><tp:taxon-name><tp:taxon-name-part taxon-name-part-type="genus" reg="Canis">Canis</tp:taxon-name-part><tp:taxon-name-part taxon-name-part-type="species" reg="lupus">lupus</tp:taxon-name-part></tp:taxon-name></italic> Linnaeus (gray wolf), <italic><tp:taxon-name><tp:taxon-name-part taxon-name-part-type="genus" reg="Cricetulus">Cricetulus</tp:taxon-name-part><tp:taxon-name-part taxon-name-part-type="species" reg="barabensis">barabensis</tp:taxon-name-part></tp:taxon-name></italic> (Pallas) (Chinese striped hamster), <italic><tp:taxon-name><tp:taxon-name-part taxon-name-part-type="genus" reg="Ellobius">Ellobius</tp:taxon-name-part><tp:taxon-name-part taxon-name-part-type="species" reg="talpinus">talpinus</tp:taxon-name-part></tp:taxon-name></italic> (northern mole vole), <italic><tp:taxon-name><tp:taxon-name-part taxon-name-part-type="genus" reg="Erinaceus">Erinaceus</tp:taxon-name-part><tp:taxon-name-part taxon-name-part-type="species" reg="europaeus">europaeus</tp:taxon-name-part></tp:taxon-name></italic> (European hedgehog), <italic><tp:taxon-name><tp:taxon-name-part taxon-name-part-type="genus" reg="Felis">Felis</tp:taxon-name-part><tp:taxon-name-part taxon-name-part-type="species" reg="catus">catus</tp:taxon-name-part></tp:taxon-name></italic> Linnaeus (domestic cat), <italic><tp:taxon-name><tp:taxon-name-part taxon-name-part-type="genus" reg="Felis">Felis</tp:taxon-name-part><tp:taxon-name-part taxon-name-part-type="species" reg="lybica">lybica</tp:taxon-name-part></tp:taxon-name></italic> Forster (African wildcat), <italic><tp:taxon-name><tp:taxon-name-part taxon-name-part-type="genus" reg="Hemiechinus">Hemiechinus</tp:taxon-name-part><tp:taxon-name-part taxon-name-part-type="species" reg="auratus">auratus</tp:taxon-name-part></tp:taxon-name></italic> (long-eared hedgehog), <italic><tp:taxon-name><tp:taxon-name-part taxon-name-part-type="genus" reg="Homo">Homo</tp:taxon-name-part><tp:taxon-name-part taxon-name-part-type="species" reg="sapiens">sapiens</tp:taxon-name-part></tp:taxon-name></italic> Linnaeus (human), <italic><tp:taxon-name><tp:taxon-name-part taxon-name-part-type="genus" reg="Lasiopodomys">Lasiopodomys</tp:taxon-name-part><tp:taxon-name-part taxon-name-part-type="species" reg="gregalis">gregalis</tp:taxon-name-part></tp:taxon-name></italic> (narrow-headed vole), <italic><tp:taxon-name><tp:taxon-name-part taxon-name-part-type="genus" reg="Lepus">Lepus</tp:taxon-name-part><tp:taxon-name-part taxon-name-part-type="species" reg="tolai">tolai</tp:taxon-name-part></tp:taxon-name></italic> (tolai hare), <italic><tp:taxon-name><tp:taxon-name-part taxon-name-part-type="genus" reg="Marmota">Marmota</tp:taxon-name-part><tp:taxon-name-part taxon-name-part-type="species" reg="baibacina">baibacina</tp:taxon-name-part></tp:taxon-name></italic> (gray marmot), <italic><tp:taxon-name><tp:taxon-name-part taxon-name-part-type="genus" reg="Marmota">Marmota</tp:taxon-name-part><tp:taxon-name-part taxon-name-part-type="species" reg="bobak">bobak</tp:taxon-name-part></tp:taxon-name></italic> (bobak marmot), <italic><tp:taxon-name><tp:taxon-name-part taxon-name-part-type="genus" reg="Marmota">Marmota</tp:taxon-name-part><tp:taxon-name-part taxon-name-part-type="species" reg="caudata">caudata</tp:taxon-name-part></tp:taxon-name></italic> (Geoffroy) (long-tailed marmot), <italic><tp:taxon-name><tp:taxon-name-part taxon-name-part-type="genus" reg="Marmota">Marmota</tp:taxon-name-part><tp:taxon-name-part taxon-name-part-type="species" reg="kastschenkoi">kastschenkoi</tp:taxon-name-part></tp:taxon-name></italic> Stroganov and Yudin (forest-steppe marmot), <italic><tp:taxon-name><tp:taxon-name-part taxon-name-part-type="genus" reg="Marmota">Marmota</tp:taxon-name-part><tp:taxon-name-part taxon-name-part-type="species" reg="menzbieri">menzbieri</tp:taxon-name-part></tp:taxon-name></italic> (Kashkarov) (Menzbier’s marmot), <italic><tp:taxon-name><tp:taxon-name-part taxon-name-part-type="genus" reg="Marmota">Marmota</tp:taxon-name-part><tp:taxon-name-part taxon-name-part-type="species" reg="sibirica">sibirica</tp:taxon-name-part></tp:taxon-name></italic> (Tarbagan marmot), <italic><tp:taxon-name><tp:taxon-name-part taxon-name-part-type="genus" reg="Meles">Meles</tp:taxon-name-part><tp:taxon-name-part taxon-name-part-type="species" reg="meles">meles</tp:taxon-name-part></tp:taxon-name></italic> (Eurasian badger), <italic><tp:taxon-name><tp:taxon-name-part taxon-name-part-type="genus" reg="Microtus">Microtus</tp:taxon-name-part><tp:taxon-name-part taxon-name-part-type="species" reg="arvalis">arvalis</tp:taxon-name-part></tp:taxon-name></italic> (common vole), <italic><tp:taxon-name><tp:taxon-name-part taxon-name-part-type="genus" reg="Mustela">Mustela</tp:taxon-name-part><tp:taxon-name-part taxon-name-part-type="species" reg="eversmanii">eversmanii</tp:taxon-name-part></tp:taxon-name></italic> (steppe polecat), <italic><tp:taxon-name><tp:taxon-name-part taxon-name-part-type="genus" reg="Mustela">Mustela</tp:taxon-name-part><tp:taxon-name-part taxon-name-part-type="species" reg="nivalis">nivalis</tp:taxon-name-part></tp:taxon-name></italic> (least weasel), <italic><tp:taxon-name><tp:taxon-name-part taxon-name-part-type="genus" reg="Myodes">Myodes</tp:taxon-name-part><tp:taxon-name-part taxon-name-part-type="species" reg="glareolus">glareolus</tp:taxon-name-part></tp:taxon-name></italic> (bank vole), <italic><tp:taxon-name><tp:taxon-name-part taxon-name-part-type="genus" reg="Myospalax">Myospalax</tp:taxon-name-part><tp:taxon-name-part taxon-name-part-type="species" reg="myospalax">myospalax</tp:taxon-name-part></tp:taxon-name></italic> (Siberian zokor), <italic><tp:taxon-name><tp:taxon-name-part taxon-name-part-type="genus" reg="Nothocricetulus">Nothocricetulus</tp:taxon-name-part><tp:taxon-name-part taxon-name-part-type="species" reg="migratorius">migratorius</tp:taxon-name-part></tp:taxon-name></italic> (grey dwarf hamster), <italic><tp:taxon-name><tp:taxon-name-part taxon-name-part-type="genus" reg="Nyctereutes">Nyctereutes</tp:taxon-name-part><tp:taxon-name-part taxon-name-part-type="species" reg="procyonoides">procyonoides</tp:taxon-name-part></tp:taxon-name></italic> (Gray) (common raccoon dog), <italic><tp:taxon-name><tp:taxon-name-part taxon-name-part-type="genus" reg="Ochotona">Ochotona</tp:taxon-name-part><tp:taxon-name-part taxon-name-part-type="species" reg="dauurica">dauurica</tp:taxon-name-part></tp:taxon-name></italic> (Pallas) (Daurian pika), <italic><tp:taxon-name><tp:taxon-name-part taxon-name-part-type="genus" reg="Ochotona">Ochotona</tp:taxon-name-part><tp:taxon-name-part taxon-name-part-type="species" reg="pallasi">pallasi</tp:taxon-name-part></tp:taxon-name></italic> (Gray) (Pallas’s pika), <italic><tp:taxon-name><tp:taxon-name-part taxon-name-part-type="genus" reg="Otocolobus">Otocolobus</tp:taxon-name-part><tp:taxon-name-part taxon-name-part-type="species" reg="manul">manul</tp:taxon-name-part></tp:taxon-name></italic> (Pallas) (Pallas’s cat), <italic><tp:taxon-name><tp:taxon-name-part taxon-name-part-type="genus" reg="Ovis">Ovis</tp:taxon-name-part><tp:taxon-name-part taxon-name-part-type="species" reg="aries">aries</tp:taxon-name-part></tp:taxon-name></italic> (domestic sheep), <italic><tp:taxon-name><tp:taxon-name-part taxon-name-part-type="genus" reg="Phodopus">Phodopus</tp:taxon-name-part><tp:taxon-name-part taxon-name-part-type="species" reg="sungorus">sungorus</tp:taxon-name-part></tp:taxon-name></italic> (Pallas) (winter white dwarf hamster), <italic><tp:taxon-name><tp:taxon-name-part taxon-name-part-type="genus" reg="Procyon">Procyon</tp:taxon-name-part><tp:taxon-name-part taxon-name-part-type="species" reg="lotor">lotor</tp:taxon-name-part></tp:taxon-name></italic> (Linnaeus) (raccoon), <italic><tp:taxon-name><tp:taxon-name-part taxon-name-part-type="genus" reg="Spermophilus">Spermophilus</tp:taxon-name-part><tp:taxon-name-part taxon-name-part-type="species" reg="dauricus">dauricus</tp:taxon-name-part></tp:taxon-name></italic> Brandt (Daurian ground squirrel), <italic><tp:taxon-name><tp:taxon-name-part taxon-name-part-type="genus" reg="Spermophilus">Spermophilus</tp:taxon-name-part><tp:taxon-name-part taxon-name-part-type="species" reg="pygmaeus">pygmaeus</tp:taxon-name-part></tp:taxon-name></italic> (little ground squirrel), <italic><tp:taxon-name><tp:taxon-name-part taxon-name-part-type="genus" reg="Spermophilus">Spermophilus</tp:taxon-name-part><tp:taxon-name-part taxon-name-part-type="species" reg="relictus">relictus</tp:taxon-name-part></tp:taxon-name></italic> (Kashkarov) (relict ground squirrel), <italic><tp:taxon-name><tp:taxon-name-part taxon-name-part-type="genus" reg="Spermophilus">Spermophilus</tp:taxon-name-part><tp:taxon-name-part taxon-name-part-type="species" reg="suslicus">suslicus</tp:taxon-name-part></tp:taxon-name></italic> (speckled ground squirrel), <italic><tp:taxon-name><tp:taxon-name-part taxon-name-part-type="genus" reg="Vulpes">Vulpes</tp:taxon-name-part><tp:taxon-name-part taxon-name-part-type="species" reg="corsac">corsac</tp:taxon-name-part></tp:taxon-name></italic> (corsac fox), <italic><tp:taxon-name><tp:taxon-name-part taxon-name-part-type="genus" reg="Vulpes">Vulpes</tp:taxon-name-part><tp:taxon-name-part taxon-name-part-type="species" reg="vulpes">vulpes</tp:taxon-name-part></tp:taxon-name></italic> (red fox) (<xref ref-type="bibr" rid="B117">Filippova 1977</xref>; <xref ref-type="bibr" rid="B238">Litvinov and Sapegina 2003</xref>; <xref ref-type="bibr" rid="B175">Kalyagin et al. 2005</xref>, <xref ref-type="bibr" rid="B176">2008</xref>).</p><p><bold><tp:taxon-name><tp:taxon-name-part taxon-name-part-type="class">Aves</tp:taxon-name-part></tp:taxon-name></bold>: <italic><tp:taxon-name><tp:taxon-name-part taxon-name-part-type="genus" reg="Emberiza">Emberiza</tp:taxon-name-part><tp:taxon-name-part taxon-name-part-type="species" reg="cia">cia</tp:taxon-name-part></tp:taxon-name></italic> Linnaeus (rock bunting), <italic><tp:taxon-name><tp:taxon-name-part taxon-name-part-type="genus" reg="Oenanthe">Oenanthe</tp:taxon-name-part><tp:taxon-name-part taxon-name-part-type="species" reg="isabellina">isabellina</tp:taxon-name-part></tp:taxon-name></italic> (isabelline wheatear) (<xref ref-type="bibr" rid="B117">Filippova 1977</xref>).</p></tp:treatment-sec><tp:treatment-sec sec-type="Recorded locations" id="SECID0EMLGK"><title>Recorded locations</title><p><bold>(Fig. <xref ref-type="fig" rid="F24">24</xref>). Russia</bold>: Tula Oblast (<xref ref-type="bibr" rid="B274">Myasnikov and Katelina 1964</xref>), Kursk Oblast (Lgovsky District), Voronezh Oblast (Kamennaya Steppe Nature reserve), Rostov Oblast (Aksay), Republic of Kalmykia (Derbetovsky District, Sarpinsky District), Volgograd Oblast (Gorodishchensky, Derbetovsky and Sarpinsky District) (<xref ref-type="bibr" rid="B75">Denisov 2010</xref>, <xref ref-type="bibr" rid="B76">2019</xref>), Kabardino-Balkaria (tract Khaimasha) (<xref ref-type="bibr" rid="B46">Bittirova et al. 2019</xref>), Dagestan (<xref ref-type="bibr" rid="B9">Aliev et al. 2007</xref>), Astrakhan Oblast, Stavropol Krai (<xref ref-type="bibr" rid="B117">Filippova 1977</xref>), Saratov Oblast (<xref ref-type="bibr" rid="B417">Turtseva 2007</xref>; <xref ref-type="bibr" rid="B75">Denisov 2010</xref>, <xref ref-type="bibr" rid="B76">2019</xref>; <xref ref-type="bibr" rid="B331">Porshakov et al. 2020</xref>), Yekaterinburg (<xref ref-type="bibr" rid="B264">Milintsevich et al. 2016</xref>), Tyumen Oblast (<xref ref-type="bibr" rid="B146">Glazunov and Zotova 2014</xref>), Kurgan Oblast (<xref ref-type="bibr" rid="B392">Starikov and Starikova 2021</xref>), Novosibirsk Oblast (Suzunsky, Karasuksky and Maslyaninsky District) (<xref ref-type="bibr" rid="B74">Davydova and Lukin 1969</xref>), Omsk Oblast (<xref ref-type="bibr" rid="B401">Tarasevich et al. 1971</xref>), Kemerovo Oblast (<xref ref-type="bibr" rid="B175">Kalyagin et al. 2005</xref>, <xref ref-type="bibr" rid="B176">2008</xref>; <xref ref-type="bibr" rid="B224">Kovalevsky et al. 2018</xref>); Altai Krai (<xref ref-type="bibr" rid="B294">Oberth et al. 2015</xref>) (Sovetsky District, the village Kokshi) (<xref ref-type="bibr" rid="B117">Filippova 1977</xref>), Altai Republic (Shebalinsky District, the village Cherga) (<xref ref-type="bibr" rid="B238">Litvinov and Sapegina 2003</xref>), Tuva (<xref ref-type="bibr" rid="B146">Glazunov and Zotova 2014</xref>; <xref ref-type="bibr" rid="B117">Filippova 1977</xref>), Transbaikal (villages Borgoy, Kyakhta, Selenge and Borzinsky District) (<xref ref-type="bibr" rid="B117">Filippova 1977</xref>); Amur Oblast (village Krasny Vostok), Southern Outer Manchuria (Khankaysky District (<xref ref-type="bibr" rid="B209">Kolonin 1986</xref>; <xref ref-type="bibr" rid="B50">Bolotin 2000</xref>). <bold>Ukraine</bold>: outskirts of Kyiv (<xref ref-type="bibr" rid="B7">Akimov and Nebogatkin 2016</xref>), Zakarpattia Oblast and Western Ukraine in general (<xref ref-type="bibr" rid="B323">Podobivskyi and Fedonyuk 2017</xref>), Cherkasy Oblast, Dnipropetrovsk Oblast, Askania-Nova Nature Reserve, Striltsivskyi Steppe Nature Reserve, Kharkiv Oblast (<xref ref-type="bibr" rid="B409">Tokarsky and Zorya 2007</xref>), Lugansk Oblast (<xref ref-type="bibr" rid="B230">Kuznetsov and Bondarev 2007</xref>) (including Khomutovs’kyi Steppe) (<xref ref-type="bibr" rid="B117">Filippova 1977</xref>), the north-western sea coast of the Black Sea (<xref ref-type="bibr" rid="B346">Rusev 2009</xref>), Crimea (<xref ref-type="bibr" rid="B100">Evstafiev 2017</xref>) – plain and mountainous lands (<xref ref-type="bibr" rid="B117">Filippova 1977</xref>). <bold>Belarus</bold>: Viciebsk Voblasts (<xref ref-type="bibr" rid="B395">Subbotina and Osmolovsky 2022</xref>), Białowieża Forest (<xref ref-type="bibr" rid="B117">Filippova 1977</xref>), considered rare (<xref ref-type="bibr" rid="B59">Bychkova et al. 2015</xref>). <bold>Moldova</bold>: Lozova, Ivancea, Leova, reedbeds of the low Dniester and Pruth (<xref ref-type="bibr" rid="B117">Filippova 1977</xref>; <xref ref-type="bibr" rid="B428">Uspenskaya et al. 2006</xref>). <bold>Georgia</bold>: Samegrelo-Zemo Svaneti, Imereti (<xref ref-type="bibr" rid="B396">Sukhiashvili et al. 2020</xref>). <bold>Armenia</bold>: Aragats mountain range (<xref ref-type="bibr" rid="B79">Dilbaryan and Poghosyan 2018</xref>). <bold>Kazakhstan</bold>: through the whole territory of Kazakhstan (<xref ref-type="bibr" rid="B117">Filippova 1977</xref>) and plus recent findings in the next regions: West Kazakhstan Region (<xref ref-type="bibr" rid="B400">Tanitovsky and Maikanov 2018</xref>), Almaty Region (<xref ref-type="bibr" rid="B43">Bibikov and Bibikova 2010</xref>), Pavlodar Region (<xref ref-type="bibr" rid="B12">Amirova et al. 1989</xref>), the north of Betpak-Dala (<xref ref-type="bibr" rid="B333">Rapoport et al. 2017</xref>), Jambyl Region (Kyrgyz Ala-Too Range, Talas Alatau) (<xref ref-type="bibr" rid="B354">Sarsenbaeva et al. 2016</xref>). <bold>Kyrgyzstan</bold>: Tian Shan in general (<xref ref-type="bibr" rid="B1">Abdikarimov et al. 2018</xref>) and its certain ranges and valleys including Kyrgyz Ala-Too Range (<xref ref-type="bibr" rid="B8">Akyshova et al. 2022</xref>) and Terskey Ala-too Range (<xref ref-type="bibr" rid="B104">Fedorova 2012b</xref>); Chuy Valley (<xref ref-type="bibr" rid="B106">Fedorova 2021</xref>). <bold>Turkmenistan</bold>: Krasnovodsk Peninsula, Daşoguz, the foothills of The Köpet Dag, Badhyz State Nature Reserve, Karakum Desert (<xref ref-type="bibr" rid="B207">Kochkareva et al. 1971</xref>), Serhetabat (former Kushka) (<xref ref-type="bibr" rid="B117">Filippova 1977</xref>). <bold>Uzbekistan</bold>: Tashkent Region (<xref ref-type="bibr" rid="B272">Muratbekov 1954</xref>). <bold>Tajikistan</bold>: outskirts of the rural locality Jilikul (<xref ref-type="bibr" rid="B117">Filippova 1977</xref>), Tigrovaya Balka (<xref ref-type="bibr" rid="B255">Manilova and Shakhmatov 2008</xref>).</p><fig id="F24" position="float" orientation="portrait"><object-id xmlns:xlink="http://www.w3.org/1999/xlink" content-type="doi" xlink:type="simple">10.3897/zookeys.1201.115467.figure24</object-id><object-id xmlns:xlink="http://www.w3.org/1999/xlink" content-type="arpha" xlink:type="simple">A96FCBD2-6C88-5EFC-93E6-6D753D5A81EA</object-id><label>Figure 24.</label><caption><p>Map of Russia and neighboring countries showing the locations where <italic><tp:taxon-name><tp:taxon-name-part taxon-name-part-type="genus" reg="Ixodes">Ixodes</tp:taxon-name-part><tp:taxon-name-part taxon-name-part-type="species" reg="crenulatus">crenulatus</tp:taxon-name-part></tp:taxon-name></italic> was reported.</p></caption><graphic xmlns:xlink="http://www.w3.org/1999/xlink" xlink:href="zookeys-1201-255_article-115467__-g024.jpg" position="float" orientation="portrait" xlink:type="simple" id="oo_1049210.jpg"><uri content-type="original_file" xlink:type="simple">https://binary.pensoft.net/fig/1049210</uri></graphic></fig></tp:treatment-sec><tp:treatment-sec sec-type="ecology" id="SECID0EFUGK"><title>Ecology and other information.</title><p><italic><tp:taxon-name><tp:taxon-name-part taxon-name-part-type="genus" reg="Ixodes">Ixodes</tp:taxon-name-part><tp:taxon-name-part taxon-name-part-type="species" reg="crenulatus">crenulatus</tp:taxon-name-part></tp:taxon-name></italic> is among the tick species that have the most extensive ranges comparing to other representatives of its family within Russia (<xref ref-type="bibr" rid="B413">Tsapko 2020</xref>).</p><p>It is a typical nidicolous parasite of mammals and in the Asian part of its range as the main hosts it uses species of marmots of the genus <italic><tp:taxon-name><tp:taxon-name-part taxon-name-part-type="genus" reg="Marmota">Marmota</tp:taxon-name-part></tp:taxon-name></italic> (with a predominance of gray marmot) and such representatives of predatory mammals as badgers, steppe polecats, red and corsac foxes. The composition of the main host spectrum from different orders (rodents and predatory mammals) finds an explanation in close connections of topical and trophic relationships of marmots and predators. All of them have burrows of medium diameter, complex design, with a nesting chamber, remote from the entrance, which provides the stability of the microclimate, where ticks find suitable conditions. The above species of carnivores often use the burrows of their prey, marmots, and small carnivores, facilitating the exchange of ticks not only between individual burrows, but also between remote host settlements (<xref ref-type="bibr" rid="B125">Filippova 2011</xref>).</p><p>This tick species is considered rare, for example, only few findings were mentioned in the Astrakhan Oblast (<xref ref-type="bibr" rid="B455">Zimina et al. 1965</xref>; <xref ref-type="bibr" rid="B456">Zimina et al. 1996</xref>) and Saratov Oblast (<xref ref-type="bibr" rid="B76">Denisov 2019</xref>). In most of the recognized range, <italic><tp:taxon-name><tp:taxon-name-part taxon-name-part-type="genus" reg="Ixodes">I.</tp:taxon-name-part><tp:taxon-name-part taxon-name-part-type="species" reg="crenulatus">crenulatus</tp:taxon-name-part></tp:taxon-name></italic> coexists with the closely related <italic><tp:taxon-name><tp:taxon-name-part taxon-name-part-type="genus" reg="Ixodes">I.</tp:taxon-name-part><tp:taxon-name-part taxon-name-part-type="species" reg="kaiseri">kaiseri</tp:taxon-name-part></tp:taxon-name></italic>. These species not only inhabit the same territory and the same biotopes but can also parasitize one host individual at the same time (<xref ref-type="bibr" rid="B411">Tsapko 2017</xref>). Therefore, it is necessary to consider that accurate identification of these species is required and there is always a chance of their misidentification.</p><p>According to some suggestions (<xref ref-type="bibr" rid="B93">Emelyanova 1979</xref>), <italic><tp:taxon-name><tp:taxon-name-part taxon-name-part-type="genus" reg="Ixodes">I.</tp:taxon-name-part><tp:taxon-name-part taxon-name-part-type="species" reg="crenulatus">crenulatus</tp:taxon-name-part></tp:taxon-name></italic> is probably a species group, or at least has remarkable intraspecific variations involving morphotypes (<xref ref-type="bibr" rid="B132">Filippova and Panova 2000</xref>).</p></tp:treatment-sec><ref-list><ref id="B156"><mixed-citation xmlns:xlink="http://www.w3.org/1999/xlink" xlink:type="simple"><person-group><name name-style="western"><surname>Guglielmone</surname><given-names>AA</given-names></name><name name-style="western"><surname>Robbins</surname><given-names>RG</given-names></name><name name-style="western"><surname>Apanaskevich</surname><given-names>DA</given-names></name><name name-style="western"><surname>Petney</surname><given-names>TN</given-names></name><name name-style="western"><surname>Estrada-Peña</surname><given-names>A</given-names></name><name name-style="western"><surname>Horak</surname><given-names>IG</given-names></name></person-group> (<year>2014</year>) <source>The hard ticks of the world.</source><publisher-name>Springer</publisher-name>, <publisher-loc>Dordrecht</publisher-loc>, <size units="page">738 pp</size>. <ext-link xlink:href="10.1007/978-94-007-7497-1" ext-link-type="doi" xlink:type="simple">https://doi.org/10.1007/978-94-007-7497-1</ext-link></mixed-citation></ref><ref id="B117"><mixed-citation xmlns:xlink="http://www.w3.org/1999/xlink" xlink:type="simple"><person-group><name name-style="western"><surname>Filippova</surname><given-names>NA</given-names></name></person-group> (<year>1977</year>) <source>Ixodid ticks subfamily <tp:taxon-name><tp:taxon-name-part taxon-name-part-type="subfamily">Ixodinae</tp:taxon-name-part></tp:taxon-name>. <tp:taxon-name><tp:taxon-name-part taxon-name-part-type="class">Arachnida</tp:taxon-name-part></tp:taxon-name>. Vol. 4. Fauna of the USSR.</source><publisher-name>Nauka</publisher-name>, <publisher-loc>Leningrad</publisher-loc>, <size units="page">396 pp</size>. [In Russian]</mixed-citation></ref><ref id="B385"><mixed-citation xmlns:xlink="http://www.w3.org/1999/xlink" xlink:type="simple"><person-group><name name-style="western"><surname>Sonenshine</surname><given-names>DE</given-names></name><name name-style="western"><surname>Kohls</surname><given-names>GM</given-names></name><name name-style="western"><surname>Clifford</surname><given-names>CM</given-names></name></person-group> (<year>1969</year>) <article-title><italic><tp:taxon-name><tp:taxon-name-part taxon-name-part-type="genus">Ixodes</tp:taxon-name-part><tp:taxon-name-part taxon-name-part-type="species">crenulatus</tp:taxon-name-part></tp:taxon-name></italic> Koch, 1844 synonymy with <italic><tp:taxon-name><tp:taxon-name-part taxon-name-part-type="genus">I.</tp:taxon-name-part><tp:taxon-name-part taxon-name-part-type="species">kaiseri</tp:taxon-name-part></tp:taxon-name></italic> Arthur, 1957 and redescriptions of the male, female, nymph, and larva (<tp:taxon-name><tp:taxon-name-part taxon-name-part-type="subclass">Acarina</tp:taxon-name-part></tp:taxon-name>: <tp:taxon-name><tp:taxon-name-part taxon-name-part-type="family">Ixodidae</tp:taxon-name-part></tp:taxon-name>).</article-title><source>Acarologia</source><volume>11</volume>(<issue>2</issue>): <fpage>193</fpage>–<lpage>206</lpage>.</mixed-citation></ref><ref id="B134"><mixed-citation xmlns:xlink="http://www.w3.org/1999/xlink" xlink:type="simple"><person-group><name name-style="western"><surname>Filippova</surname><given-names>NA</given-names></name><name name-style="western"><surname>Uspenskaya</surname><given-names>IG</given-names></name></person-group> (<year>1973</year>) <article-title>On the species status of <italic><tp:taxon-name><tp:taxon-name-part taxon-name-part-type="genus">Ixodes</tp:taxon-name-part><tp:taxon-name-part taxon-name-part-type="species">kaiseri</tp:taxon-name-part></tp:taxon-name></italic> Arthur, 1957 (<tp:taxon-name><tp:taxon-name-part taxon-name-part-type="family">Ixodidae</tp:taxon-name-part></tp:taxon-name>).</article-title><source>Parazitologiia</source><volume>7</volume>(<issue>1</issue>): <fpage>3</fpage>–<lpage>13</lpage>. [In Russian]</mixed-citation></ref><ref id="B238"><mixed-citation xmlns:xlink="http://www.w3.org/1999/xlink" xlink:type="simple"><person-group><name name-style="western"><surname>Litvinov</surname><given-names>YuN</given-names></name><name name-style="western"><surname>Sapegina</surname><given-names>VF</given-names></name></person-group> (<year>2003</year>) <article-title>Ectoparasites of the zokor <italic><tp:taxon-name><tp:taxon-name-part taxon-name-part-type="genus">Myospalax</tp:taxon-name-part><tp:taxon-name-part taxon-name-part-type="species">myospalax</tp:taxon-name-part></tp:taxon-name></italic> (<tp:taxon-name><tp:taxon-name-part taxon-name-part-type="order">Rodentia</tp:taxon-name-part></tp:taxon-name>) in Northern Altai.</article-title><source>Parazitologiia</source><volume>37</volume>(<issue>2</issue>): <fpage>103</fpage>–<lpage>106</lpage>. [In Russian]</mixed-citation></ref><ref id="B175"><mixed-citation xmlns:xlink="http://www.w3.org/1999/xlink" xlink:type="simple"><person-group><name name-style="western"><surname>Kalyagin</surname><given-names>YS</given-names></name><name name-style="western"><surname>Zubko</surname><given-names>KS</given-names></name><name name-style="western"><surname>Bogdanov</surname><given-names>VR</given-names></name><name name-style="western"><surname>Baranov</surname><given-names>EN</given-names></name></person-group> (<year>2005</year>) <article-title>Results of studies of parasite-host relations in ixodid ticks and warm-blooded vertebrates at the Department of Zoology and Ecology of Kemerovo State University.</article-title><source>Trudy Kemerovskogo Otdelenija Russkogo Entomologicheskogo Obshhestva</source><volume>3</volume>: <fpage>27</fpage>–<lpage>35</lpage>. [In Russian]</mixed-citation></ref><ref id="B176"><mixed-citation xmlns:xlink="http://www.w3.org/1999/xlink" xlink:type="simple"><person-group><name name-style="western"><surname>Kalyagin</surname><given-names>YuS</given-names></name><name name-style="western"><surname>Baranov</surname><given-names>EN</given-names></name><name name-style="western"><surname>Bogdanov</surname><given-names>VR</given-names></name><name name-style="western"><surname>Zubko</surname><given-names>KS</given-names></name></person-group> (<year>2008</year>) <article-title>Reactivity of integumentary tissues of underyearlings of the forest-steppe marmot when parasitizing females of the ixodid tick <italic><tp:taxon-name><tp:taxon-name-part taxon-name-part-type="genus">Ixodes</tp:taxon-name-part><tp:taxon-name-part taxon-name-part-type="species">crenulatus</tp:taxon-name-part></tp:taxon-name></italic> Koch.</article-title><source>Trudy Kemerovskogo Otdelenija Russkogo Entomologicheskogo Obshhestva</source><volume>6</volume>: <fpage>56</fpage>–<lpage>60</lpage>. [In Russian]</mixed-citation></ref><ref id="B274"><mixed-citation xmlns:xlink="http://www.w3.org/1999/xlink" xlink:type="simple"><person-group><name name-style="western"><surname>Myasnikov</surname><given-names>YuA</given-names></name><name name-style="western"><surname>Katelina</surname><given-names>AF</given-names></name></person-group> (<year>1964</year>) <article-title>Data on the distribution and phenology of ticks in the Tula region.</article-title><source>Medicinskaja Parazitologiya I Parazitarnye Bolezni</source><volume>33</volume>(<issue>3</issue>): <fpage>357</fpage>–<lpage>360</lpage>. [In Russian]</mixed-citation></ref><ref id="B75"><mixed-citation xmlns:xlink="http://www.w3.org/1999/xlink" xlink:type="simple"><person-group><name name-style="western"><surname>Denisov</surname><given-names>AA</given-names></name></person-group> (<year>2010</year>) <article-title>Features of distribution of fauna of ticks in the territory of the Lower Volga region.</article-title><source>Izvestija Orenburgskogo Gosudarstvennogo Agrarnogo Universiteta</source><volume>3</volume>(<issue>27</issue>): <fpage>210</fpage>–<lpage>213</lpage>. [In Russian]</mixed-citation></ref><ref id="B76"><mixed-citation xmlns:xlink="http://www.w3.org/1999/xlink" xlink:type="simple"><person-group><name name-style="western"><surname>Denisov</surname><given-names>AA</given-names></name></person-group> (<year>2019</year>) <article-title>Faunistic and ecological features of blood-sucking arthropods of the family <tp:taxon-name><tp:taxon-name-part taxon-name-part-type="family">Ixodidae</tp:taxon-name-part></tp:taxon-name> in biocenosis of the Lower Volga zone.</article-title><source>Prirodnye Sistemy I Resursy</source><volume>9</volume>(<issue>1</issue>): <fpage>21</fpage>–<lpage>26</lpage>. <ext-link xlink:href="10.15688/nsr.jvolsu.2019.1.3" ext-link-type="doi" xlink:type="simple">https://doi.org/10.15688/nsr.jvolsu.2019.1.3</ext-link> [In Russian]</mixed-citation></ref><ref id="B46"><mixed-citation xmlns:xlink="http://www.w3.org/1999/xlink" xlink:type="simple"><person-group><name name-style="western"><surname>Bittirova</surname><given-names>AA</given-names></name><name name-style="western"><surname>Musaev</surname><given-names>ZG</given-names></name><name name-style="western"><surname>Bittirov</surname><given-names>IA</given-names></name><name name-style="western"><surname>Begieva</surname><given-names>SA</given-names></name><name name-style="western"><surname>Bittirov</surname><given-names>AM</given-names></name></person-group> (<year>2019</year>) <article-title>Fauna of ixodid ticks of the genera <italic><tp:taxon-name><tp:taxon-name-part taxon-name-part-type="genus">Dermacentor</tp:taxon-name-part></tp:taxon-name></italic>, <italic><tp:taxon-name><tp:taxon-name-part taxon-name-part-type="genus">Ixodes</tp:taxon-name-part></tp:taxon-name></italic>, <italic><tp:taxon-name><tp:taxon-name-part taxon-name-part-type="genus">Hyalomma</tp:taxon-name-part></tp:taxon-name></italic> in the foothills and mountain pastures of the Main Caucasus Mountain Range.</article-title><source>Teorija I Praktika Bor’by S Parazitarnymi Boleznjami</source><volume>20</volume>: <fpage>136</fpage>–<lpage>140</lpage>. <ext-link xlink:href="10.31016/978-5-9902340-8-6.2019.20.136-140" ext-link-type="doi" xlink:type="simple">https://doi.org/10.31016/978-5-9902340-8-6.2019.20.136-140</ext-link> [In Russian]</mixed-citation></ref><ref id="B9"><mixed-citation xmlns:xlink="http://www.w3.org/1999/xlink" xlink:type="simple"><person-group><name name-style="western"><surname>Aliev</surname><given-names>SK</given-names></name><name name-style="western"><surname>Rashkueva</surname><given-names>ZI</given-names></name><name name-style="western"><surname>Gadzhieva</surname><given-names>RW</given-names></name></person-group> (<year>2007</year>) <article-title>Parasite fauna of rodents of the North-Eastern Caucasus.</article-title><source>Rossijskij Parazitologiceskij Zurnal</source><volume>1</volume>: <fpage>5</fpage>–<lpage>10</lpage>. [In Russian]</mixed-citation></ref><ref id="B417"><mixed-citation xmlns:xlink="http://www.w3.org/1999/xlink" xlink:type="simple"><person-group><name name-style="western"><surname>Turtseva</surname><given-names>MA</given-names></name></person-group> (<year>2007</year>) <article-title>Fauna of ixodid ticks in the Saratov region under the present conditions.</article-title><source>Medicinskaja Parazitologiya I Parazitarnye Bolezni</source><volume>3</volume>: <fpage>46</fpage>–<lpage>48</lpage>. [In Russian]</mixed-citation></ref><ref id="B331"><mixed-citation xmlns:xlink="http://www.w3.org/1999/xlink" xlink:type="simple"><person-group><name name-style="western"><surname>Porshakov</surname><given-names>AM</given-names></name><name name-style="western"><surname>Korneev</surname><given-names>MG</given-names></name><name name-style="western"><surname>Matrosov</surname><given-names>AN</given-names></name></person-group> (<year>2020</year>) <article-title>Historical aspects of studies of the <tp:taxon-name><tp:taxon-name-part taxon-name-part-type="order">Ixodida</tp:taxon-name-part></tp:taxon-name> order ticks found in the Saratov region.</article-title><source>Medicinskaja Parazitologiya I Parazitarnye Bolezni</source><volume>1</volume>: <fpage>42</fpage>–<lpage>52</lpage>. <ext-link xlink:href="10.33092/0025-8326mp2020.1.42-52" ext-link-type="doi" xlink:type="simple">https://doi.org/10.33092/0025-8326mp2020.1.42-52</ext-link> [In Russian]</mixed-citation></ref><ref id="B264"><mixed-citation xmlns:xlink="http://www.w3.org/1999/xlink" xlink:type="simple"><person-group><name name-style="western"><surname>Milintsevich</surname><given-names>AV</given-names></name><name name-style="western"><surname>Abramov</surname><given-names>AV</given-names></name><name name-style="western"><surname>Kuvshinova</surname><given-names>PS</given-names></name></person-group> (<year>2016</year>) <article-title>Species composition of ixodid ticks parasitizing on dogs in the city of Yekaterinburg. Molodezh’.</article-title><source>I Nauka</source><volume>5</volume>: <fpage>1</fpage>–<lpage>1</lpage>. [In Russian]</mixed-citation></ref><ref id="B146"><mixed-citation xmlns:xlink="http://www.w3.org/1999/xlink" xlink:type="simple"><person-group><name name-style="western"><surname>Glazunov</surname><given-names>YuV</given-names></name><name name-style="western"><surname>Zotova</surname><given-names>OV</given-names></name></person-group> (<year>2014</year>) <article-title>Distribution and harmfulness of ixodid ticks in the Russian Federation.</article-title><source>APK: Innovacionnye Tehnologii</source><volume>1</volume>(<issue>24</issue>): <fpage>51</fpage>–<lpage>53</lpage>. [In Russian]</mixed-citation></ref><ref id="B392"><mixed-citation xmlns:xlink="http://www.w3.org/1999/xlink" xlink:type="simple"><person-group><name name-style="western"><surname>Starikov</surname><given-names>VP</given-names></name><name name-style="western"><surname>Starikova</surname><given-names>TM</given-names></name></person-group> (<year>2021</year>) <article-title>Species composition and distribution of ixodid ticks (<tp:taxon-name><tp:taxon-name-part taxon-name-part-type="superorder">Parasitiformes</tp:taxon-name-part></tp:taxon-name>, <tp:taxon-name><tp:taxon-name-part taxon-name-part-type="family">Ixodidae</tp:taxon-name-part></tp:taxon-name>) in the Kurgan oblast. Vestnik Severo-Vostochnogo Federal’nogo Universiteta Im. M. K.</article-title><source>Ammosova</source><volume>1</volume>(<issue>81</issue>): <fpage>20</fpage>–<lpage>33</lpage>. <ext-link xlink:href="10.25587/b9109-8666-3535-u" ext-link-type="doi" xlink:type="simple">https://doi.org/10.25587/b9109-8666-3535-u</ext-link> [In Russian]</mixed-citation></ref><ref id="B74"><mixed-citation xmlns:xlink="http://www.w3.org/1999/xlink" xlink:type="simple"><person-group><name name-style="western"><surname>Davydova</surname><given-names>MS</given-names></name><name name-style="western"><surname>Lukin</surname><given-names>AM</given-names></name></person-group> (<year>1969</year>) Landscape and geographical distribution of ixodid ticks. Biologicheskoe Rajonirovanie Novosibirskoj Oblasti, Novosibirsk, 250–264. [In Russian]</mixed-citation></ref><ref id="B401"><mixed-citation xmlns:xlink="http://www.w3.org/1999/xlink" xlink:type="simple"><person-group><name name-style="western"><surname>Tarasevich</surname><given-names>LN</given-names></name><name name-style="western"><surname>Tagil’tdev</surname><given-names>AA</given-names></name><name name-style="western"><surname>Mal’kov</surname><given-names>GB</given-names></name></person-group> (<year>1971</year>) <article-title>Reisolation of tick-borne encephalitis virus from <italic><tp:taxon-name><tp:taxon-name-part taxon-name-part-type="genus">Ixodes</tp:taxon-name-part><tp:taxon-name-part taxon-name-part-type="species">crenulatus</tp:taxon-name-part></tp:taxon-name></italic> Koch ticks in southern Omsk Oblast. Abstracts of reports: Voprosy Medicinskoj Virusologii.</article-title><source>Ivanovskij Institut Virusologii AMN SSSR</source><volume>2</volume>: <fpage>134</fpage>–<lpage>135</lpage>. [In Russian]</mixed-citation></ref><ref id="B224"><mixed-citation xmlns:xlink="http://www.w3.org/1999/xlink" xlink:type="simple"><person-group><name name-style="western"><surname>Kovalevsky</surname><given-names>AV</given-names></name><name name-style="western"><surname>Zubko</surname><given-names>KS</given-names></name><name name-style="western"><surname>Efimova</surname><given-names>AR</given-names></name><name name-style="western"><surname>Luchnikova</surname><given-names>EM</given-names></name><name name-style="western"><surname>Drozdova</surname><given-names>OM</given-names></name></person-group> (<year>2018</year>) <article-title>Distribution and some biological features of ixodid ticks (<tp:taxon-name><tp:taxon-name-part taxon-name-part-type="superorder">Parasitiformes</tp:taxon-name-part></tp:taxon-name>, <tp:taxon-name><tp:taxon-name-part taxon-name-part-type="family">Ixodidae</tp:taxon-name-part></tp:taxon-name>) in Kuznetsk-Salair mountain area (Kemerovo province, Russia).</article-title><source>Entomological Review</source><volume>98</volume>(<issue>9</issue>): <fpage>1379</fpage>–<lpage>1388</lpage>. <ext-link xlink:href="10.1134/S0013873818090154" ext-link-type="doi" xlink:type="simple">https://doi.org/10.1134/S0013873818090154</ext-link></mixed-citation></ref><ref id="B294"><mixed-citation xmlns:xlink="http://www.w3.org/1999/xlink" xlink:type="simple"><person-group><name name-style="western"><surname>Oberth</surname><given-names>AS</given-names></name><name name-style="western"><surname>Kurepina</surname><given-names>NY</given-names></name><name name-style="western"><surname>Bezrukov</surname><given-names>GV</given-names></name><name name-style="western"><surname>Merkushev</surname><given-names>OA</given-names></name><name name-style="western"><surname>Cherkashina</surname><given-names>EN</given-names></name><name name-style="western"><surname>Kalinina</surname><given-names>UV</given-names></name></person-group> (<year>2015</year>) <article-title>Ixodid ticks as carriers of human transmissible infectious diseases in the Altai Territory.</article-title><source>Izvestija Altajskogo Otdelenija Russkogo Geograficheskogo Obshhestva</source><volume>2</volume>(<issue>37</issue>): <fpage>82</fpage>–<lpage>89</lpage>. [In Russian]</mixed-citation></ref><ref id="B209"><mixed-citation xmlns:xlink="http://www.w3.org/1999/xlink" xlink:type="simple"><person-group><name name-style="western"><surname>Kolonin</surname><given-names>GV</given-names></name></person-group> (<year>1986</year>) <article-title>Materials on the fauna of ixodid ticks in the south of Primorsky Krai.</article-title><source>Parazitologiia</source><volume>20</volume>(<issue>1</issue>): <fpage>15</fpage>–<lpage>18</lpage>. [In Russian]</mixed-citation></ref><ref id="B50"><mixed-citation xmlns:xlink="http://www.w3.org/1999/xlink" xlink:type="simple"><person-group><name name-style="western"><surname>Bolotin</surname><given-names>EI</given-names></name></person-group> (<year>2000</year>) <article-title>Zoogeographic analysis of the fauna of ixodid ticks (Parasitiformis, <tp:taxon-name><tp:taxon-name-part taxon-name-part-type="family">Ixodidae</tp:taxon-name-part></tp:taxon-name>) of Primorye. Chtenija Pamjati A. I.</article-title><source>Kurencova</source><volume>9</volume>: <fpage>65</fpage>–<lpage>90</lpage>. [In Russian]</mixed-citation></ref><ref id="B7"><mixed-citation xmlns:xlink="http://www.w3.org/1999/xlink" xlink:type="simple"><person-group><name name-style="western"><surname>Akimov</surname><given-names>IA</given-names></name><name name-style="western"><surname>Nebogatkin</surname><given-names>IV</given-names></name></person-group> (<year>2016</year>) <source>Ticks in urban landscapes of Kyiv.</source><publisher-name>The II Schmalhausen Institute of Zoology of National Academy of Sciences of Ukraine</publisher-name>, <publisher-loc>Kyiv</publisher-loc>, <size units="page">195 pp</size>. [In Russian]</mixed-citation></ref><ref id="B323"><mixed-citation xmlns:xlink="http://www.w3.org/1999/xlink" xlink:type="simple"><person-group><name name-style="western"><surname>Podobivskyi</surname><given-names>SS</given-names></name><name name-style="western"><surname>Fedonyuk</surname><given-names>LY</given-names></name></person-group> (<year>2017</year>) <article-title>On the issue of species composition, biology, and significance of ixodid ticks of Western Ukraine. Naukovi Zapiski Ternopil’s’kogo Nacional’nogo Pedagogichnogo Universitetu Im. V. Gnatjuka. Ser.</article-title><source>Biologija</source><volume>2</volume>(<issue>69</issue>): <fpage>123</fpage>–<lpage>128</lpage>. [In Ukrainian]</mixed-citation></ref><ref id="B409"><mixed-citation xmlns:xlink="http://www.w3.org/1999/xlink" xlink:type="simple"><person-group><name name-style="western"><surname>Tokarsky</surname><given-names>VA</given-names></name><name name-style="western"><surname>Zorya</surname><given-names>AV</given-names></name></person-group> (<year>2007</year>) <article-title>Epizootological significance of the steppe marmot (<italic><tp:taxon-name><tp:taxon-name-part taxon-name-part-type="genus">Marmota</tp:taxon-name-part><tp:taxon-name-part taxon-name-part-type="species">bobak</tp:taxon-name-part><tp:taxon-name-part taxon-name-part-type="subspecies">bobak</tp:taxon-name-part></tp:taxon-name></italic> Müll., 1776). Visnik Harkivs’kogo nacional’nogo universitetu imeni VN Karazina.</article-title><source>Serija: Biologija</source><volume>5</volume>: <fpage>112</fpage>–<lpage>115</lpage>. [In Russian]</mixed-citation></ref><ref id="B230"><mixed-citation xmlns:xlink="http://www.w3.org/1999/xlink" xlink:type="simple"><person-group><name name-style="western"><surname>Kuznetsov</surname><given-names>VL</given-names></name><name name-style="western"><surname>Bondarev</surname><given-names>VY</given-names></name></person-group> (<year>2007</year>) Distribution of ticks (<tp:taxon-name><tp:taxon-name-part taxon-name-part-type="family">Ixodidae</tp:taxon-name-part></tp:taxon-name>) in the Lugansk region. ZOOCENOSIS–2007. Biodiversity and the role of animals in ecosystems. IV International Scientific Conference. Ukraine, Dnipropetrovsk, DNU, 343. [In Russian]</mixed-citation></ref><ref id="B346"><mixed-citation xmlns:xlink="http://www.w3.org/1999/xlink" xlink:type="simple"><person-group><name name-style="western"><surname>Rusev</surname><given-names>IT</given-names></name></person-group> (<year>2009</year>) <article-title>Species structure, number and biotope distribution of ticks in the north-western coast of the Black Sea. Visnik Odes’kogo Nacional’nogo Universitetu.</article-title><source>Biologija</source><volume>14</volume>(<issue>14</issue>): <fpage>89</fpage>–<lpage>101</lpage>. [In Russian]</mixed-citation></ref><ref id="B100"><mixed-citation xmlns:xlink="http://www.w3.org/1999/xlink" xlink:type="simple"><person-group><name name-style="western"><surname>Evstafiev</surname><given-names>IL</given-names></name></person-group> (<year>2017</year>) <article-title>Results of a 30-years-long investigation of small mammals in Crimea. Part 3. Parasites and epizootiology.</article-title><source>Praci Teriologichnoï Shkoli</source><volume>15</volume>: <fpage>111</fpage>–<lpage>135</lpage>. <ext-link xlink:href="10.15407/ptt2017.15.111" ext-link-type="doi" xlink:type="simple">https://doi.org/10.15407/ptt2017.15.111</ext-link> [In Russian]</mixed-citation></ref><ref id="B395"><mixed-citation xmlns:xlink="http://www.w3.org/1999/xlink" xlink:type="simple"><person-group><name name-style="western"><surname>Subbotina</surname><given-names>IA</given-names></name><name name-style="western"><surname>Osmolovsky</surname><given-names>AA</given-names></name></person-group> (<year>2022</year>) <article-title>Climatic features of parasitation and the prevalence of ixodid ticks in various territories of Viciebsk and Viciebsk District.</article-title><source>Agrarnyj Vestnik Verhnevolzh’ja</source><volume>3</volume>(<issue>40</issue>): <fpage>72</fpage>–<lpage>84</lpage>. [In Russian]</mixed-citation></ref><ref id="B59"><mixed-citation xmlns:xlink="http://www.w3.org/1999/xlink" xlink:type="simple"><person-group><name name-style="western"><surname>Bychkova</surname><given-names>EI</given-names></name><name name-style="western"><surname>Yakovich</surname><given-names>MM</given-names></name><name name-style="western"><surname>Fedorova</surname><given-names>IA</given-names></name></person-group> (<year>2015</year>) Environmental aspects of research of ixodid ticks (<tp:taxon-name><tp:taxon-name-part taxon-name-part-type="family">Ixodidae</tp:taxon-name-part></tp:taxon-name>) in Belarus. In: Conceptual and applied aspects of research and education in invertebrate zoology. Digest of materials of the IV International Conference. Izdatel’skij Dom Tomskogo Gosudarstvennogo Universiteta, Tomsk, 164–167. [In Russian]</mixed-citation></ref><ref id="B428"><mixed-citation xmlns:xlink="http://www.w3.org/1999/xlink" xlink:type="simple"><person-group><name name-style="western"><surname>Uspenskaya</surname><given-names>IG</given-names></name><name name-style="western"><surname>Georgita</surname><given-names>SD</given-names></name><name name-style="western"><surname>Movile</surname><given-names>AA</given-names></name><name name-style="western"><surname>Burlaku</surname><given-names>VI</given-names></name><name name-style="western"><surname>Gutsu</surname><given-names>AG</given-names></name><name name-style="western"><surname>Konovalov</surname><given-names>YN</given-names></name><name name-style="western"><surname>Melnik</surname><given-names>VN</given-names></name><name name-style="western"><surname>Kulbachnaya</surname><given-names>EW</given-names></name></person-group> (<year>2006</year>) Structure and dynamics of the faunistic complex of mammals and ixodid ticks in various landscape-faunistic zones of the territory of Moldova, their epizootological significance. Collection of Scientific Articles 130: 153.</mixed-citation></ref><ref id="B396"><mixed-citation xmlns:xlink="http://www.w3.org/1999/xlink" xlink:type="simple"><person-group><name name-style="western"><surname>Sukhiashvili</surname><given-names>R</given-names></name><name name-style="western"><surname>Zhgenti</surname><given-names>E</given-names></name><name name-style="western"><surname>Khmaladze</surname><given-names>E</given-names></name><name name-style="western"><surname>Burjanadze</surname><given-names>I</given-names></name><name name-style="western"><surname>Imnadze</surname><given-names>P</given-names></name><name name-style="western"><surname>Jiang</surname><given-names>J</given-names></name><name name-style="western"><surname>St. John</surname><given-names>H</given-names></name><name name-style="western"><surname>Farris</surname><given-names>ChM</given-names></name><name name-style="western"><surname>Gallagher</surname><given-names>T</given-names></name><name name-style="western"><surname>Obiso</surname><given-names>RJ</given-names></name><name name-style="western"><surname>Richards</surname><given-names>AL</given-names></name></person-group> (<year>2020</year>) <article-title>Identification and distribution of nine tick-borne spotted fever group rickettsiae in the country of Georgia.</article-title><source>Ticks and Tick-Borne Diseases</source><volume>11</volume>(<issue>5</issue>): <fpage>101470</fpage>. <ext-link xlink:href="10.1016/j.ttbdis.2020.101470" ext-link-type="doi" xlink:type="simple">https://doi.org/10.1016/j.ttbdis.2020.101470</ext-link></mixed-citation></ref><ref id="B79"><mixed-citation xmlns:xlink="http://www.w3.org/1999/xlink" xlink:type="simple"><person-group><name name-style="western"><surname>Dilbaryan</surname><given-names>KP</given-names></name><name name-style="western"><surname>Poghosyan</surname><given-names>TE</given-names></name></person-group> (<year>2018</year>) <article-title>Landscape adaptation of the <tp:taxon-name><tp:taxon-name-part taxon-name-part-type="family">Ixodidae</tp:taxon-name-part></tp:taxon-name> of the southern slope of Aragats mountain range.</article-title><source>Electronic Journal of Natural Sciences</source><volume>30</volume>(<issue>2</issue>): <fpage>47</fpage>–<lpage>49</lpage>.</mixed-citation></ref><ref id="B400"><mixed-citation xmlns:xlink="http://www.w3.org/1999/xlink" xlink:type="simple"><person-group><name name-style="western"><surname>Tanitovsky</surname><given-names>VA</given-names></name><name name-style="western"><surname>Maikanov</surname><given-names>NS</given-names></name></person-group> (<year>2018</year>) <article-title>Fauna of Ixodid ticks of West Kazakhstan and features of their distribution across the territory.</article-title><source>BҚMU Habarshysy</source><volume>2</volume>(<issue>70</issue>): <fpage>294</fpage>–<lpage>305</lpage>. [In Russian]</mixed-citation></ref><ref id="B43"><mixed-citation xmlns:xlink="http://www.w3.org/1999/xlink" xlink:type="simple"><person-group><name name-style="western"><surname>Bibikov</surname><given-names>DI</given-names></name><name name-style="western"><surname>Bibikova</surname><given-names>VA</given-names></name></person-group> (<year>2010</year>) <article-title>On the study of the dancing wheatear <italic><tp:taxon-name><tp:taxon-name-part taxon-name-part-type="genus">Oenanthe</tp:taxon-name-part><tp:taxon-name-part taxon-name-part-type="species">isabellina</tp:taxon-name-part></tp:taxon-name></italic> and its ectoparasites.</article-title><source>Rossijskij Ornitologicheskij Zhurnal</source><volume>19</volume>(<issue>562</issue>): <fpage>618</fpage>–<lpage>629</lpage>. [In Russian]</mixed-citation></ref><ref id="B12"><mixed-citation xmlns:xlink="http://www.w3.org/1999/xlink" xlink:type="simple"><person-group><name name-style="western"><surname>Amirova</surname><given-names>NA</given-names></name><name name-style="western"><surname>Pakizh</surname><given-names>VI</given-names></name><name name-style="western"><surname>Chepeliuk</surname><given-names>MA</given-names></name><name name-style="western"><surname>Suprun</surname><given-names>VG</given-names></name><name name-style="western"><surname>Sergeeva</surname><given-names>NI</given-names></name></person-group> (<year>1989</year>) <article-title>Ixodid ticks of Pavlodar Province and their participation in the circulation of tularemia infection.</article-title><source>Parazitologiia</source><volume>23</volume>(<issue>3</issue>): <fpage>267</fpage>–<lpage>274</lpage>. [In Russian]</mixed-citation></ref><ref id="B333"><mixed-citation xmlns:xlink="http://www.w3.org/1999/xlink" xlink:type="simple"><person-group><name name-style="western"><surname>Rapoport</surname><given-names>LP</given-names></name><name name-style="western"><surname>Kulemin</surname><given-names>MV</given-names></name><name name-style="western"><surname>Melnichuk</surname><given-names>EA</given-names></name><name name-style="western"><surname>Kobeshova</surname><given-names>ZhB</given-names></name><name name-style="western"><surname>Shokputov</surname><given-names>TM</given-names></name><name name-style="western"><surname>Atovullaeva</surname><given-names>LM</given-names></name><name name-style="western"><surname>Sailaubekuly</surname><given-names>R</given-names></name></person-group> (<year>2017</year>) <article-title>Ixodoid ticks on rodents in the deserts of South Kazakhstan.</article-title><source>Entmological Review</source><volume>97</volume>(<issue>7</issue>): <fpage>970</fpage>–<lpage>974</lpage>. <ext-link xlink:href="10.1134/S0013873817070119" ext-link-type="doi" xlink:type="simple">https://doi.org/10.1134/S0013873817070119</ext-link></mixed-citation></ref><ref id="B354"><mixed-citation xmlns:xlink="http://www.w3.org/1999/xlink" xlink:type="simple"><person-group><name name-style="western"><surname>Sarsenbaeva</surname><given-names>BT</given-names></name><name name-style="western"><surname>Kazangapov</surname><given-names>KZ</given-names></name><name name-style="western"><surname>Uzenbekov</surname><given-names>ShB</given-names></name><name name-style="western"><surname>Kopkova</surname><given-names>AI</given-names></name><name name-style="western"><surname>Shonshabaeva</surname><given-names>DT</given-names></name><name name-style="western"><surname>Kusepbaeva</surname><given-names>JO</given-names></name><name name-style="western"><surname>Nurbaev</surname><given-names>KT</given-names></name></person-group> (<year>2016</year>) Fauna of mammals and their ectoparasites of the Talas and Kyrgyz Alatau of the Jambul region. Zhurnal (3): 50. [In Russian]</mixed-citation></ref><ref id="B1"><mixed-citation xmlns:xlink="http://www.w3.org/1999/xlink" xlink:type="simple"><person-group><name name-style="western"><surname>Abdikarimov</surname><given-names>ST</given-names></name><name name-style="western"><surname>Ibragimov</surname><given-names>ES</given-names></name><name name-style="western"><surname>Egembergenov</surname><given-names>CE</given-names></name></person-group> (<year>2018</year>) <article-title>Current epizootic condition of natural plague foci in Kyrgyz republic and measures aimed at provision of epidemiological welfare as regards plague.</article-title><source>Problemy Osobo Opasnyh Infekcij</source><volume>2</volume>: <fpage>45</fpage>–<lpage>48</lpage>. <ext-link xlink:href="10.21055/0370-1069-2018-2-45-48" ext-link-type="doi" xlink:type="simple">https://doi.org/10.21055/0370-1069-2018-2-45-48</ext-link> [In Russian]</mixed-citation></ref><ref id="B8"><mixed-citation xmlns:xlink="http://www.w3.org/1999/xlink" xlink:type="simple"><person-group><name name-style="western"><surname>Akyshova</surname><given-names>B</given-names></name><name name-style="western"><surname>Chen</surname><given-names>YN</given-names></name><name name-style="western"><surname>Chen</surname><given-names>J</given-names></name></person-group> (<year>2022</year>) <article-title>Abundance of ectoparasitic ticks and mites (<tp:taxon-name><tp:taxon-name-part taxon-name-part-type="subclass">Acari</tp:taxon-name-part></tp:taxon-name>: <tp:taxon-name><tp:taxon-name-part taxon-name-part-type="order">Ixodida</tp:taxon-name-part></tp:taxon-name>, <tp:taxon-name><tp:taxon-name-part taxon-name-part-type="order">Mesostigmata</tp:taxon-name-part></tp:taxon-name>, <tp:taxon-name><tp:taxon-name-part taxon-name-part-type="order">Trombidiformes</tp:taxon-name-part></tp:taxon-name>) on rodents in the Alamedin Gorge of Kyrgyz Range, Kyrgyzstan.</article-title><source>Systematic and Applied Acarology</source><volume>27</volume>(<issue>6</issue>): <fpage>1120</fpage>–<lpage>1131</lpage>. <ext-link xlink:href="10.11158/saa.27.6.11" ext-link-type="doi" xlink:type="simple">https://doi.org/10.11158/saa.27.6.11</ext-link></mixed-citation></ref><ref id="B104"><mixed-citation xmlns:xlink="http://www.w3.org/1999/xlink" xlink:type="simple"><person-group><name name-style="western"><surname>Fedorova</surname><given-names>SJ</given-names></name></person-group> (<year>2012b</year>) Ixodid ticks (<tp:taxon-name><tp:taxon-name-part taxon-name-part-type="family">Ixodidae</tp:taxon-name-part></tp:taxon-name>) of mammals of the Northern Tien Shan. Materials of the International Conference «WILDLIFE OF KAZAKHSTAN AND ADJACENT AREAS» devoted to the 80<sup>th</sup> anniversary of the Institute of Zoology, 175. [In Russian]</mixed-citation></ref><ref id="B106"><mixed-citation xmlns:xlink="http://www.w3.org/1999/xlink" xlink:type="simple"><person-group><name name-style="western"><surname>Fedorova</surname><given-names>SJ</given-names></name></person-group> (<year>2021</year>) <article-title>Faunal complex of hard ticks of mammals of the Chuy Valley at different stages of parasitological research.</article-title><source>Issledovanie Zhivoj Prirody Kyrgyzstana</source><volume>2</volume>: <fpage>117</fpage>–<lpage>121</lpage>. [In Russian]</mixed-citation></ref><ref id="B207"><mixed-citation xmlns:xlink="http://www.w3.org/1999/xlink" xlink:type="simple"><person-group><name name-style="western"><surname>Kochkareva</surname><given-names>AV</given-names></name><name name-style="western"><surname>Zagniborodova</surname><given-names>EN</given-names></name><name name-style="western"><surname>Zhernovov</surname><given-names>IV</given-names></name><name name-style="western"><surname>Zaitseva</surname><given-names>VI</given-names></name><name name-style="western"><surname>Shilenko</surname><given-names>VI</given-names></name><name name-style="western"><surname>Zabegalova</surname><given-names>MN</given-names></name><name name-style="western"><surname>Avakov</surname><given-names>SM</given-names></name><name name-style="western"><surname>Tashliev</surname><given-names>AO</given-names></name><name name-style="western"><surname>Belskaya</surname><given-names>GS</given-names></name><name name-style="western"><surname>Vazhev</surname><given-names>AP</given-names></name></person-group> (<year>1971</year>) <article-title>Distribution of <tp:taxon-name><tp:taxon-name-part taxon-name-part-type="superfamily">Ixodoidea</tp:taxon-name-part></tp:taxon-name> ticks in Turkmenistan. Izvestija AN TSSR.</article-title><source>Serija Biologicheskih Nauk</source><volume>5</volume>: <fpage>36</fpage>–<lpage>42</lpage>.</mixed-citation></ref><ref id="B272"><mixed-citation xmlns:xlink="http://www.w3.org/1999/xlink" xlink:type="simple"><person-group><name name-style="western"><surname>Muratbekov</surname><given-names>YM</given-names></name></person-group> (<year>1954</year>) <article-title>To the question of zoogeography of ixodid ticks in the Tashkent region.</article-title><source>Trudy Instituta Zoologii I Parasitologii AN UzSSR</source><volume>3</volume>: <fpage>7</fpage>–<lpage>16</lpage>. [In Russian]</mixed-citation></ref><ref id="B255"><mixed-citation xmlns:xlink="http://www.w3.org/1999/xlink" xlink:type="simple"><person-group><name name-style="western"><surname>Manilova</surname><given-names>EA</given-names></name><name name-style="western"><surname>Shakhmatov</surname><given-names>GN</given-names></name></person-group> (<year>2008</year>) <article-title>Parasite fauna of wild and domestic animals of the reserve “Tigrovaya Balka”. Izvestija Akademii Nauk Respubliki Tadzhikistan.</article-title><source>Otdelenie Biologicheskih I Medicinskih Nauk</source><volume>3</volume>: <fpage>50</fpage>–<lpage>56</lpage>. [In Russian]</mixed-citation></ref><ref id="B413"><mixed-citation xmlns:xlink="http://www.w3.org/1999/xlink" xlink:type="simple"><person-group><name name-style="western"><surname>Tsapko</surname><given-names>NV</given-names></name></person-group> (<year>2020</year>) <article-title>A checklist of the ticks (<tp:taxon-name><tp:taxon-name-part taxon-name-part-type="subclass">Acari</tp:taxon-name-part></tp:taxon-name>: <tp:taxon-name><tp:taxon-name-part taxon-name-part-type="family">Ixodidae</tp:taxon-name-part></tp:taxon-name>) of Russia.</article-title><source>Parazitologiya</source><volume>54</volume>(<issue>4</issue>): <fpage>341</fpage>–<lpage>352</lpage>. <ext-link xlink:href="10.31857/S1234567806040069" ext-link-type="doi" xlink:type="simple">https://doi.org/10.31857/S1234567806040069</ext-link> [In Russian]</mixed-citation></ref><ref id="B125"><mixed-citation xmlns:xlink="http://www.w3.org/1999/xlink" xlink:type="simple"><person-group><name name-style="western"><surname>Filippova</surname><given-names>NA</given-names></name></person-group> (<year>2011</year>) <article-title>Characteristic features of biodiversity in European ixodid ticks (<tp:taxon-name><tp:taxon-name-part taxon-name-part-type="subclass">Acari</tp:taxon-name-part></tp:taxon-name>, <tp:taxon-name><tp:taxon-name-part taxon-name-part-type="family">Ixodidae</tp:taxon-name-part></tp:taxon-name>) as vectors of diseses with natural foci.</article-title><source>Parazitologiia</source><volume>45</volume>(<issue>3</issue>): <fpage>161</fpage>–<lpage>181</lpage>. [In Russian]</mixed-citation></ref><ref id="B455"><mixed-citation xmlns:xlink="http://www.w3.org/1999/xlink" xlink:type="simple"><person-group><name name-style="western"><surname>Zimina</surname><given-names>YV</given-names></name><name name-style="western"><surname>Birulya</surname><given-names>NB</given-names></name><name name-style="western"><surname>Berezin</surname><given-names>VV</given-names></name></person-group> (<year>1965</year>) <article-title>Materials of zoological and parasitological characteristics of Crimean hemorrhagic fever in the Astrakhan region.</article-title><source>Trudy Instituta Poliomyelita I Virusnogo Encephalita</source><volume>7</volume>: <fpage>288</fpage>–<lpage>395</lpage>. [In Russian]</mixed-citation></ref><ref id="B456"><mixed-citation xmlns:xlink="http://www.w3.org/1999/xlink" xlink:type="simple"><person-group><name name-style="western"><surname>Zimina</surname><given-names>YV</given-names></name><name name-style="western"><surname>Kulikova</surname><given-names>LN</given-names></name><name name-style="western"><surname>Salko</surname><given-names>VN</given-names></name><name name-style="western"><surname>Kovtunov</surname><given-names>AI</given-names></name></person-group> (<year>1996</year>) Ixodid ticks of the Astrakhan region, their role in the formation of natural foci and the transmission of arboviruses to humans. In: Issues of Rickettsiology and Virology (Collection of Scientific Papers). Astrakhan’-Moskva, 58–62. [In Russian]</mixed-citation></ref><ref id="B411"><mixed-citation xmlns:xlink="http://www.w3.org/1999/xlink" xlink:type="simple"><person-group><name name-style="western"><surname>Tsapko</surname><given-names>NV</given-names></name></person-group> (<year>2017</year>) <article-title>Tick <italic><tp:taxon-name><tp:taxon-name-part taxon-name-part-type="genus">Ixodes</tp:taxon-name-part><tp:taxon-name-part taxon-name-part-type="species">kaiseri</tp:taxon-name-part></tp:taxon-name></italic> (<tp:taxon-name><tp:taxon-name-part taxon-name-part-type="subclass">Acari</tp:taxon-name-part></tp:taxon-name>, <tp:taxon-name><tp:taxon-name-part taxon-name-part-type="family">Ixodidae</tp:taxon-name-part></tp:taxon-name>) in the North Caucasus and Transcaucasia according to the material from the collection of the Stavropol Anti-Plague Institute.</article-title><source>Parazitologiia</source><volume>51</volume>(<issue>6</issue>): <fpage>528</fpage>–<lpage>533</lpage>. [In Russian]</mixed-citation></ref><ref id="B93"><mixed-citation xmlns:xlink="http://www.w3.org/1999/xlink" xlink:type="simple"><person-group><name name-style="western"><surname>Emelyanova</surname><given-names>ND</given-names></name></person-group> (<year>1979</year>) <article-title>Taxonomic status of ixodid ticks of the genus <italic><tp:taxon-name><tp:taxon-name-part taxon-name-part-type="genus">Pholeoixodes</tp:taxon-name-part></tp:taxon-name></italic> within the subfamily <tp:taxon-name><tp:taxon-name-part taxon-name-part-type="subfamily">Ixodinae</tp:taxon-name-part></tp:taxon-name> and its division into subgenera.</article-title> In: <person-group><name name-style="western"><surname>Efimov</surname><given-names>MV</given-names></name><name name-style="western"><surname>Pronin</surname><given-names>NM</given-names></name></person-group> (<role>Eds</role>) <issue-title>Zooparasitologiya bassejna ozera Bajkal.</issue-title><source>Akad. nauk SSSR, Sib. Otd. Buret. Filial, Otd. Biol., Ulan-Ude</source>, <fpage>5</fpage>–<lpage>27</lpage>. [In Russian]</mixed-citation></ref><ref id="B132"><mixed-citation xmlns:xlink="http://www.w3.org/1999/xlink" xlink:type="simple"><person-group><name name-style="western"><surname>Filippova</surname><given-names>NA</given-names></name><name name-style="western"><surname>Panova</surname><given-names>IV</given-names></name></person-group> (<year>2000</year>) <article-title>Intraspecific variation of nest ambushing tick <italic><tp:taxon-name><tp:taxon-name-part taxon-name-part-type="genus">Ixodes</tp:taxon-name-part><tp:taxon-name-part taxon-name-part-type="species">crenulatus</tp:taxon-name-part></tp:taxon-name></italic> (<tp:taxon-name><tp:taxon-name-part taxon-name-part-type="family">Ixodidae</tp:taxon-name-part></tp:taxon-name>).</article-title><source>Parazitologiia</source><volume>34</volume>: <fpage>265</fpage>–<lpage>279</lpage>. [In Russian]</mixed-citation></ref></ref-list></tp:taxon-treatment>
