# Supplementary material for: ﻿Checklist of hosts, illustrated geographical range, and ecology of tick species from the genus Ixodes (Acari, Ixodidae) in Russia and other post-Soviet countries
Source: Zookeys. 2024 May 14;1201:255–343. doi: 10.3897/zookeys.1201.115467 (PMC11109513; doi:10.3897/zookeys.1201.115467)
Supplement: XML Treatment for Ixodes hexagonus [file zookeys.1201.115467-treatment25.xml]

<!DOCTYPE tp:taxon-treatment
  PUBLIC "-//TaxonX//DTD Taxonomic Treatment Publishing DTD v0 20100105//EN" "tax-treatment-NSO.dtd">
<tp:taxon-treatment xmlns:tp="http://www.plazi.org/taxpub"><tp:treatment-meta><kwd-group><label>Taxon classification</label><kwd>
                  <named-content content-type="kingdom">Animalia</named-content>
                </kwd><kwd>
                  <named-content content-type="order">Ixodida</named-content>
                </kwd><kwd>
                  <named-content content-type="family">Ixodidae</named-content>
                </kwd></kwd-group><mixed-citation publication-type="journal"><person-group><name><surname>Fedorov</surname><given-names>Denis</given-names></name><name><surname>Hornok</surname><given-names>Sándor</given-names></name></person-group><article-title>﻿Checklist of hosts, illustrated geographical range, and ecology of tick species from the genus <italic><tp:taxon-name><tp:taxon-name-part taxon-name-part-type="genus" reg="Ixodes">Ixodes</tp:taxon-name-part></tp:taxon-name></italic> (<tp:taxon-name><tp:taxon-name-part taxon-name-part-type="subclass">Acari</tp:taxon-name-part></tp:taxon-name>, <tp:taxon-name><tp:taxon-name-part taxon-name-part-type="family">Ixodidae</tp:taxon-name-part></tp:taxon-name>) in Russia and other post-Soviet countries</article-title><source>Zookeys</source><day>14</day><month>05</month><year>2024</year><volume>1201</volume><fpage>255</fpage><lpage>343</lpage><pub-id pub-id-type="doi">10.3897/zookeys.1201.115467</pub-id></mixed-citation></tp:treatment-meta><tp:nomenclature><label>﻿</label><tp:taxon-name>
                <object-id xmlns:xlink="http://www.w3.org/1999/xlink" content-type="arpha" xlink:type="simple">671A2F1E-AF9C-5B24-9023-C6B9BAACE49F</object-id>
                <tp:taxon-name-part taxon-name-part-type="genus" reg="Ixodes">Ixodes</tp:taxon-name-part>
                <tp:taxon-name-part taxon-name-part-type="species" reg="hexagonus">hexagonus</tp:taxon-name-part>
              </tp:taxon-name><tp:taxon-authority>Leach, 1815</tp:taxon-authority><tp:nomenclature-citation-list><tp:nomenclature-citation><tp:taxon-name>
                    <tp:taxon-name-part taxon-name-part-type="genus" reg="Ixodes">Ixodes</tp:taxon-name-part>
                    <tp:taxon-name-part taxon-name-part-type="species" reg="hexagonus">hexagonus</tp:taxon-name-part>
                  </tp:taxon-name><comment>Leach, 1815: 397; Morel and Pérez 1973: 275.</comment></tp:nomenclature-citation><tp:nomenclature-citation><tp:taxon-name>
                    <tp:taxon-name-part taxon-name-part-type="genus" reg="Ixodes">Ixodes</tp:taxon-name-part>
                    <tp:taxon-name-part taxon-name-part-type="species" reg="autumnalis">autumnalis</tp:taxon-name-part>
                  </tp:taxon-name><comment>Leach: <xref ref-type="bibr" rid="B288">Neumann 1911</xref>: 17.</comment></tp:nomenclature-citation><tp:nomenclature-citation><tp:taxon-name>
                    <tp:taxon-name-part taxon-name-part-type="genus" reg="Ixodes">Ixodes</tp:taxon-name-part>
                    <tp:taxon-name-part taxon-name-part-type="species" reg="erinacei">erinacei</tp:taxon-name-part>
                  </tp:taxon-name><comment>Audouin: <xref ref-type="bibr" rid="B288">Neumann 1911</xref>: 17.</comment></tp:nomenclature-citation><tp:nomenclature-citation><tp:taxon-name>
                    <tp:taxon-name-part taxon-name-part-type="genus" reg="Ixodes">Ixodes</tp:taxon-name-part>
                    <tp:taxon-name-part taxon-name-part-type="species" reg="auricularis">auricularis</tp:taxon-name-part>
                  </tp:taxon-name><comment>Robineau-Desvoidy: Morel and Pérez 1973: 275.</comment></tp:nomenclature-citation><tp:nomenclature-citation><tp:taxon-name>
                    <tp:taxon-name-part taxon-name-part-type="genus" reg="Ixodes">Ixodes</tp:taxon-name-part>
                    <tp:taxon-name-part taxon-name-part-type="species" reg="sexpunctatus">sexpunctatus</tp:taxon-name-part>
                  </tp:taxon-name><comment>Koch: <xref ref-type="bibr" rid="B288">Neumann 1911</xref>: 17.</comment></tp:nomenclature-citation><tp:nomenclature-citation><tp:taxon-name>
                    <tp:taxon-name-part taxon-name-part-type="genus" reg="Ixodes">Ixodes</tp:taxon-name-part>
                    <tp:taxon-name-part taxon-name-part-type="species" reg="vulpis">vulpis</tp:taxon-name-part>
                  </tp:taxon-name><comment>Pagenstecher: <xref ref-type="bibr" rid="B288">Neumann 1911</xref>: 17.</comment></tp:nomenclature-citation><tp:nomenclature-citation><tp:taxon-name>
                    <tp:taxon-name-part taxon-name-part-type="genus" reg="Ixodes">Ixodes</tp:taxon-name-part>
                    <tp:taxon-name-part taxon-name-part-type="species" reg="erinaceus">erinaceus</tp:taxon-name-part>
                  </tp:taxon-name><comment>Audouin: <xref ref-type="bibr" rid="B288">Neumann 1911</xref>: 17.</comment></tp:nomenclature-citation></tp:nomenclature-citation-list></tp:nomenclature><tp:treatment-sec sec-type="Recorded hosts" id="SECID0EW2GK"><title>Recorded hosts.</title><p><bold><tp:taxon-name><tp:taxon-name-part taxon-name-part-type="class">Mammalia</tp:taxon-name-part></tp:taxon-name></bold>: <italic><tp:taxon-name><tp:taxon-name-part taxon-name-part-type="genus" reg="Bos">Bos</tp:taxon-name-part><tp:taxon-name-part taxon-name-part-type="species" reg="taurus">taurus</tp:taxon-name-part></tp:taxon-name></italic> Linnaeus (cattle), <italic><tp:taxon-name><tp:taxon-name-part taxon-name-part-type="genus" reg="Canis">Canis</tp:taxon-name-part><tp:taxon-name-part taxon-name-part-type="species" reg="familiaris">familiaris</tp:taxon-name-part></tp:taxon-name></italic> (domestic dog), <italic><tp:taxon-name><tp:taxon-name-part taxon-name-part-type="genus" reg="Erinaceus">Erinaceus</tp:taxon-name-part><tp:taxon-name-part taxon-name-part-type="species" reg="europaeus">europaeus</tp:taxon-name-part></tp:taxon-name></italic> (European hedgehog), <italic><tp:taxon-name><tp:taxon-name-part taxon-name-part-type="genus" reg="Felis">Felis</tp:taxon-name-part><tp:taxon-name-part taxon-name-part-type="species" reg="catus">catus</tp:taxon-name-part></tp:taxon-name></italic> (domestic cat), <italic><tp:taxon-name><tp:taxon-name-part taxon-name-part-type="genus" reg="Lutra">Lutra</tp:taxon-name-part><tp:taxon-name-part taxon-name-part-type="species" reg="lutra">lutra</tp:taxon-name-part></tp:taxon-name></italic> (Linnaeus) (Eurasian otter), <italic><tp:taxon-name><tp:taxon-name-part taxon-name-part-type="genus" reg="Meles">Meles</tp:taxon-name-part><tp:taxon-name-part taxon-name-part-type="species" reg="meles">meles</tp:taxon-name-part></tp:taxon-name></italic> (Eurasian badger), <italic><tp:taxon-name><tp:taxon-name-part taxon-name-part-type="genus" reg="Mustela">Mustela</tp:taxon-name-part><tp:taxon-name-part taxon-name-part-type="species" reg="erminea">erminea</tp:taxon-name-part></tp:taxon-name></italic> (stoat), <italic><tp:taxon-name><tp:taxon-name-part taxon-name-part-type="genus" reg="Mustela">Mustela</tp:taxon-name-part><tp:taxon-name-part taxon-name-part-type="species" reg="nivalis">nivalis</tp:taxon-name-part></tp:taxon-name></italic> (least weasel), <italic><tp:taxon-name><tp:taxon-name-part taxon-name-part-type="genus" reg="Mustela">Mustela</tp:taxon-name-part><tp:taxon-name-part taxon-name-part-type="species" reg="putorius">putorius</tp:taxon-name-part></tp:taxon-name></italic> Linnaeus (European polecat), <italic><tp:taxon-name><tp:taxon-name-part taxon-name-part-type="genus" reg="Oryctolagus">Oryctolagus</tp:taxon-name-part><tp:taxon-name-part taxon-name-part-type="species" reg="cuniculus">cuniculus</tp:taxon-name-part></tp:taxon-name></italic> (Linnaeus) (European rabbit), <italic><tp:taxon-name><tp:taxon-name-part taxon-name-part-type="genus" reg="Ovis">Ovis</tp:taxon-name-part><tp:taxon-name-part taxon-name-part-type="species" reg="aries">aries</tp:taxon-name-part></tp:taxon-name></italic> (sheep), <italic><tp:taxon-name><tp:taxon-name-part taxon-name-part-type="genus" reg="Rattus">Rattus</tp:taxon-name-part><tp:taxon-name-part taxon-name-part-type="species" reg="norvegicus">norvegicus</tp:taxon-name-part></tp:taxon-name></italic> (brown rat), <italic><tp:taxon-name><tp:taxon-name-part taxon-name-part-type="genus" reg="Vulpes">Vulpes</tp:taxon-name-part><tp:taxon-name-part taxon-name-part-type="species" reg="vulpes">vulpes</tp:taxon-name-part></tp:taxon-name></italic> (red fox) (<xref ref-type="bibr" rid="B117">Filippova 1977</xref>).</p><p><bold><tp:taxon-name><tp:taxon-name-part taxon-name-part-type="class">Aves</tp:taxon-name-part></tp:taxon-name></bold>: <italic><tp:taxon-name><tp:taxon-name-part taxon-name-part-type="genus" reg="Turdus">Turdus</tp:taxon-name-part><tp:taxon-name-part taxon-name-part-type="species" reg="merula">merula</tp:taxon-name-part></tp:taxon-name></italic> (common blackbird) (<xref ref-type="bibr" rid="B117">Filippova 1977</xref>).</p></tp:treatment-sec><tp:treatment-sec sec-type="Recorded locations" id="SECID0EMBHK"><title>Recorded locations</title><p><bold>(Fig. <xref ref-type="fig" rid="F25">25</xref>). Ukraine</bold>: outskirts of Kyiv, Khmelnytskyi Oblast (<xref ref-type="bibr" rid="B236">Levytska et al. 2021</xref>), the North-Western seacoast of the Black Sea (<xref ref-type="bibr" rid="B346">Rusev 2009</xref>), Zakarpattia Oblast (the rural locality Malyi Berezny) (<xref ref-type="bibr" rid="B111">Filippova 1961</xref>).</p><fig id="F25" position="float" orientation="portrait"><object-id xmlns:xlink="http://www.w3.org/1999/xlink" content-type="doi" xlink:type="simple">10.3897/zookeys.1201.115467.figure25</object-id><object-id xmlns:xlink="http://www.w3.org/1999/xlink" content-type="arpha" xlink:type="simple">859BAE1A-D916-554D-9280-AA85AE7FD3FF</object-id><label>Figure 25.</label><caption><p>Map of Russia and neighboring countries showing the locations where <italic><tp:taxon-name><tp:taxon-name-part taxon-name-part-type="genus" reg="Ixodes">Ixodes</tp:taxon-name-part><tp:taxon-name-part taxon-name-part-type="species" reg="hexagonus">hexagonus</tp:taxon-name-part></tp:taxon-name></italic> was reported.</p></caption><graphic xmlns:xlink="http://www.w3.org/1999/xlink" xlink:href="zookeys-1201-255_article-115467__-g025.jpg" position="float" orientation="portrait" xlink:type="simple" id="oo_1049211.jpg"><uri content-type="original_file" xlink:type="simple">https://binary.pensoft.net/fig/1049211</uri></graphic></fig></tp:treatment-sec><tp:treatment-sec sec-type="ecology" id="SECID0E4CHK"><title>Ecology and other information.</title><p><italic><tp:taxon-name><tp:taxon-name-part taxon-name-part-type="genus" reg="Ixodes">Ixodes</tp:taxon-name-part><tp:taxon-name-part taxon-name-part-type="species" reg="hexagonus">hexagonus</tp:taxon-name-part></tp:taxon-name></italic> is a typical nidicolous parasite of carnivores and hedgehogs. It has certain morphological similarities to <italic><tp:taxon-name><tp:taxon-name-part taxon-name-part-type="genus" reg="Ixodes">I.</tp:taxon-name-part><tp:taxon-name-part taxon-name-part-type="species" reg="crenulatus">crenulatus</tp:taxon-name-part></tp:taxon-name></italic> and <italic><tp:taxon-name><tp:taxon-name-part taxon-name-part-type="genus" reg="Ixodes">I.</tp:taxon-name-part><tp:taxon-name-part taxon-name-part-type="species" reg="kaiseri">kaiseri</tp:taxon-name-part></tp:taxon-name></italic> and has common sympatric zones with this species along its range (<xref ref-type="bibr" rid="B120">Filippova 1999</xref>). Ukraine is the only country of the former Soviet Union, on the territory of which this European species is present in the tick fauna (<xref ref-type="bibr" rid="B117">Filippova 1977</xref>). In general <italic><tp:taxon-name><tp:taxon-name-part taxon-name-part-type="genus" reg="Ixodes">I.</tp:taxon-name-part><tp:taxon-name-part taxon-name-part-type="species" reg="hexagonus">hexagonus</tp:taxon-name-part></tp:taxon-name></italic> was detected quite rarely in Ukraine, and almost always in the west of Ukraine and mainly from hedgehogs (<xref ref-type="bibr" rid="B211">Kolonin 2009</xref>). <xref ref-type="bibr" rid="B7">Akimov and Nebogatkin (2016)</xref> assumed that it can be found in the vicinity of Kyiv, and eventually it was confirmed by <xref ref-type="bibr" rid="B236">Levytska et al. (2021)</xref>. Rare occasional human bites have been recorded (<xref ref-type="bibr" rid="B344">Rosický and Weiser 1952</xref>; <xref ref-type="bibr" rid="B19">Arthur 1963</xref>; <xref ref-type="bibr" rid="B58">Bursali et al. 2012</xref>).</p></tp:treatment-sec><ref-list><ref id="B288"><mixed-citation xmlns:xlink="http://www.w3.org/1999/xlink" xlink:type="simple"><person-group><name name-style="western"><surname>Neumann</surname><given-names>LG</given-names></name></person-group> (<year>1911</year>) <article-title><tp:taxon-name><tp:taxon-name-part taxon-name-part-type="family">Ixodidae</tp:taxon-name-part></tp:taxon-name>.</article-title><source>Das Tierreich</source><volume>26</volume>: <fpage>1</fpage>–<lpage>169</lpage>. <ext-link xlink:href="10.5962/bhl.title.22339" ext-link-type="doi" xlink:type="simple">https://doi.org/10.5962/bhl.title.22339</ext-link> [In German]</mixed-citation></ref><ref id="B117"><mixed-citation xmlns:xlink="http://www.w3.org/1999/xlink" xlink:type="simple"><person-group><name name-style="western"><surname>Filippova</surname><given-names>NA</given-names></name></person-group> (<year>1977</year>) <source>Ixodid ticks subfamily <tp:taxon-name><tp:taxon-name-part taxon-name-part-type="subfamily">Ixodinae</tp:taxon-name-part></tp:taxon-name>. <tp:taxon-name><tp:taxon-name-part taxon-name-part-type="class">Arachnida</tp:taxon-name-part></tp:taxon-name>. Vol. 4. Fauna of the USSR.</source><publisher-name>Nauka</publisher-name>, <publisher-loc>Leningrad</publisher-loc>, <size units="page">396 pp</size>. [In Russian]</mixed-citation></ref><ref id="B236"><mixed-citation xmlns:xlink="http://www.w3.org/1999/xlink" xlink:type="simple"><person-group><name name-style="western"><surname>Levytska</surname><given-names>V</given-names></name><name name-style="western"><surname>Mushinsky</surname><given-names>AB</given-names></name><name name-style="western"><surname>Zubrikova</surname><given-names>D</given-names></name><name name-style="western"><surname>Blanarova</surname><given-names>L</given-names></name><name name-style="western"><surname>Długosz</surname><given-names>E</given-names></name><name name-style="western"><surname>Vichova</surname><given-names>B</given-names></name><name name-style="western"><surname>Slivinska</surname><given-names>KA</given-names></name><name name-style="western"><surname>Gajewski</surname><given-names>Z</given-names></name><name name-style="western"><surname>Gizinski</surname><given-names>S</given-names></name><name name-style="western"><surname>Liu</surname><given-names>Sh</given-names></name><name name-style="western"><surname>Zhou</surname><given-names>L</given-names></name><name name-style="western"><surname>Rogovskyy</surname><given-names>AS</given-names></name></person-group> (<year>2021</year>) <article-title>Detection of pathogens in ixodid ticks collected from animals and vegetation in five regions of Ukraine.</article-title><source>Ticks and Tick-Borne Diseases</source><volume>12</volume>(<issue>1</issue>): <fpage>101586</fpage>. <ext-link xlink:href="10.1016/j.ttbdis.2020.101586" ext-link-type="doi" xlink:type="simple">https://doi.org/10.1016/j.ttbdis.2020.101586</ext-link></mixed-citation></ref><ref id="B346"><mixed-citation xmlns:xlink="http://www.w3.org/1999/xlink" xlink:type="simple"><person-group><name name-style="western"><surname>Rusev</surname><given-names>IT</given-names></name></person-group> (<year>2009</year>) <article-title>Species structure, number and biotope distribution of ticks in the north-western coast of the Black Sea. Visnik Odes’kogo Nacional’nogo Universitetu.</article-title><source>Biologija</source><volume>14</volume>(<issue>14</issue>): <fpage>89</fpage>–<lpage>101</lpage>. [In Russian]</mixed-citation></ref><ref id="B111"><mixed-citation xmlns:xlink="http://www.w3.org/1999/xlink" xlink:type="simple"><person-group><name name-style="western"><surname>Filippova</surname><given-names>NA</given-names></name></person-group> (<year>1961</year>) <article-title>Contribution to the taxonomy of ticks of the <italic><tp:taxon-name><tp:taxon-name-part taxon-name-part-type="genus"/><tp:taxon-name-part taxon-name-part-type="species">crenulatus</tp:taxon-name-part></tp:taxon-name></italic> group (<tp:taxon-name><tp:taxon-name-part taxon-name-part-type="family">Ixodidae</tp:taxon-name-part></tp:taxon-name>, <italic><tp:taxon-name><tp:taxon-name-part taxon-name-part-type="genus">Ixodes</tp:taxon-name-part></tp:taxon-name></italic>, <italic><tp:taxon-name><tp:taxon-name-part taxon-name-part-type="genus">Pholeoixodes</tp:taxon-name-part></tp:taxon-name></italic>).</article-title><source>Parazitologicheskij Sbornik AN SSSR</source><volume>20</volume>: <fpage>226</fpage>–<lpage>247</lpage>. [In Russian]</mixed-citation></ref><ref id="B120"><mixed-citation xmlns:xlink="http://www.w3.org/1999/xlink" xlink:type="simple"><person-group><name name-style="western"><surname>Filippova</surname><given-names>NA</given-names></name></person-group> (<year>1999</year>) <article-title>Sympatry of closely related species of ixodid ticks and its possible role in parasitic systems of natural foci of transmissive diseases.</article-title><source>Parazitologiia</source><volume>33</volume>(<issue>3</issue>): <fpage>223</fpage>–<lpage>241</lpage>. [In Russian]</mixed-citation></ref><ref id="B211"><mixed-citation xmlns:xlink="http://www.w3.org/1999/xlink" xlink:type="simple"><person-group><name name-style="western"><surname>Kolonin</surname><given-names>GV</given-names></name></person-group> (<year>2009</year>) Fauna of ixodid ticks of the world. <ext-link xlink:href="http://www.kolonin.org/" ext-link-type="uri" xlink:type="simple">http://www.kolonin.org/</ext-link></mixed-citation></ref><ref id="B7"><mixed-citation xmlns:xlink="http://www.w3.org/1999/xlink" xlink:type="simple"><person-group><name name-style="western"><surname>Akimov</surname><given-names>IA</given-names></name><name name-style="western"><surname>Nebogatkin</surname><given-names>IV</given-names></name></person-group> (<year>2016</year>) <source>Ticks in urban landscapes of Kyiv.</source><publisher-name>The II Schmalhausen Institute of Zoology of National Academy of Sciences of Ukraine</publisher-name>, <publisher-loc>Kyiv</publisher-loc>, <size units="page">195 pp</size>. [In Russian]</mixed-citation></ref><ref id="B344"><mixed-citation xmlns:xlink="http://www.w3.org/1999/xlink" xlink:type="simple"><person-group><name name-style="western"><surname>Rosický</surname><given-names>B</given-names></name><name name-style="western"><surname>Weiser</surname><given-names>J</given-names></name></person-group> (<year>1952</year>) Family <tp:taxon-name><tp:taxon-name-part taxon-name-part-type="family">Ixodidae</tp:taxon-name-part></tp:taxon-name> - Ticks. In: Pests of Human Health II. Natural Sciences, Prague, Czech Republic, 512–582.</mixed-citation></ref><ref id="B19"><mixed-citation xmlns:xlink="http://www.w3.org/1999/xlink" xlink:type="simple"><person-group><name name-style="western"><surname>Arthur</surname><given-names>DR</given-names></name></person-group> (<year>1963</year>) <source>British ticks.</source><publisher-name>Butterworths</publisher-name>, <publisher-loc>London</publisher-loc>, <size units="page">213 pp</size>.</mixed-citation></ref><ref id="B58"><mixed-citation xmlns:xlink="http://www.w3.org/1999/xlink" xlink:type="simple"><person-group><name name-style="western"><surname>Bursali</surname><given-names>A</given-names></name><name name-style="western"><surname>Keskin</surname><given-names>A</given-names></name><name name-style="western"><surname>Tekin</surname><given-names>S</given-names></name></person-group> (<year>2012</year>) <article-title>A review of the ticks (<tp:taxon-name><tp:taxon-name-part taxon-name-part-type="subclass">Acari</tp:taxon-name-part></tp:taxon-name>: <tp:taxon-name><tp:taxon-name-part taxon-name-part-type="order">Ixodida</tp:taxon-name-part></tp:taxon-name>) of Turkey: species diversity, hosts and geographical distribution.</article-title><source>Experimental &amp; Applied Acarology</source><volume>57</volume>(<issue>1</issue>): <fpage>91</fpage>–<lpage>104</lpage>. <ext-link xlink:href="10.1007/s10493-012-9530-4" ext-link-type="doi" xlink:type="simple">https://doi.org/10.1007/s10493-012-9530-4</ext-link></mixed-citation></ref></ref-list></tp:taxon-treatment>
