# Supplementary material for: ﻿Checklist of hosts, illustrated geographical range, and ecology of tick species from the genus Ixodes (Acari, Ixodidae) in Russia and other post-Soviet countries
Source: Zookeys. 2024 May 14;1201:255–343. doi: 10.3897/zookeys.1201.115467 (PMC11109513; doi:10.3897/zookeys.1201.115467)
Supplement: XML Treatment for Ixodes kaiseri [file zookeys.1201.115467-treatment26.xml]

<!DOCTYPE tp:taxon-treatment
  PUBLIC "-//TaxonX//DTD Taxonomic Treatment Publishing DTD v0 20100105//EN" "tax-treatment-NSO.dtd">
<tp:taxon-treatment xmlns:tp="http://www.plazi.org/taxpub"><tp:treatment-meta><kwd-group><label>Taxon classification</label><kwd>
                  <named-content content-type="kingdom">Animalia</named-content>
                </kwd><kwd>
                  <named-content content-type="order">Ixodida</named-content>
                </kwd><kwd>
                  <named-content content-type="family">Ixodidae</named-content>
                </kwd></kwd-group><mixed-citation publication-type="journal"><person-group><name><surname>Fedorov</surname><given-names>Denis</given-names></name><name><surname>Hornok</surname><given-names>Sándor</given-names></name></person-group><article-title>﻿Checklist of hosts, illustrated geographical range, and ecology of tick species from the genus <italic><tp:taxon-name><tp:taxon-name-part taxon-name-part-type="genus" reg="Ixodes">Ixodes</tp:taxon-name-part></tp:taxon-name></italic> (<tp:taxon-name><tp:taxon-name-part taxon-name-part-type="subclass">Acari</tp:taxon-name-part></tp:taxon-name>, <tp:taxon-name><tp:taxon-name-part taxon-name-part-type="family">Ixodidae</tp:taxon-name-part></tp:taxon-name>) in Russia and other post-Soviet countries</article-title><source>Zookeys</source><day>14</day><month>05</month><year>2024</year><volume>1201</volume><fpage>255</fpage><lpage>343</lpage><pub-id pub-id-type="doi">10.3897/zookeys.1201.115467</pub-id></mixed-citation></tp:treatment-meta><tp:nomenclature><label>﻿</label><tp:taxon-name>
                <object-id xmlns:xlink="http://www.w3.org/1999/xlink" content-type="arpha" xlink:type="simple">21C70593-4580-5234-8551-91331C2F7F48</object-id>
                <tp:taxon-name-part taxon-name-part-type="genus" reg="Ixodes">Ixodes</tp:taxon-name-part>
                <tp:taxon-name-part taxon-name-part-type="species" reg="kaiseri">kaiseri</tp:taxon-name-part>
              </tp:taxon-name><tp:taxon-authority>Arthur, 1957</tp:taxon-authority><tp:nomenclature-citation-list><tp:nomenclature-citation><tp:taxon-name>
                    <tp:taxon-name-part taxon-name-part-type="genus" reg="Ixodes">Ixodes</tp:taxon-name-part>
                    <tp:taxon-name-part taxon-name-part-type="species" reg="kaiseri">kaiseri</tp:taxon-name-part>
                  </tp:taxon-name><comment>Arthur, 1957: 578; <xref ref-type="bibr" rid="B265">Morel and Aubert 1975</xref>: 99.</comment></tp:nomenclature-citation><tp:nomenclature-citation><tp:taxon-name>
                    <tp:taxon-name-part taxon-name-part-type="genus" reg="Ixodes">Ixodes</tp:taxon-name-part>
                    <tp:taxon-name-part taxon-name-part-type="species" reg="bakonyensis">bakonyensis</tp:taxon-name-part>
                  </tp:taxon-name><comment>Babos: <xref ref-type="bibr" rid="B265">Morel and Aubert 1975</xref>: 99.</comment></tp:nomenclature-citation><tp:nomenclature-citation><tp:taxon-name>
                    <tp:taxon-name-part taxon-name-part-type="genus" reg="Ixodes">Ixodes</tp:taxon-name-part>
                    <tp:taxon-name-part taxon-name-part-type="species" reg="vulpinus">vulpinus</tp:taxon-name-part>
                  </tp:taxon-name><comment>Babos: <xref ref-type="bibr" rid="B265">Morel and Aubert 1975</xref>: 99.</comment></tp:nomenclature-citation></tp:nomenclature-citation-list></tp:nomenclature><tp:treatment-sec sec-type="Recorded hosts" id="SECID0EHIHK"><title>Recorded hosts.</title><p><bold><tp:taxon-name><tp:taxon-name-part taxon-name-part-type="class">Mammalia</tp:taxon-name-part></tp:taxon-name></bold>: <italic><tp:taxon-name><tp:taxon-name-part taxon-name-part-type="genus" reg="Canis">Canis</tp:taxon-name-part><tp:taxon-name-part taxon-name-part-type="species" reg="familiaris">familiaris</tp:taxon-name-part></tp:taxon-name></italic> (domestic dog), <italic><tp:taxon-name><tp:taxon-name-part taxon-name-part-type="genus" reg="Erinaceus">Erinaceus</tp:taxon-name-part><tp:taxon-name-part taxon-name-part-type="species" reg="concolor">concolor</tp:taxon-name-part></tp:taxon-name></italic> Martin (southern white-breasted hedgehog), <italic><tp:taxon-name><tp:taxon-name-part taxon-name-part-type="genus" reg="Erinaceus">Erinaceus</tp:taxon-name-part><tp:taxon-name-part taxon-name-part-type="species" reg="europaeus">europaeus</tp:taxon-name-part></tp:taxon-name></italic> (European hedgehog), <italic><tp:taxon-name><tp:taxon-name-part taxon-name-part-type="genus" reg="Erinaceus">Erinaceus</tp:taxon-name-part><tp:taxon-name-part taxon-name-part-type="species" reg="roumanicus">roumanicus</tp:taxon-name-part></tp:taxon-name></italic> Barrett-Hamilton (northern white-breasted hedgehog), <italic><tp:taxon-name><tp:taxon-name-part taxon-name-part-type="genus" reg="Felis">Felis</tp:taxon-name-part><tp:taxon-name-part taxon-name-part-type="species" reg="chaus">chaus</tp:taxon-name-part></tp:taxon-name></italic> Schreber (jungle cat), <italic><tp:taxon-name><tp:taxon-name-part taxon-name-part-type="genus" reg="Felis">Felis</tp:taxon-name-part><tp:taxon-name-part taxon-name-part-type="species" reg="lybica">lybica</tp:taxon-name-part></tp:taxon-name></italic> (African wildcat), <italic><tp:taxon-name><tp:taxon-name-part taxon-name-part-type="genus" reg="Hyaena">Hyaena</tp:taxon-name-part><tp:taxon-name-part taxon-name-part-type="species" reg="hyaena">hyaena</tp:taxon-name-part></tp:taxon-name></italic> (Linnaeus) (striped hyena), <italic><tp:taxon-name><tp:taxon-name-part taxon-name-part-type="genus" reg="Hystrix">Hystrix</tp:taxon-name-part><tp:taxon-name-part taxon-name-part-type="species" reg="indica">indica</tp:taxon-name-part></tp:taxon-name></italic> Kerr (Indian crested porcupine), <italic><tp:taxon-name><tp:taxon-name-part taxon-name-part-type="genus" reg="Lepus">Lepus</tp:taxon-name-part><tp:taxon-name-part taxon-name-part-type="species" reg="europaeus">europaeus</tp:taxon-name-part></tp:taxon-name></italic> (brown hare), <italic><tp:taxon-name><tp:taxon-name-part taxon-name-part-type="genus" reg="Mustela">Mustela</tp:taxon-name-part><tp:taxon-name-part taxon-name-part-type="species" reg="eversmanii">eversmanii</tp:taxon-name-part></tp:taxon-name></italic> (steppe polecat), <italic><tp:taxon-name><tp:taxon-name-part taxon-name-part-type="genus" reg="Meles">Meles</tp:taxon-name-part><tp:taxon-name-part taxon-name-part-type="species" reg="meles">meles</tp:taxon-name-part></tp:taxon-name></italic> (Eurasian badger), <italic><tp:taxon-name><tp:taxon-name-part taxon-name-part-type="genus" reg="Nyctereutes">Nyctereutes</tp:taxon-name-part><tp:taxon-name-part taxon-name-part-type="species" reg="procyonoides">procyonoides</tp:taxon-name-part></tp:taxon-name></italic> (common raccoon dog), <italic><tp:taxon-name><tp:taxon-name-part taxon-name-part-type="genus" reg="Vulpes">Vulpes</tp:taxon-name-part><tp:taxon-name-part taxon-name-part-type="species" reg="corsac">corsac</tp:taxon-name-part></tp:taxon-name></italic> (corsac fox), <italic><tp:taxon-name><tp:taxon-name-part taxon-name-part-type="genus" reg="Vulpes">Vulpes</tp:taxon-name-part><tp:taxon-name-part taxon-name-part-type="species" reg="vulpes">vulpes</tp:taxon-name-part></tp:taxon-name></italic> (red fox) (<xref ref-type="bibr" rid="B117">Filippova 1977</xref>; <xref ref-type="bibr" rid="B411">Tsapko 2017</xref>).</p></tp:treatment-sec><tp:treatment-sec sec-type="Recorded locations" id="SECID0EVNHK"><title>Recorded locations</title><p><bold>(Fig. <xref ref-type="fig" rid="F26">26</xref>). Russia</bold>: southwestern peripheries of the Central Russian Upland and also Rostov Oblast (<xref ref-type="bibr" rid="B187">Khametova et al. 2018</xref>) and Stavropol Krai (<xref ref-type="bibr" rid="B411">Tsapko 2017</xref>) and the North Caucasus – the outskirts of Grozny (Chechnya) (<xref ref-type="bibr" rid="B117">Filippova 1977</xref>, <xref ref-type="bibr" rid="B120">1999</xref>; <xref ref-type="bibr" rid="B411">Tsapko 2017</xref>, <xref ref-type="bibr" rid="B413">2020</xref>) and Nogaysky District (Dagestan) (<xref ref-type="bibr" rid="B411">Tsapko 2017</xref>). <bold>Ukraine</bold>: outskirts of Kyiv (<xref ref-type="bibr" rid="B7">Akimov and Nebogatkin 2016</xref>) and the south of Ukraine, in particular Askania-Nova Nature Reserve (<xref ref-type="bibr" rid="B117">Filippova 1977</xref>), the North-Western seacoast of the Black Sea (<xref ref-type="bibr" rid="B261">Matyukhin 2017</xref>), Crimea (<xref ref-type="bibr" rid="B117">Filippova 1977</xref>). <bold>Moldova</bold>: Lozova, Ivancea, Doibani, Leova, Etulia, reedbeds of the low Dniester and Pruth (<xref ref-type="bibr" rid="B117">Filippova 1977</xref>; <xref ref-type="bibr" rid="B428">Uspenskaya et al. 2006</xref>). <bold>Georgia</bold>: the outskirts of Tbilisi, Lagodekhi Nature Reserve (<xref ref-type="bibr" rid="B117">Filippova 1977</xref>), Eldari Steppe (<xref ref-type="bibr" rid="B411">Tsapko 2017</xref>). <bold>Armenia</bold>: Gegharkunik Province (rural locality Geghamashen) (<xref ref-type="bibr" rid="B411">Tsapko 2017</xref>), Aragats mountain range (<xref ref-type="bibr" rid="B79">Dilbaryan and Poghosyan 2018</xref>). <bold>Azerbaijan</bold>: Mil plain (<xref ref-type="bibr" rid="B134">Filippova and Uspenskaya 1973</xref>), Beylagan District, Zangilan District, Aghjabadi District, Martuni Province, Shaki District (<xref ref-type="bibr" rid="B411">Tsapko 2017</xref>). <bold>Kazakhstan</bold>: West Kazakhstan Region, Dzungarian Alatau – outskirts of the rural locality Topolëvka and the Koksu district (<xref ref-type="bibr" rid="B425">Ushakova et al. 1976</xref>; <xref ref-type="bibr" rid="B120">Filippova 1999</xref>). <bold>Kyrgyzstan</bold> (<xref ref-type="bibr" rid="B104">Fedorova 2012b</xref>).</p><fig id="F26" position="float" orientation="portrait"><object-id xmlns:xlink="http://www.w3.org/1999/xlink" content-type="doi" xlink:type="simple">10.3897/zookeys.1201.115467.figure26</object-id><object-id xmlns:xlink="http://www.w3.org/1999/xlink" content-type="arpha" xlink:type="simple">AC97D648-31CA-515F-9285-9A7AAAE65F98</object-id><label>Figure 26.</label><caption><p>Map of Russia and neighboring countries showing the locations where <italic><tp:taxon-name><tp:taxon-name-part taxon-name-part-type="genus" reg="Ixodes">Ixodes</tp:taxon-name-part><tp:taxon-name-part taxon-name-part-type="species" reg="kaiseri">kaiseri</tp:taxon-name-part></tp:taxon-name></italic> was reported.</p></caption><graphic xmlns:xlink="http://www.w3.org/1999/xlink" xlink:href="zookeys-1201-255_article-115467__-g026.jpg" position="float" orientation="portrait" xlink:type="simple" id="oo_1049212.jpg"><uri content-type="original_file" xlink:type="simple">https://binary.pensoft.net/fig/1049212</uri></graphic></fig></tp:treatment-sec><tp:treatment-sec sec-type="ecology" id="SECID0EASHK"><title>Ecology and other information.</title><p><italic><tp:taxon-name><tp:taxon-name-part taxon-name-part-type="genus" reg="Ixodes">Ixodes</tp:taxon-name-part><tp:taxon-name-part taxon-name-part-type="species" reg="kaiseri">kaiseri</tp:taxon-name-part></tp:taxon-name></italic> is a typical nidicolous parasite of carnivores and also hedgehogs and porcupines which is morphologically very similar to <italic><tp:taxon-name><tp:taxon-name-part taxon-name-part-type="genus" reg="Ixodes">I.</tp:taxon-name-part><tp:taxon-name-part taxon-name-part-type="species" reg="crenulatus">crenulatus</tp:taxon-name-part></tp:taxon-name></italic> and has common sympatric zones with this species along its range (<xref ref-type="bibr" rid="B120">Filippova 1999</xref>). Its range itself is patchy and disjunctive areas of sympatry for both of these species are found in southeastern Europe - Romania, Moldova, Ukraine, including the Crimean Peninsula as well as in Russia - the southwestern extremities of the Central Russian Upland and the Northern Caucasus; then after a long gap - in Western Kazakhstan and again after a big gap - in the Dzungarian Alatau (<xref ref-type="bibr" rid="B120">Filippova 1999</xref>). Judging by literature, it is also known from Egypt and Israel (<xref ref-type="bibr" rid="B17">Arthur 1957</xref>, <xref ref-type="bibr" rid="B18">1960</xref>, <xref ref-type="bibr" rid="B20">1965</xref>). As <xref ref-type="bibr" rid="B134">Filippova and Uspenskaya (1973)</xref> assumed, its distribution in the Middle East and also other parts of Asia can be wider than it is known at present, which was already confirmed by the findings of this tick species in Turkey (<xref ref-type="bibr" rid="B309">Orkun and Karaer 2018</xref>) and Xinjiang in China (<xref ref-type="bibr" rid="B453">Zhao et al. 2019</xref>) near the border with Kazakhstan and the Dzungarian Alatau and hence, it is possible that the sympatry of these two species is more widespread. This is also supported by literature data, because until the 1970s in the territory of the former USSR <italic><tp:taxon-name><tp:taxon-name-part taxon-name-part-type="genus" reg="Ixodes">I.</tp:taxon-name-part><tp:taxon-name-part taxon-name-part-type="species" reg="kaiseri">kaiseri</tp:taxon-name-part></tp:taxon-name></italic> was not differentiated from <italic><tp:taxon-name><tp:taxon-name-part taxon-name-part-type="genus" reg="Ixodes">I.</tp:taxon-name-part><tp:taxon-name-part taxon-name-part-type="species" reg="hexagonus">hexagonus</tp:taxon-name-part></tp:taxon-name></italic> and <italic><tp:taxon-name><tp:taxon-name-part taxon-name-part-type="genus" reg="Ixodes">I.</tp:taxon-name-part><tp:taxon-name-part taxon-name-part-type="species" reg="crenulatus">crenulatus</tp:taxon-name-part></tp:taxon-name></italic> (<xref ref-type="bibr" rid="B93">Emelyanova 1979</xref>; <xref ref-type="bibr" rid="B120">Filippova 1999</xref>).</p><p>These species not only inhabit the same territory and inhabit the same biotopes in some places but can also parasitize one host individual at the same time (<xref ref-type="bibr" rid="B411">Tsapko 2017</xref>). It is also important to note that according to Filippova’s opinion (1999), the territorial signs of the ranges of these two species, their biotope and host-parasite relationships indicate that the range of <italic><tp:taxon-name><tp:taxon-name-part taxon-name-part-type="genus" reg="Ixodes">I.</tp:taxon-name-part><tp:taxon-name-part taxon-name-part-type="species" reg="crenulatus">crenulatus</tp:taxon-name-part></tp:taxon-name></italic> (which is predominantly connected with marmots and their burrows in steppe and forest-steppe zones) over the most part of its distribution has a Central Asian origin, while the range of <italic><tp:taxon-name><tp:taxon-name-part taxon-name-part-type="genus" reg="Ixodes">I.</tp:taxon-name-part><tp:taxon-name-part taxon-name-part-type="species" reg="kaiseri">kaiseri</tp:taxon-name-part></tp:taxon-name></italic> (mainly the parasite of carnivores and occurring in their burrows) is supposedly of European origin.</p></tp:treatment-sec><ref-list><ref id="B265"><mixed-citation xmlns:xlink="http://www.w3.org/1999/xlink" xlink:type="simple"><person-group><name name-style="western"><surname>Morel</surname><given-names>PC</given-names></name><name name-style="western"><surname>Aubert</surname><given-names>MFA</given-names></name></person-group> (<year>1975</year>) <article-title>Contribution à la connaissance de <italic><tp:taxon-name><tp:taxon-name-part taxon-name-part-type="genus">Pholeoixodes</tp:taxon-name-part><tp:taxon-name-part taxon-name-part-type="species">rugicollis</tp:taxon-name-part></tp:taxon-name></italic> (Schulze et Schlotkke, 1929) (Acariens, Ixodina). Cahiers de l’Office de la Recherche Scientifique et Technique Outremer.</article-title><source>Série Entomologie Medicale et Parasitologie</source><volume>13</volume>: <fpage>99</fpage>–<lpage>109</lpage>. [In French]</mixed-citation></ref><ref id="B117"><mixed-citation xmlns:xlink="http://www.w3.org/1999/xlink" xlink:type="simple"><person-group><name name-style="western"><surname>Filippova</surname><given-names>NA</given-names></name></person-group> (<year>1977</year>) <source>Ixodid ticks subfamily <tp:taxon-name><tp:taxon-name-part taxon-name-part-type="subfamily">Ixodinae</tp:taxon-name-part></tp:taxon-name>. <tp:taxon-name><tp:taxon-name-part taxon-name-part-type="class">Arachnida</tp:taxon-name-part></tp:taxon-name>. Vol. 4. Fauna of the USSR.</source><publisher-name>Nauka</publisher-name>, <publisher-loc>Leningrad</publisher-loc>, <size units="page">396 pp</size>. [In Russian]</mixed-citation></ref><ref id="B411"><mixed-citation xmlns:xlink="http://www.w3.org/1999/xlink" xlink:type="simple"><person-group><name name-style="western"><surname>Tsapko</surname><given-names>NV</given-names></name></person-group> (<year>2017</year>) <article-title>Tick <italic><tp:taxon-name><tp:taxon-name-part taxon-name-part-type="genus">Ixodes</tp:taxon-name-part><tp:taxon-name-part taxon-name-part-type="species">kaiseri</tp:taxon-name-part></tp:taxon-name></italic> (<tp:taxon-name><tp:taxon-name-part taxon-name-part-type="subclass">Acari</tp:taxon-name-part></tp:taxon-name>, <tp:taxon-name><tp:taxon-name-part taxon-name-part-type="family">Ixodidae</tp:taxon-name-part></tp:taxon-name>) in the North Caucasus and Transcaucasia according to the material from the collection of the Stavropol Anti-Plague Institute.</article-title><source>Parazitologiia</source><volume>51</volume>(<issue>6</issue>): <fpage>528</fpage>–<lpage>533</lpage>. [In Russian]</mixed-citation></ref><ref id="B187"><mixed-citation xmlns:xlink="http://www.w3.org/1999/xlink" xlink:type="simple"><person-group><name name-style="western"><surname>Khametova</surname><given-names>AP</given-names></name><name name-style="western"><surname>Pichurina</surname><given-names>NL</given-names></name><name name-style="western"><surname>Zabashta</surname><given-names>MV</given-names></name><name name-style="western"><surname>Romanova</surname><given-names>LV</given-names></name><name name-style="western"><surname>Orekhov</surname><given-names>IV</given-names></name><name name-style="western"><surname>Borodina</surname><given-names>TN</given-names></name><name name-style="western"><surname>Adamenko</surname><given-names>VI</given-names></name><name name-style="western"><surname>Zabashta</surname><given-names>AV</given-names></name></person-group> (<year>2018</year>) <article-title>Biocenotic structure of the natural focus of borelliosis in the Rostov region.</article-title><source>Medicinskaja Parazitologiya I Parazitarnye Bolezni</source><volume>4</volume>: <fpage>33</fpage>–<lpage>39</lpage>. <ext-link xlink:href="10.33092/0025-8326mp2018.4.33-39" ext-link-type="doi" xlink:type="simple">https://doi.org/10.33092/0025-8326mp2018.4.33-39</ext-link> [In Russian]</mixed-citation></ref><ref id="B120"><mixed-citation xmlns:xlink="http://www.w3.org/1999/xlink" xlink:type="simple"><person-group><name name-style="western"><surname>Filippova</surname><given-names>NA</given-names></name></person-group> (<year>1999</year>) <article-title>Sympatry of closely related species of ixodid ticks and its possible role in parasitic systems of natural foci of transmissive diseases.</article-title><source>Parazitologiia</source><volume>33</volume>(<issue>3</issue>): <fpage>223</fpage>–<lpage>241</lpage>. [In Russian]</mixed-citation></ref><ref id="B413"><mixed-citation xmlns:xlink="http://www.w3.org/1999/xlink" xlink:type="simple"><person-group><name name-style="western"><surname>Tsapko</surname><given-names>NV</given-names></name></person-group> (<year>2020</year>) <article-title>A checklist of the ticks (<tp:taxon-name><tp:taxon-name-part taxon-name-part-type="subclass">Acari</tp:taxon-name-part></tp:taxon-name>: <tp:taxon-name><tp:taxon-name-part taxon-name-part-type="family">Ixodidae</tp:taxon-name-part></tp:taxon-name>) of Russia.</article-title><source>Parazitologiya</source><volume>54</volume>(<issue>4</issue>): <fpage>341</fpage>–<lpage>352</lpage>. <ext-link xlink:href="10.31857/S1234567806040069" ext-link-type="doi" xlink:type="simple">https://doi.org/10.31857/S1234567806040069</ext-link> [In Russian]</mixed-citation></ref><ref id="B7"><mixed-citation xmlns:xlink="http://www.w3.org/1999/xlink" xlink:type="simple"><person-group><name name-style="western"><surname>Akimov</surname><given-names>IA</given-names></name><name name-style="western"><surname>Nebogatkin</surname><given-names>IV</given-names></name></person-group> (<year>2016</year>) <source>Ticks in urban landscapes of Kyiv.</source><publisher-name>The II Schmalhausen Institute of Zoology of National Academy of Sciences of Ukraine</publisher-name>, <publisher-loc>Kyiv</publisher-loc>, <size units="page">195 pp</size>. [In Russian]</mixed-citation></ref><ref id="B261"><mixed-citation xmlns:xlink="http://www.w3.org/1999/xlink" xlink:type="simple"><person-group><name name-style="western"><surname>Matyukhin</surname><given-names>AV</given-names></name></person-group> (<year>2017</year>) <article-title>Ixodid ticks (<tp:taxon-name><tp:taxon-name-part taxon-name-part-type="family">Ixodidae</tp:taxon-name-part></tp:taxon-name>) of the North-Western Black Sea.</article-title><source>Rossijskij Parazitologiceskij Zurnal</source><volume>4</volume>(<issue>42</issue>): <fpage>334</fpage>–<lpage>338</lpage>. [In Russian]</mixed-citation></ref><ref id="B428"><mixed-citation xmlns:xlink="http://www.w3.org/1999/xlink" xlink:type="simple"><person-group><name name-style="western"><surname>Uspenskaya</surname><given-names>IG</given-names></name><name name-style="western"><surname>Georgita</surname><given-names>SD</given-names></name><name name-style="western"><surname>Movile</surname><given-names>AA</given-names></name><name name-style="western"><surname>Burlaku</surname><given-names>VI</given-names></name><name name-style="western"><surname>Gutsu</surname><given-names>AG</given-names></name><name name-style="western"><surname>Konovalov</surname><given-names>YN</given-names></name><name name-style="western"><surname>Melnik</surname><given-names>VN</given-names></name><name name-style="western"><surname>Kulbachnaya</surname><given-names>EW</given-names></name></person-group> (<year>2006</year>) Structure and dynamics of the faunistic complex of mammals and ixodid ticks in various landscape-faunistic zones of the territory of Moldova, their epizootological significance. Collection of Scientific Articles 130: 153.</mixed-citation></ref><ref id="B79"><mixed-citation xmlns:xlink="http://www.w3.org/1999/xlink" xlink:type="simple"><person-group><name name-style="western"><surname>Dilbaryan</surname><given-names>KP</given-names></name><name name-style="western"><surname>Poghosyan</surname><given-names>TE</given-names></name></person-group> (<year>2018</year>) <article-title>Landscape adaptation of the <tp:taxon-name><tp:taxon-name-part taxon-name-part-type="family">Ixodidae</tp:taxon-name-part></tp:taxon-name> of the southern slope of Aragats mountain range.</article-title><source>Electronic Journal of Natural Sciences</source><volume>30</volume>(<issue>2</issue>): <fpage>47</fpage>–<lpage>49</lpage>.</mixed-citation></ref><ref id="B134"><mixed-citation xmlns:xlink="http://www.w3.org/1999/xlink" xlink:type="simple"><person-group><name name-style="western"><surname>Filippova</surname><given-names>NA</given-names></name><name name-style="western"><surname>Uspenskaya</surname><given-names>IG</given-names></name></person-group> (<year>1973</year>) <article-title>On the species status of <italic><tp:taxon-name><tp:taxon-name-part taxon-name-part-type="genus">Ixodes</tp:taxon-name-part><tp:taxon-name-part taxon-name-part-type="species">kaiseri</tp:taxon-name-part></tp:taxon-name></italic> Arthur, 1957 (<tp:taxon-name><tp:taxon-name-part taxon-name-part-type="family">Ixodidae</tp:taxon-name-part></tp:taxon-name>).</article-title><source>Parazitologiia</source><volume>7</volume>(<issue>1</issue>): <fpage>3</fpage>–<lpage>13</lpage>. [In Russian]</mixed-citation></ref><ref id="B425"><mixed-citation xmlns:xlink="http://www.w3.org/1999/xlink" xlink:type="simple"><person-group><name name-style="western"><surname>Ushakova</surname><given-names>GV</given-names></name><name name-style="western"><surname>Fedosenko</surname><given-names>AK</given-names></name><name name-style="western"><surname>Lobachev</surname><given-names>YS</given-names></name></person-group> (<year>1976</year>) <article-title>Ixodid ticks of the Dzungarian Alatau (<tp:taxon-name><tp:taxon-name-part taxon-name-part-type="superorder">Parasitiformes</tp:taxon-name-part></tp:taxon-name>, <tp:taxon-name><tp:taxon-name-part taxon-name-part-type="family">Ixodidae</tp:taxon-name-part></tp:taxon-name>).</article-title><source>Trudy Instituta Zoologii AN KazSSR</source><volume>36</volume>: <fpage>100</fpage>–<lpage>111</lpage>. [In Russian]</mixed-citation></ref><ref id="B104"><mixed-citation xmlns:xlink="http://www.w3.org/1999/xlink" xlink:type="simple"><person-group><name name-style="western"><surname>Fedorova</surname><given-names>SJ</given-names></name></person-group> (<year>2012b</year>) Ixodid ticks (<tp:taxon-name><tp:taxon-name-part taxon-name-part-type="family">Ixodidae</tp:taxon-name-part></tp:taxon-name>) of mammals of the Northern Tien Shan. Materials of the International Conference «WILDLIFE OF KAZAKHSTAN AND ADJACENT AREAS» devoted to the 80<sup>th</sup> anniversary of the Institute of Zoology, 175. [In Russian]</mixed-citation></ref><ref id="B17"><mixed-citation xmlns:xlink="http://www.w3.org/1999/xlink" xlink:type="simple"><person-group><name name-style="western"><surname>Arthur</surname><given-names>DR</given-names></name></person-group> (<year>1957</year>) <article-title>Two North African <italic><tp:taxon-name><tp:taxon-name-part taxon-name-part-type="genus">Ixodes</tp:taxon-name-part></tp:taxon-name></italic> ticks: <italic><tp:taxon-name><tp:taxon-name-part taxon-name-part-type="genus">I.</tp:taxon-name-part><tp:taxon-name-part taxon-name-part-type="species">kaiseri</tp:taxon-name-part></tp:taxon-name></italic> sp. n. from Egyptian desert fox cubs. A redescription of the female and a description of the male of <italic><tp:taxon-name><tp:taxon-name-part taxon-name-part-type="genus">I.</tp:taxon-name-part><tp:taxon-name-part taxon-name-part-type="species">festai</tp:taxon-name-part></tp:taxon-name></italic> Rondelli, 1926 (<tp:taxon-name><tp:taxon-name-part taxon-name-part-type="superfamily">Ixodoidea</tp:taxon-name-part></tp:taxon-name>, lxodidae).</article-title><source>The Journal of Parasitology</source><volume>43</volume>(<issue>5</issue>): <fpage>578</fpage>–<lpage>585</lpage>. <ext-link xlink:href="10.2307/3274481" ext-link-type="doi" xlink:type="simple">https://doi.org/10.2307/3274481</ext-link></mixed-citation></ref><ref id="B18"><mixed-citation xmlns:xlink="http://www.w3.org/1999/xlink" xlink:type="simple"><person-group><name name-style="western"><surname>Arthur</surname><given-names>DR</given-names></name></person-group> (<year>1960</year>) The male and nymph of <italic><tp:taxon-name><tp:taxon-name-part taxon-name-part-type="genus">Ixodes</tp:taxon-name-part><tp:taxon-name-part taxon-name-part-type="species">kaiseri</tp:taxon-name-part></tp:taxon-name></italic> Arthur, 1957. Bulletin of the Research Council of Israel 9B(1): 35–40.</mixed-citation></ref><ref id="B20"><mixed-citation xmlns:xlink="http://www.w3.org/1999/xlink" xlink:type="simple"><person-group><name name-style="western"><surname>Arthur</surname><given-names>DR</given-names></name></person-group> (<year>1965</year>) <source>Ticks of the genus <tp:taxon-name><tp:taxon-name-part taxon-name-part-type="genus">Ixodes</tp:taxon-name-part></tp:taxon-name> in Africa.</source><publisher-name>The Athlone Press</publisher-name>, <publisher-loc>University of London, London</publisher-loc>, <size units="page">348 pp</size>.</mixed-citation></ref><ref id="B309"><mixed-citation xmlns:xlink="http://www.w3.org/1999/xlink" xlink:type="simple"><person-group><name name-style="western"><surname>Orkun</surname><given-names>Ö</given-names></name><name name-style="western"><surname>Karaer</surname><given-names>Z</given-names></name></person-group> (<year>2018</year>) <article-title>First record of the tick <tp:taxon-name><tp:taxon-name-part taxon-name-part-type="genus">Ixodes</tp:taxon-name-part> (<tp:taxon-name-part taxon-name-part-type="subgenus">Pholeoixodes</tp:taxon-name-part>) <tp:taxon-name-part taxon-name-part-type="species">kaiseri</tp:taxon-name-part></tp:taxon-name> in Turkey.</article-title><source>Experimental &amp; Applied Acarology</source><volume>74</volume>(<issue>2</issue>): <fpage>201</fpage>–<lpage>205</lpage>. <ext-link xlink:href="10.1007/s10493-018-0219-1" ext-link-type="doi" xlink:type="simple">https://doi.org/10.1007/s10493-018-0219-1</ext-link></mixed-citation></ref><ref id="B453"><mixed-citation xmlns:xlink="http://www.w3.org/1999/xlink" xlink:type="simple"><person-group><name name-style="western"><surname>Zhao</surname><given-names>S</given-names></name><name name-style="western"><surname>Yang</surname><given-names>M</given-names></name><name name-style="western"><surname>Jiang</surname><given-names>M</given-names></name><name name-style="western"><surname>Yan</surname><given-names>B</given-names></name><name name-style="western"><surname>Zhao</surname><given-names>S</given-names></name><name name-style="western"><surname>Yuan</surname><given-names>W</given-names></name><name name-style="western"><surname>Wang</surname><given-names>B</given-names></name><name name-style="western"><surname>Hornok</surname><given-names>S</given-names></name><name name-style="western"><surname>Wang</surname><given-names>Y</given-names></name></person-group> (<year>2019</year>) <article-title><italic><tp:taxon-name><tp:taxon-name-part taxon-name-part-type="genus">Rickettsia</tp:taxon-name-part><tp:taxon-name-part taxon-name-part-type="species">raoultii</tp:taxon-name-part></tp:taxon-name></italic> and <italic><tp:taxon-name><tp:taxon-name-part taxon-name-part-type="genus">Rickettsia</tp:taxon-name-part><tp:taxon-name-part taxon-name-part-type="species">sibirica</tp:taxon-name-part></tp:taxon-name></italic> in ticks from the long-tailed ground squirrel near the China–Kazakhstan border.</article-title><source>Experimental &amp; Applied Acarology</source><volume>77</volume>(<issue>3</issue>): <fpage>425</fpage>–<lpage>433</lpage>. <ext-link xlink:href="10.1007/s10493-019-00349-5" ext-link-type="doi" xlink:type="simple">https://doi.org/10.1007/s10493-019-00349-5</ext-link></mixed-citation></ref><ref id="B93"><mixed-citation xmlns:xlink="http://www.w3.org/1999/xlink" xlink:type="simple"><person-group><name name-style="western"><surname>Emelyanova</surname><given-names>ND</given-names></name></person-group> (<year>1979</year>) <article-title>Taxonomic status of ixodid ticks of the genus <italic><tp:taxon-name><tp:taxon-name-part taxon-name-part-type="genus">Pholeoixodes</tp:taxon-name-part></tp:taxon-name></italic> within the subfamily <tp:taxon-name><tp:taxon-name-part taxon-name-part-type="subfamily">Ixodinae</tp:taxon-name-part></tp:taxon-name> and its division into subgenera.</article-title> In: <person-group><name name-style="western"><surname>Efimov</surname><given-names>MV</given-names></name><name name-style="western"><surname>Pronin</surname><given-names>NM</given-names></name></person-group> (<role>Eds</role>) <issue-title>Zooparasitologiya bassejna ozera Bajkal.</issue-title><source>Akad. nauk SSSR, Sib. Otd. Buret. Filial, Otd. Biol., Ulan-Ude</source>, <fpage>5</fpage>–<lpage>27</lpage>. [In Russian]</mixed-citation></ref></ref-list></tp:taxon-treatment>
