# Supplementary material for: ﻿Checklist of hosts, illustrated geographical range, and ecology of tick species from the genus Ixodes (Acari, Ixodidae) in Russia and other post-Soviet countries
Source: Zookeys. 2024 May 14;1201:255–343. doi: 10.3897/zookeys.1201.115467 (PMC11109513; doi:10.3897/zookeys.1201.115467)
Supplement: XML Treatment for Ixodes lividus [file zookeys.1201.115467-treatment27.xml]

<!DOCTYPE tp:taxon-treatment
  PUBLIC "-//TaxonX//DTD Taxonomic Treatment Publishing DTD v0 20100105//EN" "tax-treatment-NSO.dtd">
<tp:taxon-treatment xmlns:tp="http://www.plazi.org/taxpub"><tp:treatment-meta><kwd-group><label>Taxon classification</label><kwd>
                  <named-content content-type="kingdom">Animalia</named-content>
                </kwd><kwd>
                  <named-content content-type="order">Ixodida</named-content>
                </kwd><kwd>
                  <named-content content-type="family">Ixodidae</named-content>
                </kwd></kwd-group><mixed-citation publication-type="journal"><person-group><name><surname>Fedorov</surname><given-names>Denis</given-names></name><name><surname>Hornok</surname><given-names>Sándor</given-names></name></person-group><article-title>﻿Checklist of hosts, illustrated geographical range, and ecology of tick species from the genus <italic><tp:taxon-name><tp:taxon-name-part taxon-name-part-type="genus" reg="Ixodes">Ixodes</tp:taxon-name-part></tp:taxon-name></italic> (<tp:taxon-name><tp:taxon-name-part taxon-name-part-type="subclass">Acari</tp:taxon-name-part></tp:taxon-name>, <tp:taxon-name><tp:taxon-name-part taxon-name-part-type="family">Ixodidae</tp:taxon-name-part></tp:taxon-name>) in Russia and other post-Soviet countries</article-title><source>Zookeys</source><day>14</day><month>05</month><year>2024</year><volume>1201</volume><fpage>255</fpage><lpage>343</lpage><pub-id pub-id-type="doi">10.3897/zookeys.1201.115467</pub-id></mixed-citation></tp:treatment-meta><tp:nomenclature><label>﻿</label><tp:taxon-name>
                <object-id xmlns:xlink="http://www.w3.org/1999/xlink" content-type="arpha" xlink:type="simple">CBB38AA7-685A-56A0-90C8-8ADA8A259FC6</object-id>
                <tp:taxon-name-part taxon-name-part-type="genus" reg="Ixodes">Ixodes</tp:taxon-name-part>
                <tp:taxon-name-part taxon-name-part-type="species" reg="lividus">lividus</tp:taxon-name-part>
              </tp:taxon-name><tp:taxon-authority>Koch, 1844</tp:taxon-authority><tp:nomenclature-citation-list><tp:nomenclature-citation><tp:taxon-name>
                    <tp:taxon-name-part taxon-name-part-type="genus" reg="Ixodes">Ixodes</tp:taxon-name-part>
                    <tp:taxon-name-part taxon-name-part-type="species" reg="lividus">lividus</tp:taxon-name-part>
                  </tp:taxon-name><comment>Koch, 1844: 234; Morel and Pérez 1973: 275.</comment></tp:nomenclature-citation><tp:nomenclature-citation><tp:taxon-name>
                    <tp:taxon-name-part taxon-name-part-type="genus" reg="Ixodes">Ixodes</tp:taxon-name-part>
                    <tp:taxon-name-part taxon-name-part-type="species" reg="bavaricus">bavaricus</tp:taxon-name-part>
                  </tp:taxon-name><comment>Schulze &amp; Schlottke, 1929: 95.</comment></tp:nomenclature-citation><tp:nomenclature-citation><tp:taxon-name>
                    <tp:taxon-name-part taxon-name-part-type="genus" reg="Ixodes">Ixodes</tp:taxon-name-part>
                    <tp:taxon-name-part taxon-name-part-type="species" reg="plumbeus">plumbeus</tp:taxon-name-part>
                    <tp:taxon-name-part taxon-name-part-type="subspecies" reg="bavaricus">bavaricus</tp:taxon-name-part>
                  </tp:taxon-name><comment>Schulze &amp; Schlottke: Morel and Pérez 1973: 275.</comment></tp:nomenclature-citation><tp:nomenclature-citation><tp:taxon-name>
                    <tp:taxon-name-part taxon-name-part-type="genus" reg="Ixodes">Ixodes</tp:taxon-name-part>
                    <tp:taxon-name-part taxon-name-part-type="species" reg="plumbeus">plumbeus</tp:taxon-name-part>
                    <tp:taxon-name-part taxon-name-part-type="subspecies" reg="obotriticus">obotriticus</tp:taxon-name-part>
                  </tp:taxon-name><comment>Schulze &amp; Schlottke: Morel and Pérez 1973: 275.</comment></tp:nomenclature-citation><tp:nomenclature-citation><tp:taxon-name><tp:taxon-name-part taxon-name-part-type="genus" reg="Ixodes">Ixodes</tp:taxon-name-part> (<tp:taxon-name-part taxon-name-part-type="subgenus" reg="Pholeoixodes">Pholeoixodes</tp:taxon-name-part>) <tp:taxon-name-part taxon-name-part-type="species" reg="hirundinicola">hirundinicola</tp:taxon-name-part></tp:taxon-name><comment>Schulze: <xref ref-type="bibr" rid="B208">Kolonin 1981</xref>: 19.</comment></tp:nomenclature-citation></tp:nomenclature-citation-list></tp:nomenclature><tp:treatment-sec sec-type="Recorded hosts" id="SECID0ETZHK"><title>Recorded hosts.</title><p><bold><tp:taxon-name><tp:taxon-name-part taxon-name-part-type="class">Aves</tp:taxon-name-part></tp:taxon-name></bold>: <italic><tp:taxon-name><tp:taxon-name-part taxon-name-part-type="genus" reg="Alauda">Alauda</tp:taxon-name-part><tp:taxon-name-part taxon-name-part-type="species" reg="arvensis">arvensis</tp:taxon-name-part></tp:taxon-name></italic> (Eurasian skylark), <italic><tp:taxon-name><tp:taxon-name-part taxon-name-part-type="genus" reg="Delichon">Delichon</tp:taxon-name-part><tp:taxon-name-part taxon-name-part-type="species" reg="urbicum">urbicum</tp:taxon-name-part></tp:taxon-name></italic> (Linnaeus) (common house martin), <italic><tp:taxon-name><tp:taxon-name-part taxon-name-part-type="genus" reg="Merops">Merops</tp:taxon-name-part><tp:taxon-name-part taxon-name-part-type="species" reg="apiaster">apiaster</tp:taxon-name-part></tp:taxon-name></italic> Linnaeus (European bee-eater), <italic><tp:taxon-name><tp:taxon-name-part taxon-name-part-type="genus" reg="Passer">Passer</tp:taxon-name-part><tp:taxon-name-part taxon-name-part-type="species" reg="domesticus">domesticus</tp:taxon-name-part></tp:taxon-name></italic> (house sparrow), <italic><tp:taxon-name><tp:taxon-name-part taxon-name-part-type="genus" reg="Passer">Passer</tp:taxon-name-part><tp:taxon-name-part taxon-name-part-type="species" reg="montanus">montanus</tp:taxon-name-part></tp:taxon-name></italic> (Eurasian tree sparrow), <italic><tp:taxon-name><tp:taxon-name-part taxon-name-part-type="genus" reg="Riparia">Riparia</tp:taxon-name-part><tp:taxon-name-part taxon-name-part-type="species" reg="diluta">diluta</tp:taxon-name-part></tp:taxon-name></italic> (Sharpe &amp; Wyatt) (pale martin), <italic><tp:taxon-name><tp:taxon-name-part taxon-name-part-type="genus" reg="Riparia">Riparia</tp:taxon-name-part><tp:taxon-name-part taxon-name-part-type="species" reg="riparia">riparia</tp:taxon-name-part></tp:taxon-name></italic> (sand martin) (<xref ref-type="bibr" rid="B117">Filippova 1977</xref>; <xref ref-type="bibr" rid="B398">Tagiltsev et al. 1984</xref>; <xref ref-type="bibr" rid="B346">Rusev 2009</xref>; <xref ref-type="bibr" rid="B53">Bolshakova et al. 2019</xref>; <xref ref-type="bibr" rid="B225">Kovalevsky et al. 2019</xref>).</p><p><bold><tp:taxon-name><tp:taxon-name-part taxon-name-part-type="class">Mammalia</tp:taxon-name-part></tp:taxon-name></bold>: <italic><tp:taxon-name><tp:taxon-name-part taxon-name-part-type="genus" reg="Mus">Mus</tp:taxon-name-part><tp:taxon-name-part taxon-name-part-type="species" reg="musculus">musculus</tp:taxon-name-part></tp:taxon-name></italic> (house mouse) (<xref ref-type="bibr" rid="B117">Filippova 1977</xref>).</p></tp:treatment-sec><tp:treatment-sec sec-type="Recorded locations" id="SECID0EX4HK"><title>Recorded locations</title><p><bold>(Fig. <xref ref-type="fig" rid="F27">27</xref>). Russia</bold>: Curonian Spit (Kaliningrad Oblast) (<xref ref-type="bibr" rid="B111">Filippova 1961</xref>), Karelia (<xref ref-type="bibr" rid="B48">Bobrovskikh 1979</xref>), Leningrad Oblast, (<xref ref-type="bibr" rid="B457">Zolotov and Buker 1976</xref>), Moscow Oblast (<xref ref-type="bibr" rid="B145">Glashchinskaya-Babenko 1956</xref>), Ryazan Oblast (<xref ref-type="bibr" rid="B117">Filippova 1977</xref>), Ivanovo Oblast (<xref ref-type="bibr" rid="B262">Mayorova 2004</xref>), Saratov Oblast (<xref ref-type="bibr" rid="B218">Korneev et al. 2018</xref>), Kuybyshev Reservoir (Republic of Tatartstan) (<xref ref-type="bibr" rid="B249">Lvov et al. 2014</xref>), Voronezh Oblast (<xref ref-type="bibr" rid="B139">Gaponov and Tewelde 2021</xref>), Tymen Oblast (<xref ref-type="bibr" rid="B394">Starikov et al. 2017b</xref>), Kurgan Oblast (<xref ref-type="bibr" rid="B392">Starikov and Starikova 2021</xref>), Omsk Oblast (<xref ref-type="bibr" rid="B398">Tagiltsev et al. 1984</xref>; <xref ref-type="bibr" rid="B444">Yakimenko et al. 1991</xref>), Tomsk Oblast, Kemerovo Oblast (<xref ref-type="bibr" rid="B225">Kovalevsky et al. 2019</xref>), Novosibirsk Oblast (<xref ref-type="bibr" rid="B445">Yakimenko et al. 2013</xref>), Irkutsk Oblast (<xref ref-type="bibr" rid="B73">Danchinova et al. 2007</xref>), Ikatsky Ridge (Republic of Buryatia), Zabaykalsky Krai (<xref ref-type="bibr" rid="B97">Emelyanova et al. 1963</xref>), Republic of Tuva (<xref ref-type="bibr" rid="B190">Kholodilov et al. 2019</xref>), Sakha (Yakutia) (<xref ref-type="bibr" rid="B372">Shadrina et al. 2011</xref>), Khabarovsk Krai (<xref ref-type="bibr" rid="B438">Volkov and Chernykh 1977</xref>). <bold>Ukraine</bold>: Zakarpattia Oblast, Kaniv Nature Reserve (Cherkasy Oblast), (<xref ref-type="bibr" rid="B89">Emchuk 1960</xref>), Danube Biosphere Nature Reserve (Odesa Oblast) (<xref ref-type="bibr" rid="B89">Emchuk 1960</xref>; <xref ref-type="bibr" rid="B77">Didyk 2013</xref>), Kyiv (<xref ref-type="bibr" rid="B5">Akimov and Nebogatkin 2002</xref>), delta of the Dniestr River (<xref ref-type="bibr" rid="B346">Rusev 2009</xref>). <bold>Belarus</bold>: Gomel Region, Minsk Region (<xref ref-type="bibr" rid="B141">Gembetsky 1972</xref>). <bold>Moldova</bold>: banks of the Dniestr River (<xref ref-type="bibr" rid="B271">Movila et al. 2008</xref>). <bold>Kazakhstan</bold>: Atyrau Region (<xref ref-type="bibr" rid="B327">Pomerantsev 1950</xref>; <xref ref-type="bibr" rid="B235">Levit 1957</xref>), Kostanay Region (<xref ref-type="bibr" rid="B253">Makhmetov 1961</xref>), Pavlodar Region (<xref ref-type="bibr" rid="B12">Amirova et al. 1989</xref>), Akmola Region (<xref ref-type="bibr" rid="B111">Filippova 1961</xref>; <xref ref-type="bibr" rid="B421">Ushakova 1962</xref>).</p><fig id="F27" position="float" orientation="portrait"><object-id xmlns:xlink="http://www.w3.org/1999/xlink" content-type="doi" xlink:type="simple">10.3897/zookeys.1201.115467.figure27</object-id><object-id xmlns:xlink="http://www.w3.org/1999/xlink" content-type="arpha" xlink:type="simple">0B8923A1-21ED-515D-9D25-F3DF25D76965</object-id><label>Figure 27.</label><caption><p>Map of Russia and neighboring countries showing the locations where <italic><tp:taxon-name><tp:taxon-name-part taxon-name-part-type="genus" reg="Ixodes">Ixodes</tp:taxon-name-part><tp:taxon-name-part taxon-name-part-type="species" reg="lividus">lividus</tp:taxon-name-part></tp:taxon-name></italic> was reported.</p></caption><graphic xmlns:xlink="http://www.w3.org/1999/xlink" xlink:href="zookeys-1201-255_article-115467__-g027.jpg" position="float" orientation="portrait" xlink:type="simple" id="oo_1049213.jpg"><uri content-type="original_file" xlink:type="simple">https://binary.pensoft.net/fig/1049213</uri></graphic></fig></tp:treatment-sec><tp:treatment-sec sec-type="ecology" id="SECID0EJDAM"><title>Ecology and other information.</title><p><italic><tp:taxon-name><tp:taxon-name-part taxon-name-part-type="genus" reg="Ixodes">Ixodes</tp:taxon-name-part><tp:taxon-name-part taxon-name-part-type="species" reg="lividus">lividus</tp:taxon-name-part></tp:taxon-name></italic> is a specific nidicolous ectoparasite of the sand martin, <italic><tp:taxon-name><tp:taxon-name-part taxon-name-part-type="genus" reg="Riparia">Riparia</tp:taxon-name-part><tp:taxon-name-part taxon-name-part-type="species" reg="riparia">riparia</tp:taxon-name-part></tp:taxon-name></italic>. Also, it has been collected from birds and house mice which occasionally could visit sand martin’s nests such as house sparrows and common house martins.</p><p>Due to the wide distribution of its main host, this tick species also occurs in a vast geographical range and can be characterized by having a trans-Palearctic distribution. The locations of findings in Russia and the neighboring countries listed above reflect the general pattern of its distribution on a map so we can suppose that this tick can be found in the north of the Palearctic almost everywhere in habitats of the sand martin.</p></tp:treatment-sec><ref-list><ref id="B208"><mixed-citation xmlns:xlink="http://www.w3.org/1999/xlink" xlink:type="simple"><person-group><name name-style="western"><surname>Kolonin</surname><given-names>GV</given-names></name></person-group> (<year>1981</year>) <source>World distribution of ixodid ticks (genus <italic><tp:taxon-name><tp:taxon-name-part taxon-name-part-type="genus">Ixodes</tp:taxon-name-part></tp:taxon-name></italic>).</source><publisher-name>Nauka</publisher-name>, <publisher-loc>Moskva</publisher-loc>, <size units="page">114 pp</size>. [In Russian]</mixed-citation></ref><ref id="B117"><mixed-citation xmlns:xlink="http://www.w3.org/1999/xlink" xlink:type="simple"><person-group><name name-style="western"><surname>Filippova</surname><given-names>NA</given-names></name></person-group> (<year>1977</year>) <source>Ixodid ticks subfamily <tp:taxon-name><tp:taxon-name-part taxon-name-part-type="subfamily">Ixodinae</tp:taxon-name-part></tp:taxon-name>. <tp:taxon-name><tp:taxon-name-part taxon-name-part-type="class">Arachnida</tp:taxon-name-part></tp:taxon-name>. Vol. 4. Fauna of the USSR.</source><publisher-name>Nauka</publisher-name>, <publisher-loc>Leningrad</publisher-loc>, <size units="page">396 pp</size>. [In Russian]</mixed-citation></ref><ref id="B398"><mixed-citation xmlns:xlink="http://www.w3.org/1999/xlink" xlink:type="simple"><person-group><name name-style="western"><surname>Tagiltsev</surname><given-names>AA</given-names></name><name name-style="western"><surname>Tarasevich</surname><given-names>LN</given-names></name><name name-style="western"><surname>Bogdanov</surname><given-names>II</given-names></name><name name-style="western"><surname>Rossolov</surname><given-names>MA</given-names></name><name name-style="western"><surname>Yakimenko</surname><given-names>VV</given-names></name></person-group> (<year>1984</year>) <article-title>Tree sparrows and their arthropod nidicols in natural nidi of viral infections.</article-title><source>Parazitologiia</source><volume>18</volume>(<issue>1</issue>): <fpage>89</fpage>–<lpage>95</lpage>. [In Russian]</mixed-citation></ref><ref id="B346"><mixed-citation xmlns:xlink="http://www.w3.org/1999/xlink" xlink:type="simple"><person-group><name name-style="western"><surname>Rusev</surname><given-names>IT</given-names></name></person-group> (<year>2009</year>) <article-title>Species structure, number and biotope distribution of ticks in the north-western coast of the Black Sea. Visnik Odes’kogo Nacional’nogo Universitetu.</article-title><source>Biologija</source><volume>14</volume>(<issue>14</issue>): <fpage>89</fpage>–<lpage>101</lpage>. [In Russian]</mixed-citation></ref><ref id="B53"><mixed-citation xmlns:xlink="http://www.w3.org/1999/xlink" xlink:type="simple"><person-group><name name-style="western"><surname>Bolshakova</surname><given-names>NP</given-names></name><name name-style="western"><surname>Kuranova</surname><given-names>VN</given-names></name><name name-style="western"><surname>Kravchenko</surname><given-names>LB</given-names></name><name name-style="western"><surname>Gashkov</surname><given-names>SI</given-names></name><name name-style="western"><surname>Korobitsyn</surname><given-names>IG</given-names></name><name name-style="western"><surname>Yartsev</surname><given-names>VV</given-names></name><name name-style="western"><surname>Zhigalin</surname><given-names>AV</given-names></name><name name-style="western"><surname>Bastrikova</surname><given-names>AE</given-names></name><name name-style="western"><surname>Moskvitina</surname><given-names>NS</given-names></name></person-group> (<year>2019</year>) <source>Field and experimental studies of terrestrial vertebrates: a teaching aid for biological specialties of universities.</source><publisher-name>Izdatel’skij Dom Tomskogo Gosudarstvennogo Universiteta</publisher-name>, <publisher-loc>Tomsk</publisher-loc>, <size units="page">88 pp</size>. [In Russian]</mixed-citation></ref><ref id="B225"><mixed-citation xmlns:xlink="http://www.w3.org/1999/xlink" xlink:type="simple"><person-group><name name-style="western"><surname>Kovalevsky</surname><given-names>AV</given-names></name><name name-style="western"><surname>Ilyashenko</surname><given-names>VB</given-names></name><name name-style="western"><surname>Luchnikova</surname><given-names>EM</given-names></name><name name-style="western"><surname>Vdovina</surname><given-names>ED</given-names></name><name name-style="western"><surname>Teplova</surname><given-names>NS</given-names></name></person-group> (<year>2019</year>) <article-title>Sand martin <italic><tp:taxon-name><tp:taxon-name-part taxon-name-part-type="genus">Riparia</tp:taxon-name-part></tp:taxon-name></italic> of the Kuznetsk-Salair Mountain Area (Kemerovo Area, Russia). IOP Conference Series.</article-title><source>Earth and Environmental Science</source><volume>224</volume>(<issue>1</issue>): <fpage>012028</fpage>. <ext-link xlink:href="10.1088/1755-1315/224/1/012028" ext-link-type="doi" xlink:type="simple">https://doi.org/10.1088/1755-1315/224/1/012028</ext-link></mixed-citation></ref><ref id="B111"><mixed-citation xmlns:xlink="http://www.w3.org/1999/xlink" xlink:type="simple"><person-group><name name-style="western"><surname>Filippova</surname><given-names>NA</given-names></name></person-group> (<year>1961</year>) <article-title>Contribution to the taxonomy of ticks of the <italic><tp:taxon-name><tp:taxon-name-part taxon-name-part-type="genus"/><tp:taxon-name-part taxon-name-part-type="species">crenulatus</tp:taxon-name-part></tp:taxon-name></italic> group (<tp:taxon-name><tp:taxon-name-part taxon-name-part-type="family">Ixodidae</tp:taxon-name-part></tp:taxon-name>, <italic><tp:taxon-name><tp:taxon-name-part taxon-name-part-type="genus">Ixodes</tp:taxon-name-part></tp:taxon-name></italic>, <italic><tp:taxon-name><tp:taxon-name-part taxon-name-part-type="genus">Pholeoixodes</tp:taxon-name-part></tp:taxon-name></italic>).</article-title><source>Parazitologicheskij Sbornik AN SSSR</source><volume>20</volume>: <fpage>226</fpage>–<lpage>247</lpage>. [In Russian]</mixed-citation></ref><ref id="B48"><mixed-citation xmlns:xlink="http://www.w3.org/1999/xlink" xlink:type="simple"><person-group><name name-style="western"><surname>Bobrovskikh</surname><given-names>TK</given-names></name></person-group> (<year>1979</year>) <article-title>Ecology and distribution of the tick <italic><tp:taxon-name><tp:taxon-name-part taxon-name-part-type="genus">Ixodes</tp:taxon-name-part><tp:taxon-name-part taxon-name-part-type="species">lividus</tp:taxon-name-part></tp:taxon-name></italic> in Karelia (<tp:taxon-name><tp:taxon-name-part taxon-name-part-type="family">Ixodidae</tp:taxon-name-part></tp:taxon-name>).</article-title><source>Parazitologiia</source><volume>13</volume>(<issue>5</issue>): <fpage>545</fpage>–<lpage>546</lpage>. [In Russian]</mixed-citation></ref><ref id="B457"><mixed-citation xmlns:xlink="http://www.w3.org/1999/xlink" xlink:type="simple"><person-group><name name-style="western"><surname>Zolotov</surname><given-names>PE</given-names></name><name name-style="western"><surname>Buker</surname><given-names>VP</given-names></name></person-group> (<year>1976</year>) <article-title>Life cycle of <italic><tp:taxon-name><tp:taxon-name-part taxon-name-part-type="genus">Ixodes</tp:taxon-name-part><tp:taxon-name-part taxon-name-part-type="species">lividus</tp:taxon-name-part></tp:taxon-name></italic> Koch under the conditions in Leningrad Province.</article-title><source>Parazitologiia</source><volume>10</volume>(<issue>4</issue>): <fpage>376</fpage>–<lpage>378</lpage>. [In Russian]</mixed-citation></ref><ref id="B145"><mixed-citation xmlns:xlink="http://www.w3.org/1999/xlink" xlink:type="simple"><person-group><name name-style="western"><surname>Glashchinskaya-Babenko</surname><given-names>LV</given-names></name></person-group> (<year>1956</year>) <italic><tp:taxon-name><tp:taxon-name-part taxon-name-part-type="genus">Ixodes</tp:taxon-name-part><tp:taxon-name-part taxon-name-part-type="species">lividus</tp:taxon-name-part></tp:taxon-name></italic> Koch as a representative of nidicolous ticks. In: Ectoparasites, 3. Izdatel’stvo Moskovskogo Universiteta, Moskva, 21–105. [In Russian]</mixed-citation></ref><ref id="B262"><mixed-citation xmlns:xlink="http://www.w3.org/1999/xlink" xlink:type="simple"><person-group><name name-style="western"><surname>Mayorova</surname><given-names>AD</given-names></name></person-group> (<year>2004</year>) <article-title>Some results of the study of ectoparasites (ixodid ticks, gamasid mites, fleas and lice) in the Ivanovo Oblast.</article-title><source>Vestnik Ivanovskogo Gosudarstvennogo Universiteta</source><volume>3</volume>: <fpage>8</fpage>–<lpage>12</lpage>. [In Russian]</mixed-citation></ref><ref id="B218"><mixed-citation xmlns:xlink="http://www.w3.org/1999/xlink" xlink:type="simple"><person-group><name name-style="western"><surname>Korneev</surname><given-names>MG</given-names></name><name name-style="western"><surname>Porshakov</surname><given-names>AM</given-names></name><name name-style="western"><surname>Yakovlev</surname><given-names>SA</given-names></name></person-group> (<year>2018</year>) <article-title>First finding of <italic><tp:taxon-name><tp:taxon-name-part taxon-name-part-type="genus">Ixodes</tp:taxon-name-part><tp:taxon-name-part taxon-name-part-type="species">lividus</tp:taxon-name-part></tp:taxon-name></italic> Koch, 1844 (<tp:taxon-name><tp:taxon-name-part taxon-name-part-type="family">Ixodidae</tp:taxon-name-part></tp:taxon-name>) in Saratov Province.</article-title><source>Entomologicheskie I Parazitologicheskie Issledovanija V Povolzh’e</source><volume>15</volume>: <fpage>76</fpage>–<lpage>77</lpage>. [In Russian]</mixed-citation></ref><ref id="B249"><mixed-citation xmlns:xlink="http://www.w3.org/1999/xlink" xlink:type="simple"><person-group><name name-style="western"><surname>Lvov</surname><given-names>DK</given-names></name><name name-style="western"><surname>Al’khovskiĭ</surname><given-names>SV</given-names></name><name name-style="western"><surname>Shchelkanov</surname><given-names>MYu</given-names></name><name name-style="western"><surname>Shchetinin</surname><given-names>AM</given-names></name><name name-style="western"><surname>Deryabin</surname><given-names>PG</given-names></name><name name-style="western"><surname>Samokhvalov</surname><given-names>EI</given-names></name><name name-style="western"><surname>Gitelman</surname><given-names>AK</given-names></name><name name-style="western"><surname>Botikov</surname><given-names>AG</given-names></name></person-group> (<year>2014</year>) <article-title>Genetic characterization of viruses from the antigenic complex Tyuleniy (<tp:taxon-name><tp:taxon-name-part taxon-name-part-type="family">Flaviviridae</tp:taxon-name-part></tp:taxon-name>, Flavivirus): Tyuleniy virus (TYUV) (ID GenBank <ext-link xlink:href="KF815939" ext-link-type="gen" xlink:type="simple">KF815939</ext-link>) isolated from ectoparasites of colonial seabirds—<tp:taxon-name><tp:taxon-name-part taxon-name-part-type="genus">Ixodes</tp:taxon-name-part> (<tp:taxon-name-part taxon-name-part-type="subgenus">Ceratixodes</tp:taxon-name-part>) <tp:taxon-name-part taxon-name-part-type="species">uriae</tp:taxon-name-part></tp:taxon-name> White, 1852, ticks collected in the high latitudes of Northern Eurasia—and Kama virus (KAMV) isolated from the <italic><tp:taxon-name><tp:taxon-name-part taxon-name-part-type="genus">Ixodes</tp:taxon-name-part><tp:taxon-name-part taxon-name-part-type="species">lividus</tp:taxon-name-part></tp:taxon-name></italic> Roch, 1844, collected in the digging colonies of the middle part of Russian plane.</article-title><source>Voprosy Virusologii</source><volume>59</volume>(<issue>1</issue>): <fpage>18</fpage>–<lpage>24</lpage>. [In Russian]</mixed-citation></ref><ref id="B139"><mixed-citation xmlns:xlink="http://www.w3.org/1999/xlink" xlink:type="simple"><person-group><name name-style="western"><surname>Gaponov</surname><given-names>SP</given-names></name><name name-style="western"><surname>Tewelde</surname><given-names>RT</given-names></name></person-group> (<year>2021</year>) <article-title>Epidemiological survey of birds and their mites in Voronezh. Izvestija Vysshih Uchebnyh Zavedenij. Povolzhskij Region.</article-title><source>Estestvennye Nauki</source><volume>1</volume>: <fpage>40</fpage>–<lpage>56</lpage>. <ext-link xlink:href="10.21685/2307-9150-2021-1-5" ext-link-type="doi" xlink:type="simple">https://doi.org/10.21685/2307-9150-2021-1-5</ext-link> [In Russian]</mixed-citation></ref><ref id="B394"><mixed-citation xmlns:xlink="http://www.w3.org/1999/xlink" xlink:type="simple"><person-group><name name-style="western"><surname>Starikov</surname><given-names>VP</given-names></name><name name-style="western"><surname>Mayorova</surname><given-names>AD</given-names></name><name name-style="western"><surname>Sarapultseva</surname><given-names>ES</given-names></name><name name-style="western"><surname>Bernikov</surname><given-names>KA</given-names></name><name name-style="western"><surname>Nakonechny</surname><given-names>NV</given-names></name><name name-style="western"><surname>Morozkina</surname><given-names>AV</given-names></name><name name-style="western"><surname>Borodin</surname><given-names>AV</given-names></name><name name-style="western"><surname>Petukhov</surname><given-names>VA</given-names></name></person-group> (<year>2017b</year>) <article-title>Materials on <italic><tp:taxon-name><tp:taxon-name-part taxon-name-part-type="genus">Ixodes</tp:taxon-name-part></tp:taxon-name></italic> tick (<tp:taxon-name><tp:taxon-name-part taxon-name-part-type="family">Ixodidae</tp:taxon-name-part></tp:taxon-name>) of the Khanty-Mansi Autonomous Okrug–Yugra.</article-title><source>Samarskij Nauchnyj Vestnik</source><volume>6</volume>(<issue>2</issue>): <fpage>88</fpage>–<lpage>91</lpage>. <ext-link xlink:href="10.17816/snv201762117" ext-link-type="doi" xlink:type="simple">https://doi.org/10.17816/snv201762117</ext-link> [In Russian]</mixed-citation></ref><ref id="B392"><mixed-citation xmlns:xlink="http://www.w3.org/1999/xlink" xlink:type="simple"><person-group><name name-style="western"><surname>Starikov</surname><given-names>VP</given-names></name><name name-style="western"><surname>Starikova</surname><given-names>TM</given-names></name></person-group> (<year>2021</year>) <article-title>Species composition and distribution of ixodid ticks (<tp:taxon-name><tp:taxon-name-part taxon-name-part-type="superorder">Parasitiformes</tp:taxon-name-part></tp:taxon-name>, <tp:taxon-name><tp:taxon-name-part taxon-name-part-type="family">Ixodidae</tp:taxon-name-part></tp:taxon-name>) in the Kurgan oblast. Vestnik Severo-Vostochnogo Federal’nogo Universiteta Im. M. K.</article-title><source>Ammosova</source><volume>1</volume>(<issue>81</issue>): <fpage>20</fpage>–<lpage>33</lpage>. <ext-link xlink:href="10.25587/b9109-8666-3535-u" ext-link-type="doi" xlink:type="simple">https://doi.org/10.25587/b9109-8666-3535-u</ext-link> [In Russian]</mixed-citation></ref><ref id="B444"><mixed-citation xmlns:xlink="http://www.w3.org/1999/xlink" xlink:type="simple"><person-group><name name-style="western"><surname>Yakimenko</surname><given-names>VV</given-names></name><name name-style="western"><surname>Bogdanov</surname><given-names>II</given-names></name><name name-style="western"><surname>Tagil’tsev</surname><given-names>AA</given-names></name><name name-style="western"><surname>Drokin</surname><given-names>DA</given-names></name><name name-style="western"><surname>Kalmin</surname><given-names>OB</given-names></name></person-group> (<year>1991</year>) <article-title>The characteristics of the relationships of arthropods of the refuge complex with the causative agents of transmissible viral infections in bird rookeries.</article-title><source>Parazitologiia</source><volume>25</volume>(<issue>2</issue>): <fpage>156</fpage>–<lpage>162</lpage>. [In Russian]</mixed-citation></ref><ref id="B445"><mixed-citation xmlns:xlink="http://www.w3.org/1999/xlink" xlink:type="simple"><person-group><name name-style="western"><surname>Yakimenko</surname><given-names>VV</given-names></name><name name-style="western"><surname>Malkova</surname><given-names>MG</given-names></name><name name-style="western"><surname>Shpynov</surname><given-names>SN</given-names></name></person-group> (<year>2013</year>) <source>Ixodid ticks of Western Siberia.</source><publisher-name>OOO Izdatel’skij centr “Omskij nauchnyj vestnik”</publisher-name>, <publisher-loc>Omsk</publisher-loc>, <size units="page">240 pp</size>. [In Russian]</mixed-citation></ref><ref id="B73"><mixed-citation xmlns:xlink="http://www.w3.org/1999/xlink" xlink:type="simple"><person-group><name name-style="western"><surname>Danchinova</surname><given-names>GA</given-names></name><name name-style="western"><surname>Khasnatinov</surname><given-names>IA</given-names></name><name name-style="western"><surname>Shulunov</surname><given-names>SS</given-names></name><name name-style="western"><surname>Arbatskaya</surname><given-names>AV</given-names></name><name name-style="western"><surname>Badueva</surname><given-names>LB</given-names></name><name name-style="western"><surname>Suntsova</surname><given-names>IV</given-names></name><name name-style="western"><surname>Tchaporgina</surname><given-names>AA</given-names></name><name name-style="western"><surname>Bogomazova</surname><given-names>IL</given-names></name><name name-style="western"><surname>Timoshenko</surname><given-names>AF</given-names></name></person-group> (<year>2007</year>) <article-title>Fauna and ecology of ixodid ticks in Pribaikalye.</article-title><source>Acta Biomedica Scientia</source><volume>3</volume>(<issue>55</issue>): <fpage>86</fpage>–<lpage>89</lpage>. [In Russian]</mixed-citation></ref><ref id="B97"><mixed-citation xmlns:xlink="http://www.w3.org/1999/xlink" xlink:type="simple"><person-group><name name-style="western"><surname>Emelyanova</surname><given-names>ND</given-names></name><name name-style="western"><surname>Prokopjev</surname><given-names>VN</given-names></name><name name-style="western"><surname>Gordeeva</surname><given-names>VN</given-names></name><name name-style="western"><surname>Lazorenko</surname><given-names>LP</given-names></name><name name-style="western"><surname>Bublienko</surname><given-names>AV</given-names></name><name name-style="western"><surname>Kozlovskaya</surname><given-names>OL</given-names></name></person-group> (<year>1963</year>) <article-title>Materials for the study of ticks of the genus <italic><tp:taxon-name><tp:taxon-name-part taxon-name-part-type="genus">Ixodes</tp:taxon-name-part></tp:taxon-name></italic> (fam. <tp:taxon-name><tp:taxon-name-part taxon-name-part-type="family">Ixodidae</tp:taxon-name-part></tp:taxon-name>) of North-Eastern Asia.</article-title><source>Doklady Irkutskogo Nauchno-Issledovatel’skogo Protivochumnogo Instituta</source><volume>5</volume>: <fpage>188</fpage>–<lpage>193</lpage>. [In Russian]</mixed-citation></ref><ref id="B190"><mixed-citation xmlns:xlink="http://www.w3.org/1999/xlink" xlink:type="simple"><person-group><name name-style="western"><surname>Kholodilov</surname><given-names>I</given-names></name><name name-style="western"><surname>Belova</surname><given-names>O</given-names></name><name name-style="western"><surname>Burenkova</surname><given-names>L</given-names></name><name name-style="western"><surname>Korotkov</surname><given-names>Y</given-names></name><name name-style="western"><surname>Romanova</surname><given-names>L</given-names></name><name name-style="western"><surname>Morozova</surname><given-names>L</given-names></name><name name-style="western"><surname>Kudriavtsev</surname><given-names>V</given-names></name><name name-style="western"><surname>Gmyl</surname><given-names>L</given-names></name><name name-style="western"><surname>Belyaletdinova</surname><given-names>I</given-names></name><name name-style="western"><surname>Chumakov</surname><given-names>A</given-names></name><name name-style="western"><surname>Chumakova</surname><given-names>N</given-names></name><name name-style="western"><surname>Dargyn</surname><given-names>O</given-names></name><name name-style="western"><surname>Galatsevich</surname><given-names>N</given-names></name><name name-style="western"><surname>Gmyl</surname><given-names>A</given-names></name><name name-style="western"><surname>Mikhailov</surname><given-names>M</given-names></name><name name-style="western"><surname>Oorzhak</surname><given-names>N</given-names></name><name name-style="western"><surname>Polienko</surname><given-names>A</given-names></name><name name-style="western"><surname>Saryglar</surname><given-names>A</given-names></name><name name-style="western"><surname>Volok</surname><given-names>V</given-names></name><name name-style="western"><surname>Yakovlev</surname><given-names>A</given-names></name><name name-style="western"><surname>Karganova</surname><given-names>G</given-names></name></person-group> (<year>2019</year>) <article-title>Ixodid ticks and tick-borne encephalitis virus prevalence in the South Asian part of Russia (Republic of Tuva).</article-title><source>Ticks and Tick-Borne Diseases</source><volume>10</volume>(<issue>5</issue>): <fpage>959</fpage>–<lpage>969</lpage>. <ext-link xlink:href="10.1016/j.ttbdis.2019.04.019" ext-link-type="doi" xlink:type="simple">https://doi.org/10.1016/j.ttbdis.2019.04.019</ext-link></mixed-citation></ref><ref id="B372"><mixed-citation xmlns:xlink="http://www.w3.org/1999/xlink" xlink:type="simple"><person-group><name name-style="western"><surname>Shadrina</surname><given-names>EG</given-names></name><name name-style="western"><surname>Nikiforov</surname><given-names>OI</given-names></name><name name-style="western"><surname>Ivanova</surname><given-names>MG</given-names></name></person-group> (<year>2011</year>) <article-title>Population dynamics and distribution of ticks (<tp:taxon-name><tp:taxon-name-part taxon-name-part-type="family">Ixodidae</tp:taxon-name-part></tp:taxon-name>) in Yakutia.</article-title><source>Uspekhi Sovremennoi Biologii</source><volume>131</volume>(<issue>5</issue>): <fpage>469</fpage>–<lpage>473</lpage>. [In Russian]</mixed-citation></ref><ref id="B438"><mixed-citation xmlns:xlink="http://www.w3.org/1999/xlink" xlink:type="simple"><person-group><name name-style="western"><surname>Volkov</surname><given-names>VI</given-names></name><name name-style="western"><surname>Chernykh</surname><given-names>PA</given-names></name></person-group> (<year>1977</year>) <article-title>Discovery of <italic><tp:taxon-name><tp:taxon-name-part taxon-name-part-type="genus">Ixodes</tp:taxon-name-part><tp:taxon-name-part taxon-name-part-type="species">lividus</tp:taxon-name-part></tp:taxon-name></italic> (<tp:taxon-name><tp:taxon-name-part taxon-name-part-type="family">Ixodidae</tp:taxon-name-part></tp:taxon-name>) in the Amur area.</article-title><source>Parazitologiia</source><volume>11</volume>(<issue>3</issue>): <fpage>264</fpage>–<lpage>265</lpage>.</mixed-citation></ref><ref id="B89"><mixed-citation xmlns:xlink="http://www.w3.org/1999/xlink" xlink:type="simple"><person-group><name name-style="western"><surname>Emchuk</surname><given-names>EM</given-names></name></person-group> (<year>1960</year>) <source>Fauna of Ukraine. Ixodid ticks.</source><publisher-name>Izdatel’stvo AN USSR</publisher-name>, <publisher-loc>Kyiv</publisher-loc>, <size units="page">163 pp</size>. [In Russian]</mixed-citation></ref><ref id="B77"><mixed-citation xmlns:xlink="http://www.w3.org/1999/xlink" xlink:type="simple"><person-group><name name-style="western"><surname>Didyk</surname><given-names>YuM</given-names></name></person-group> (<year>2013</year>) <article-title>Mites of the bird nests from the Danube Biosphere Reserve and the Black Sea Biosphere Reserve of Ukraine.</article-title><source>Naukovi zapiski Derzhavnogo prirodoznavchogo muzeju</source><volume>29</volume>: <fpage>13</fpage>–<lpage>18</lpage>. [In Ukrainian]</mixed-citation></ref><ref id="B5"><mixed-citation xmlns:xlink="http://www.w3.org/1999/xlink" xlink:type="simple"><person-group><name name-style="western"><surname>Akimov</surname><given-names>IA</given-names></name><name name-style="western"><surname>Nebogatkin</surname><given-names>IV</given-names></name></person-group> (<year>2002</year>) <article-title>Ixodid ticks in Kyiv – urban zoological and epizootological aspects.</article-title><source>Vestnik Zoologii</source><volume>36</volume>(<issue>1</issue>): <fpage>91</fpage>–<lpage>95</lpage>. [In Russian]</mixed-citation></ref><ref id="B141"><mixed-citation xmlns:xlink="http://www.w3.org/1999/xlink" xlink:type="simple"><person-group><name name-style="western"><surname>Gembetsky</surname><given-names>AS</given-names></name></person-group> (<year>1972</year>) <article-title>Nidicolous parasites of the birds of the Belarusian Polesie.</article-title> In: <person-group><name name-style="western"><surname>Arzamasov</surname><given-names>IT</given-names></name></person-group> (<role>Ed.</role>) <issue-title>Parasites of animals and plants of the Belarusian Polesie: a collection of articles.</issue-title><source>Nauka I Tehnologii, Minsk</source>, <fpage>150</fpage>–<lpage>193</lpage>. [In Russian]</mixed-citation></ref><ref id="B271"><mixed-citation xmlns:xlink="http://www.w3.org/1999/xlink" xlink:type="simple"><person-group><name name-style="western"><surname>Movila</surname><given-names>A</given-names></name><name name-style="western"><surname>Gatewood</surname><given-names>A</given-names></name><name name-style="western"><surname>Toderas</surname><given-names>I</given-names></name><name name-style="western"><surname>Duca</surname><given-names>M</given-names></name><name name-style="western"><surname>Papero</surname><given-names>M</given-names></name><name name-style="western"><surname>Uspenskaia</surname><given-names>I</given-names></name><name name-style="western"><surname>Conovalov</surname><given-names>Y</given-names></name><name name-style="western"><surname>Fish</surname><given-names>D</given-names></name></person-group> (<year>2008</year>) <article-title>Prevalence of <italic><tp:taxon-name><tp:taxon-name-part taxon-name-part-type="genus">Borrelia</tp:taxon-name-part><tp:taxon-name-part taxon-name-part-type="species">burgdorferi</tp:taxon-name-part></tp:taxon-name></italic> sensu lato in <italic><tp:taxon-name><tp:taxon-name-part taxon-name-part-type="genus">Ixodes</tp:taxon-name-part><tp:taxon-name-part taxon-name-part-type="species">ricinus</tp:taxon-name-part></tp:taxon-name></italic> and <italic><tp:taxon-name><tp:taxon-name-part taxon-name-part-type="genus">I.</tp:taxon-name-part><tp:taxon-name-part taxon-name-part-type="species">lividus</tp:taxon-name-part></tp:taxon-name></italic> ticks collected from wild birds in the Republic of Moldova.</article-title><source>International Journal of Medical Microbiology</source><volume>298</volume>: <fpage>149</fpage>–<lpage>153</lpage>. <ext-link xlink:href="10.1016/j.ijmm.2007.12.009" ext-link-type="doi" xlink:type="simple">https://doi.org/10.1016/j.ijmm.2007.12.009</ext-link></mixed-citation></ref><ref id="B327"><mixed-citation xmlns:xlink="http://www.w3.org/1999/xlink" xlink:type="simple"><person-group><name name-style="western"><surname>Pomerantsev</surname><given-names>BI</given-names></name></person-group> (<year>1950</year>) <article-title>Ixodid ticks (<tp:taxon-name><tp:taxon-name-part taxon-name-part-type="family">Ixodidae</tp:taxon-name-part></tp:taxon-name>).</article-title><source>In: Fauna SSSR, Paukoobraznye</source><volume>4</volume>(<issue>2</issue>): <fpage>1</fpage>–<lpage>224</lpage>. [In Russian]</mixed-citation></ref><ref id="B235"><mixed-citation xmlns:xlink="http://www.w3.org/1999/xlink" xlink:type="simple"><person-group><name name-style="western"><surname>Levit</surname><given-names>AW</given-names></name></person-group> (<year>1957</year>) <article-title>Ticks of the superfamily <tp:taxon-name><tp:taxon-name-part taxon-name-part-type="superfamily">Ixodoidea</tp:taxon-name-part></tp:taxon-name> of the Northern Caspian.</article-title><source>Trudy Instituta Zoologii AN KazSSR</source><volume>7</volume>: <fpage>15</fpage>–<lpage>58</lpage>. [In Russian]</mixed-citation></ref><ref id="B253"><mixed-citation xmlns:xlink="http://www.w3.org/1999/xlink" xlink:type="simple"><person-group><name name-style="western"><surname>Makhmetov</surname><given-names>MM</given-names></name></person-group> (<year>1961</year>) Spontaneous infection of <italic><tp:taxon-name><tp:taxon-name-part taxon-name-part-type="genus">Rickettsia</tp:taxon-name-part><tp:taxon-name-part taxon-name-part-type="species">burneti</tp:taxon-name-part></tp:taxon-name></italic> in ectoparasites of the sand martin. In: Prirodnaja Ochagovost’ Boleznej i Voprosy Parazitologii. Vol. 3. Izdatel’stvo AN KazSSR, Alma-Ata, 70–74. [In Russian]</mixed-citation></ref><ref id="B12"><mixed-citation xmlns:xlink="http://www.w3.org/1999/xlink" xlink:type="simple"><person-group><name name-style="western"><surname>Amirova</surname><given-names>NA</given-names></name><name name-style="western"><surname>Pakizh</surname><given-names>VI</given-names></name><name name-style="western"><surname>Chepeliuk</surname><given-names>MA</given-names></name><name name-style="western"><surname>Suprun</surname><given-names>VG</given-names></name><name name-style="western"><surname>Sergeeva</surname><given-names>NI</given-names></name></person-group> (<year>1989</year>) <article-title>Ixodid ticks of Pavlodar Province and their participation in the circulation of tularemia infection.</article-title><source>Parazitologiia</source><volume>23</volume>(<issue>3</issue>): <fpage>267</fpage>–<lpage>274</lpage>. [In Russian]</mixed-citation></ref><ref id="B421"><mixed-citation xmlns:xlink="http://www.w3.org/1999/xlink" xlink:type="simple"><person-group><name name-style="western"><surname>Ushakova</surname><given-names>GV</given-names></name></person-group> (<year>1962</year>) <article-title>Materials on ixodid ticks in the Tselinograd region.</article-title><source>Trudy Instituta Zoologii AN KazSSR</source><volume>16</volume>: <fpage>177</fpage>–<lpage>182</lpage>. [In Russian]</mixed-citation></ref></ref-list></tp:taxon-treatment>
