# Supplementary material for: ﻿Checklist of hosts, illustrated geographical range, and ecology of tick species from the genus Ixodes (Acari, Ixodidae) in Russia and other post-Soviet countries
Source: Zookeys. 2024 May 14;1201:255–343. doi: 10.3897/zookeys.1201.115467 (PMC11109513; doi:10.3897/zookeys.1201.115467)
Supplement: XML Treatment for Ixodes prokopjevi [file zookeys.1201.115467-treatment28.xml]

<!DOCTYPE tp:taxon-treatment
  PUBLIC "-//TaxonX//DTD Taxonomic Treatment Publishing DTD v0 20100105//EN" "tax-treatment-NSO.dtd">
<tp:taxon-treatment xmlns:tp="http://www.plazi.org/taxpub"><tp:treatment-meta><kwd-group><label>Taxon classification</label><kwd>
                  <named-content content-type="kingdom">Animalia</named-content>
                </kwd><kwd>
                  <named-content content-type="order">Ixodida</named-content>
                </kwd><kwd>
                  <named-content content-type="family">Ixodidae</named-content>
                </kwd></kwd-group><mixed-citation publication-type="journal"><person-group><name><surname>Fedorov</surname><given-names>Denis</given-names></name><name><surname>Hornok</surname><given-names>Sándor</given-names></name></person-group><article-title>﻿Checklist of hosts, illustrated geographical range, and ecology of tick species from the genus <italic><tp:taxon-name><tp:taxon-name-part taxon-name-part-type="genus" reg="Ixodes">Ixodes</tp:taxon-name-part></tp:taxon-name></italic> (<tp:taxon-name><tp:taxon-name-part taxon-name-part-type="subclass">Acari</tp:taxon-name-part></tp:taxon-name>, <tp:taxon-name><tp:taxon-name-part taxon-name-part-type="family">Ixodidae</tp:taxon-name-part></tp:taxon-name>) in Russia and other post-Soviet countries</article-title><source>Zookeys</source><day>14</day><month>05</month><year>2024</year><volume>1201</volume><fpage>255</fpage><lpage>343</lpage><pub-id pub-id-type="doi">10.3897/zookeys.1201.115467</pub-id></mixed-citation></tp:treatment-meta><tp:nomenclature><label>﻿</label><tp:taxon-name>
                <object-id xmlns:xlink="http://www.w3.org/1999/xlink" content-type="arpha" xlink:type="simple">B423D677-7261-56E3-9617-3922FD126FDC</object-id>
                <tp:taxon-name-part taxon-name-part-type="genus" reg="Ixodes">Ixodes</tp:taxon-name-part>
                <tp:taxon-name-part taxon-name-part-type="species" reg="prokopjevi">prokopjevi</tp:taxon-name-part>
              </tp:taxon-name><tp:taxon-authority>(Emel´yanova, 1979)</tp:taxon-authority><tp:nomenclature-citation-list><tp:nomenclature-citation><tp:taxon-name>
                    <tp:taxon-name-part taxon-name-part-type="genus" reg="Pholeoixodes">Pholeoixodes</tp:taxon-name-part>
                    <tp:taxon-name-part taxon-name-part-type="species" reg="prokopjevi">prokopjevi</tp:taxon-name-part>
                  </tp:taxon-name><comment>Emel’yanova, 1979: 14.</comment></tp:nomenclature-citation></tp:nomenclature-citation-list></tp:nomenclature><tp:treatment-sec sec-type="Recorded hosts" id="SECID0EXFAM"><title>Recorded hosts.</title><p><bold><tp:taxon-name><tp:taxon-name-part taxon-name-part-type="class">Mammalia</tp:taxon-name-part></tp:taxon-name></bold>: Daurian hedgehog <italic><tp:taxon-name><tp:taxon-name-part taxon-name-part-type="genus" reg="Mesechinus">Mesechinus</tp:taxon-name-part><tp:taxon-name-part taxon-name-part-type="species" reg="dauuricus">dauuricus</tp:taxon-name-part></tp:taxon-name></italic> (Sundevall) (<xref ref-type="bibr" rid="B93">Emelyanova 1979</xref>).</p></tp:treatment-sec><tp:treatment-sec sec-type="Recorded locations" id="SECID0ESGAM"><title>Recorded locations</title><p><bold>(Fig. <xref ref-type="fig" rid="F28">28</xref>). Russia</bold>: Transbaikal (<xref ref-type="bibr" rid="B93">Emelyanova 1979</xref>).</p><fig id="F28" position="float" orientation="portrait"><object-id xmlns:xlink="http://www.w3.org/1999/xlink" content-type="doi" xlink:type="simple">10.3897/zookeys.1201.115467.figure28</object-id><object-id xmlns:xlink="http://www.w3.org/1999/xlink" content-type="arpha" xlink:type="simple">FB179A9B-81A4-5095-95B4-DF80A520866E</object-id><label>Figure 28.</label><caption><p>Map of Russia and neighboring countries showing the locations where <italic><tp:taxon-name><tp:taxon-name-part taxon-name-part-type="genus" reg="Ixodes">Ixodes</tp:taxon-name-part><tp:taxon-name-part taxon-name-part-type="species" reg="prokopjevi">prokopjevi</tp:taxon-name-part></tp:taxon-name></italic> was reported.</p></caption><graphic xmlns:xlink="http://www.w3.org/1999/xlink" xlink:href="zookeys-1201-255_article-115467__-g028.jpg" position="float" orientation="portrait" xlink:type="simple" id="oo_1049214.jpg"><uri content-type="original_file" xlink:type="simple">https://binary.pensoft.net/fig/1049214</uri></graphic></fig></tp:treatment-sec><tp:treatment-sec sec-type="ecology" id="SECID0E2HAM"><title>Ecology and other information.</title><p><italic><tp:taxon-name><tp:taxon-name-part taxon-name-part-type="genus" reg="Ixodes">Ixodes</tp:taxon-name-part><tp:taxon-name-part taxon-name-part-type="species" reg="prokopjevi">prokopjevi</tp:taxon-name-part></tp:taxon-name></italic> is an extremely poorly studied tick species initially described based on the male holotype from steppes of north-eastern Mongolia; its paratypes, larvae and nymphs, are noted as originating from the outskirts of the lake Baruun Shavart Nuur in Eastern Mongolia, as well as females and nymphs from the south-eastern Transbaikal without any indications of certain points of findings (<xref ref-type="bibr" rid="B93">Emelyanova 1979</xref>).</p><p><xref ref-type="bibr" rid="B211">Kolonin (2009)</xref> states that this species should be considered a synonym of <italic><tp:taxon-name><tp:taxon-name-part taxon-name-part-type="genus" reg="Ixodes">I.</tp:taxon-name-part><tp:taxon-name-part taxon-name-part-type="species" reg="crenulatus">crenulatus</tp:taxon-name-part></tp:taxon-name></italic> but <xref ref-type="bibr" rid="B155">Guglielmone et al. (2010</xref>, <xref ref-type="bibr" rid="B156">2014</xref>) recognize it as a valid species.</p><p>The Daurian hedgehog was recorded as a host, but we can assume that carnivores, lagomorphs, and rodents are also hosts of this tick species, as in case of <italic><tp:taxon-name><tp:taxon-name-part taxon-name-part-type="genus" reg="Ixodes">I.</tp:taxon-name-part><tp:taxon-name-part taxon-name-part-type="species" reg="crenulatus">crenulatus</tp:taxon-name-part></tp:taxon-name></italic>, another representative of the subgenus ﻿<tp:taxon-name><tp:taxon-name-part taxon-name-part-type="genus" reg="Ixodes"/><tp:taxon-name-part taxon-name-part-type="subgenus" reg="Pholeoixodes">Pholeoixodes</tp:taxon-name-part></tp:taxon-name> and the most similar species to this tick. The distribution area and ecology of <italic><tp:taxon-name><tp:taxon-name-part taxon-name-part-type="genus" reg="Ixodes">I.</tp:taxon-name-part><tp:taxon-name-part taxon-name-part-type="species" reg="prokopjevi">prokopjevi</tp:taxon-name-part></tp:taxon-name></italic>, as well host-parasite relationships and their role in transmission of vector-borne infections remain unknown.</p></tp:treatment-sec><ref-list><ref id="B93"><mixed-citation xmlns:xlink="http://www.w3.org/1999/xlink" xlink:type="simple"><person-group><name name-style="western"><surname>Emelyanova</surname><given-names>ND</given-names></name></person-group> (<year>1979</year>) <article-title>Taxonomic status of ixodid ticks of the genus <italic><tp:taxon-name><tp:taxon-name-part taxon-name-part-type="genus">Pholeoixodes</tp:taxon-name-part></tp:taxon-name></italic> within the subfamily <tp:taxon-name><tp:taxon-name-part taxon-name-part-type="subfamily">Ixodinae</tp:taxon-name-part></tp:taxon-name> and its division into subgenera.</article-title> In: <person-group><name name-style="western"><surname>Efimov</surname><given-names>MV</given-names></name><name name-style="western"><surname>Pronin</surname><given-names>NM</given-names></name></person-group> (<role>Eds</role>) <issue-title>Zooparasitologiya bassejna ozera Bajkal.</issue-title><source>Akad. nauk SSSR, Sib. Otd. Buret. Filial, Otd. Biol., Ulan-Ude</source>, <fpage>5</fpage>–<lpage>27</lpage>. [In Russian]</mixed-citation></ref><ref id="B211"><mixed-citation xmlns:xlink="http://www.w3.org/1999/xlink" xlink:type="simple"><person-group><name name-style="western"><surname>Kolonin</surname><given-names>GV</given-names></name></person-group> (<year>2009</year>) Fauna of ixodid ticks of the world. <ext-link xlink:href="http://www.kolonin.org/" ext-link-type="uri" xlink:type="simple">http://www.kolonin.org/</ext-link></mixed-citation></ref><ref id="B155"><mixed-citation xmlns:xlink="http://www.w3.org/1999/xlink" xlink:type="simple"><person-group><name name-style="western"><surname>Guglielmone</surname><given-names>AA</given-names></name><name name-style="western"><surname>Robbins</surname><given-names>RG</given-names></name><name name-style="western"><surname>Apanaskevich</surname><given-names>DA</given-names></name><name name-style="western"><surname>Petney</surname><given-names>TN</given-names></name><name name-style="western"><surname>Estrada Peña</surname><given-names>A</given-names></name><name name-style="western"><surname>Horak</surname><given-names>IG</given-names></name><name name-style="western"><surname>Shao</surname><given-names>R</given-names></name><name name-style="western"><surname>Barker</surname><given-names>SC</given-names></name></person-group> (<year>2010</year>) <article-title>The <tp:taxon-name><tp:taxon-name-part taxon-name-part-type="family">Argasidae</tp:taxon-name-part></tp:taxon-name>, <tp:taxon-name><tp:taxon-name-part taxon-name-part-type="family">Ixodidae</tp:taxon-name-part></tp:taxon-name> and <tp:taxon-name><tp:taxon-name-part taxon-name-part-type="family">Nuttalliellidae</tp:taxon-name-part></tp:taxon-name> (<tp:taxon-name><tp:taxon-name-part taxon-name-part-type="subclass">Acari</tp:taxon-name-part></tp:taxon-name>: <tp:taxon-name><tp:taxon-name-part taxon-name-part-type="order">Ixodida</tp:taxon-name-part></tp:taxon-name>) of the world: a list of valid species names.</article-title><source>Zootaxa</source><volume>2528</volume>(<issue>1</issue>): <fpage>1</fpage>–<lpage>28</lpage>. <ext-link xlink:href="10.11646/zootaxa.2528.1.1" ext-link-type="doi" xlink:type="simple">https://doi.org/10.11646/zootaxa.2528.1.1</ext-link></mixed-citation></ref><ref id="B156"><mixed-citation xmlns:xlink="http://www.w3.org/1999/xlink" xlink:type="simple"><person-group><name name-style="western"><surname>Guglielmone</surname><given-names>AA</given-names></name><name name-style="western"><surname>Robbins</surname><given-names>RG</given-names></name><name name-style="western"><surname>Apanaskevich</surname><given-names>DA</given-names></name><name name-style="western"><surname>Petney</surname><given-names>TN</given-names></name><name name-style="western"><surname>Estrada-Peña</surname><given-names>A</given-names></name><name name-style="western"><surname>Horak</surname><given-names>IG</given-names></name></person-group> (<year>2014</year>) <source>The hard ticks of the world.</source><publisher-name>Springer</publisher-name>, <publisher-loc>Dordrecht</publisher-loc>, <size units="page">738 pp</size>. <ext-link xlink:href="10.1007/978-94-007-7497-1" ext-link-type="doi" xlink:type="simple">https://doi.org/10.1007/978-94-007-7497-1</ext-link></mixed-citation></ref></ref-list></tp:taxon-treatment>
