# Supplementary material for: ﻿Checklist of hosts, illustrated geographical range, and ecology of tick species from the genus Ixodes (Acari, Ixodidae) in Russia and other post-Soviet countries
Source: Zookeys. 2024 May 14;1201:255–343. doi: 10.3897/zookeys.1201.115467 (PMC11109513; doi:10.3897/zookeys.1201.115467)
Supplement: XML Treatment for Ixodes subterraneus [file zookeys.1201.115467-treatment29.xml]

<!DOCTYPE tp:taxon-treatment
  PUBLIC "-//TaxonX//DTD Taxonomic Treatment Publishing DTD v0 20100105//EN" "tax-treatment-NSO.dtd">
<tp:taxon-treatment xmlns:tp="http://www.plazi.org/taxpub"><tp:treatment-meta><kwd-group><label>Taxon classification</label><kwd>
                  <named-content content-type="kingdom">Animalia</named-content>
                </kwd><kwd>
                  <named-content content-type="order">Ixodida</named-content>
                </kwd><kwd>
                  <named-content content-type="family">Ixodidae</named-content>
                </kwd></kwd-group><mixed-citation publication-type="journal"><person-group><name><surname>Fedorov</surname><given-names>Denis</given-names></name><name><surname>Hornok</surname><given-names>Sándor</given-names></name></person-group><article-title>﻿Checklist of hosts, illustrated geographical range, and ecology of tick species from the genus <italic><tp:taxon-name><tp:taxon-name-part taxon-name-part-type="genus" reg="Ixodes">Ixodes</tp:taxon-name-part></tp:taxon-name></italic> (<tp:taxon-name><tp:taxon-name-part taxon-name-part-type="subclass">Acari</tp:taxon-name-part></tp:taxon-name>, <tp:taxon-name><tp:taxon-name-part taxon-name-part-type="family">Ixodidae</tp:taxon-name-part></tp:taxon-name>) in Russia and other post-Soviet countries</article-title><source>Zookeys</source><day>14</day><month>05</month><year>2024</year><volume>1201</volume><fpage>255</fpage><lpage>343</lpage><pub-id pub-id-type="doi">10.3897/zookeys.1201.115467</pub-id></mixed-citation></tp:treatment-meta><tp:nomenclature><label>﻿</label><tp:taxon-name>
                <object-id xmlns:xlink="http://www.w3.org/1999/xlink" content-type="arpha" xlink:type="simple">8183E088-2C89-5E9E-8DFC-0C3809BBC08D</object-id>
                <tp:taxon-name-part taxon-name-part-type="genus" reg="Ixodes">Ixodes</tp:taxon-name-part>
                <tp:taxon-name-part taxon-name-part-type="species" reg="subterraneus">subterraneus</tp:taxon-name-part>
              </tp:taxon-name><tp:taxon-authority>Filippova, 1961</tp:taxon-authority><tp:nomenclature-citation-list><tp:nomenclature-citation><tp:taxon-name>
                    <tp:taxon-name-part taxon-name-part-type="genus" reg="Ixodes">Ixodes</tp:taxon-name-part>
                    <tp:taxon-name-part taxon-name-part-type="species" reg="subterranus">subterranus</tp:taxon-name-part>
                  </tp:taxon-name><comment>Filippova, 1961: 226. Morel and Pérez 1973: 275.</comment></tp:nomenclature-citation><tp:nomenclature-citation><tp:taxon-name>
                    <tp:taxon-name-part taxon-name-part-type="genus" reg="Pholeoixodes">Pholeoixodes</tp:taxon-name-part>
                    <tp:taxon-name-part taxon-name-part-type="species" reg="arboricola">arboricola</tp:taxon-name-part>
                    <tp:taxon-name-part taxon-name-part-type="subspecies" reg="koshkinae">koshkinae</tp:taxon-name-part>
                  </tp:taxon-name><comment>Emel’yanova: <xref ref-type="bibr" rid="B208">Kolonin 1981</xref>: 20.</comment></tp:nomenclature-citation><tp:nomenclature-citation><tp:taxon-name>
                    <tp:taxon-name-part taxon-name-part-type="genus" reg="Pholeoixodes">Pholeoixodes</tp:taxon-name-part>
                    <tp:taxon-name-part taxon-name-part-type="species" reg="arboricola">arboricola</tp:taxon-name-part>
                    <tp:taxon-name-part taxon-name-part-type="subspecies" reg="deserta">deserta</tp:taxon-name-part>
                  </tp:taxon-name><comment>Emel’yanova: <xref ref-type="bibr" rid="B208">Kolonin 1981</xref>: 20.</comment></tp:nomenclature-citation></tp:nomenclature-citation-list></tp:nomenclature><tp:treatment-sec sec-type="Recorded hosts" id="SECID0EFNAM"><title>Recorded hosts.</title><p><bold><tp:taxon-name><tp:taxon-name-part taxon-name-part-type="class">Aves</tp:taxon-name-part></tp:taxon-name></bold>: <italic><tp:taxon-name><tp:taxon-name-part taxon-name-part-type="genus" reg="Athene">Athene</tp:taxon-name-part><tp:taxon-name-part taxon-name-part-type="species" reg="noctua">noctua</tp:taxon-name-part></tp:taxon-name></italic> (little owl), <italic><tp:taxon-name><tp:taxon-name-part taxon-name-part-type="genus" reg="Carduelis">Carduelis</tp:taxon-name-part><tp:taxon-name-part taxon-name-part-type="species" reg="carduelis">carduelis</tp:taxon-name-part></tp:taxon-name></italic> (European goldfinch), <italic><tp:taxon-name><tp:taxon-name-part taxon-name-part-type="genus" reg="Coracias">Coracias</tp:taxon-name-part><tp:taxon-name-part taxon-name-part-type="species" reg="garrulus">garrulus</tp:taxon-name-part></tp:taxon-name></italic> (European roller), <italic><tp:taxon-name><tp:taxon-name-part taxon-name-part-type="genus" reg="Coturnix">Coturnix</tp:taxon-name-part><tp:taxon-name-part taxon-name-part-type="species" reg="coturnix">coturnix</tp:taxon-name-part></tp:taxon-name></italic> (common quail), <italic><tp:taxon-name><tp:taxon-name-part taxon-name-part-type="genus" reg="Galerida">Galerida</tp:taxon-name-part><tp:taxon-name-part taxon-name-part-type="species" reg="cristata">cristata</tp:taxon-name-part></tp:taxon-name></italic> (crested lark), <italic><tp:taxon-name><tp:taxon-name-part taxon-name-part-type="genus" reg="Falco">Falco</tp:taxon-name-part><tp:taxon-name-part taxon-name-part-type="species" reg="naumanni">naumanni</tp:taxon-name-part></tp:taxon-name></italic> Fleischer (lesser kestrel), <italic><tp:taxon-name><tp:taxon-name-part taxon-name-part-type="genus" reg="Oenanthe">Oenanthe</tp:taxon-name-part><tp:taxon-name-part taxon-name-part-type="species" reg="hispanica">hispanica</tp:taxon-name-part></tp:taxon-name></italic> (western black-eared wheatear), <italic><tp:taxon-name><tp:taxon-name-part taxon-name-part-type="genus" reg="Oenanthe">Oenanthe</tp:taxon-name-part><tp:taxon-name-part taxon-name-part-type="species" reg="isabellina">isabellina</tp:taxon-name-part></tp:taxon-name></italic> (isabelline wheatear), <italic><tp:taxon-name><tp:taxon-name-part taxon-name-part-type="genus" reg="Oenanthe">Oenanthe</tp:taxon-name-part><tp:taxon-name-part taxon-name-part-type="species" reg="oenanthe">oenanthe</tp:taxon-name-part></tp:taxon-name></italic> (northern wheatear), <italic><tp:taxon-name><tp:taxon-name-part taxon-name-part-type="genus" reg="Parus">Parus</tp:taxon-name-part><tp:taxon-name-part taxon-name-part-type="species" reg="major">major</tp:taxon-name-part></tp:taxon-name></italic> (great tit), <italic><tp:taxon-name><tp:taxon-name-part taxon-name-part-type="genus" reg="Passer">Passer</tp:taxon-name-part><tp:taxon-name-part taxon-name-part-type="species" reg="ammodendri">ammodendri</tp:taxon-name-part></tp:taxon-name></italic> Gould (saxaul sparrow), <italic><tp:taxon-name><tp:taxon-name-part taxon-name-part-type="genus" reg="Passer">Passer</tp:taxon-name-part><tp:taxon-name-part taxon-name-part-type="species" reg="domesticus">domesticus</tp:taxon-name-part></tp:taxon-name></italic> (house sparrow), <italic><tp:taxon-name><tp:taxon-name-part taxon-name-part-type="genus" reg="Passer">Passer</tp:taxon-name-part><tp:taxon-name-part taxon-name-part-type="species" reg="montanus">montanus</tp:taxon-name-part></tp:taxon-name></italic> (Eurasian tree sparrow), <italic><tp:taxon-name><tp:taxon-name-part taxon-name-part-type="genus" reg="Pastor">Pastor</tp:taxon-name-part><tp:taxon-name-part taxon-name-part-type="species" reg="roseus">roseus</tp:taxon-name-part></tp:taxon-name></italic> (rosy starling), <italic><tp:taxon-name><tp:taxon-name-part taxon-name-part-type="genus" reg="Petronia">Petronia</tp:taxon-name-part><tp:taxon-name-part taxon-name-part-type="species" reg="petronia">petronia</tp:taxon-name-part></tp:taxon-name></italic> (rock sparrow), <italic><tp:taxon-name><tp:taxon-name-part taxon-name-part-type="genus" reg="Pica">Pica</tp:taxon-name-part><tp:taxon-name-part taxon-name-part-type="species" reg="pica">pica</tp:taxon-name-part></tp:taxon-name></italic> (Eurasian magpie), <italic><tp:taxon-name><tp:taxon-name-part taxon-name-part-type="genus" reg="Sturnus">Sturnus</tp:taxon-name-part><tp:taxon-name-part taxon-name-part-type="species" reg="vulgaris">vulgaris</tp:taxon-name-part></tp:taxon-name></italic> (common starling), <italic><tp:taxon-name><tp:taxon-name-part taxon-name-part-type="genus" reg="Turdus">Turdus</tp:taxon-name-part><tp:taxon-name-part taxon-name-part-type="species" reg="ruficollis">ruficollis</tp:taxon-name-part></tp:taxon-name></italic> (red-throated thrush) (<xref ref-type="bibr" rid="B117">Filippova 1977</xref>).</p></tp:treatment-sec><tp:treatment-sec sec-type="Recorded locations" id="SECID0E2TAM"><title>Recorded locations</title><p><bold>(Fig. <xref ref-type="fig" rid="F29">29</xref>). Russia</bold>: Transbikalia (Barguzin Valley, Cape Ryty) (<xref ref-type="bibr" rid="B92">Emelyanova 1972</xref>, as <italic><tp:taxon-name><tp:taxon-name-part taxon-name-part-type="genus" reg="Ixodes">I.</tp:taxon-name-part><tp:taxon-name-part taxon-name-part-type="species" reg="arboricola">arboricola</tp:taxon-name-part></tp:taxon-name></italic>). <bold>Kazakhstan</bold>: Mangyshlak Peninsula (<xref ref-type="bibr" rid="B259">Maslennikova and Ushakova 1971</xref>), Jambyl Region (Kokuzek), Trans-Ili Alatau, Syugaty Valley (<xref ref-type="bibr" rid="B258">Maslennikova and Stogov 1974</xref>), Almaty Region (lower reaches of the Ili River) (<xref ref-type="bibr" rid="B418">Ushakova 1958</xref>, as <italic><tp:taxon-name><tp:taxon-name-part taxon-name-part-type="genus" reg="Ixodes">Ixodes</tp:taxon-name-part></tp:taxon-name></italic> sp.), Dzungarian Alatau (<xref ref-type="bibr" rid="B425">Ushakova et al. 1976</xref>). <bold>Kyrgyzstan</bold>: Jalal-Abad Region (Bazar-Korgon District), the valley of the river Naryn (<xref ref-type="bibr" rid="B152">Grebenyuk 1966</xref>). <bold>Turkmenistan</bold>: Krasnovodsk plateau, outskirts of Geok Tepe, Kara Kala, Ashgabat, Tejen, Baýramaly, highland Badhyz (<xref ref-type="bibr" rid="B111">Filippova 1961</xref>; <xref ref-type="bibr" rid="B207">Kochkareva et al. 1971</xref>; <xref ref-type="bibr" rid="B358">Scherbinina 1973</xref>). <bold>Tajikistan</bold>: southern spurs of the Hisar Range – the vicinity of Hisar (<xref ref-type="bibr" rid="B117">Filippova 1977</xref>).</p><fig id="F29" position="float" orientation="portrait"><object-id xmlns:xlink="http://www.w3.org/1999/xlink" content-type="doi" xlink:type="simple">10.3897/zookeys.1201.115467.figure29</object-id><object-id xmlns:xlink="http://www.w3.org/1999/xlink" content-type="arpha" xlink:type="simple">6461392D-8DAD-5590-B17B-88C4AEA7AF7F</object-id><label>Figure 29.</label><caption><p>Map of Russia and neighboring countries showing the locations where <italic><tp:taxon-name><tp:taxon-name-part taxon-name-part-type="genus" reg="Ixodes">Ixodes</tp:taxon-name-part><tp:taxon-name-part taxon-name-part-type="species" reg="subterraneus">subterraneus</tp:taxon-name-part></tp:taxon-name></italic> was reported.</p></caption><graphic xmlns:xlink="http://www.w3.org/1999/xlink" xlink:href="zookeys-1201-255_article-115467__-g029.jpg" position="float" orientation="portrait" xlink:type="simple" id="oo_1049215.jpg"><uri content-type="original_file" xlink:type="simple">https://binary.pensoft.net/fig/1049215</uri></graphic></fig></tp:treatment-sec><tp:treatment-sec sec-type="ecology" id="SECID0ECXAM"><title>Ecology and other information.</title><p><italic><tp:taxon-name><tp:taxon-name-part taxon-name-part-type="genus" reg="Ixodes">Ixodes</tp:taxon-name-part><tp:taxon-name-part taxon-name-part-type="species" reg="subterraneus">subterraneus</tp:taxon-name-part></tp:taxon-name></italic> is a parasite of birds nesting in ground burrows (<xref ref-type="bibr" rid="B117">Filippova 1977</xref>). The main part of its distribution lies in Kazakhstan and Middle Asia, the lesser part in Transbaikalia (Russia) (<xref ref-type="bibr" rid="B117">Filippova 1977</xref>). This tick species can be found in foothill dry steppes, as well as near and in deserts. This species was originally named <italic><tp:taxon-name><tp:taxon-name-part taxon-name-part-type="genus" reg="Ixodes">I.</tp:taxon-name-part><tp:taxon-name-part taxon-name-part-type="species" reg="subterranus">subterranus</tp:taxon-name-part></tp:taxon-name></italic> in <xref ref-type="bibr" rid="B111">Filippova (1961)</xref> but amended to <italic><tp:taxon-name><tp:taxon-name-part taxon-name-part-type="genus" reg="Ixodes">I.</tp:taxon-name-part><tp:taxon-name-part taxon-name-part-type="species" reg="subterraneus">subterraneus</tp:taxon-name-part></tp:taxon-name></italic> in <xref ref-type="bibr" rid="B117">Filippova (1977)</xref>.</p></tp:treatment-sec><ref-list><ref id="B208"><mixed-citation xmlns:xlink="http://www.w3.org/1999/xlink" xlink:type="simple"><person-group><name name-style="western"><surname>Kolonin</surname><given-names>GV</given-names></name></person-group> (<year>1981</year>) <source>World distribution of ixodid ticks (genus <italic><tp:taxon-name><tp:taxon-name-part taxon-name-part-type="genus">Ixodes</tp:taxon-name-part></tp:taxon-name></italic>).</source><publisher-name>Nauka</publisher-name>, <publisher-loc>Moskva</publisher-loc>, <size units="page">114 pp</size>. [In Russian]</mixed-citation></ref><ref id="B117"><mixed-citation xmlns:xlink="http://www.w3.org/1999/xlink" xlink:type="simple"><person-group><name name-style="western"><surname>Filippova</surname><given-names>NA</given-names></name></person-group> (<year>1977</year>) <source>Ixodid ticks subfamily <tp:taxon-name><tp:taxon-name-part taxon-name-part-type="subfamily">Ixodinae</tp:taxon-name-part></tp:taxon-name>. <tp:taxon-name><tp:taxon-name-part taxon-name-part-type="class">Arachnida</tp:taxon-name-part></tp:taxon-name>. Vol. 4. Fauna of the USSR.</source><publisher-name>Nauka</publisher-name>, <publisher-loc>Leningrad</publisher-loc>, <size units="page">396 pp</size>. [In Russian]</mixed-citation></ref><ref id="B92"><mixed-citation xmlns:xlink="http://www.w3.org/1999/xlink" xlink:type="simple"><person-group><name name-style="western"><surname>Emelyanova</surname><given-names>ND</given-names></name></person-group> (<year>1972</year>) Ectoparasites of birds of Eastern Siberia and the Far East. In: Transkontinental’nye svjazi pereletnyh ptic i ih rol’ v rasprostranenii arbovirusov. Nauka, Novosibirsk, 397–399. [In Russian]</mixed-citation></ref><ref id="B259"><mixed-citation xmlns:xlink="http://www.w3.org/1999/xlink" xlink:type="simple"><person-group><name name-style="western"><surname>Maslennikova</surname><given-names>ZG</given-names></name><name name-style="western"><surname>Ushakova</surname><given-names>GV</given-names></name></person-group> (<year>1971</year>) To the ecology of the tick <italic><tp:taxon-name><tp:taxon-name-part taxon-name-part-type="genus">Ixodes</tp:taxon-name-part><tp:taxon-name-part taxon-name-part-type="species">occultus</tp:taxon-name-part></tp:taxon-name></italic>. In: Materialy 7 Nauchnoj Konferencii Protivochumnuh Uchrezhdenij Srednej Azii I Kazahstana. Alma-Ata, 402–404. [In Russian]</mixed-citation></ref><ref id="B258"><mixed-citation xmlns:xlink="http://www.w3.org/1999/xlink" xlink:type="simple"><person-group><name name-style="western"><surname>Maslennikova</surname><given-names>ZP</given-names></name><name name-style="western"><surname>Stogov</surname><given-names>II</given-names></name></person-group> (<year>1974</year>) Materials on ecology of <tp:taxon-name><tp:taxon-name-part taxon-name-part-type="genus">Ixodes</tp:taxon-name-part> (<tp:taxon-name-part taxon-name-part-type="subgenus">Pholeoixodes</tp:taxon-name-part>) <tp:taxon-name-part taxon-name-part-type="species">subterranus</tp:taxon-name-part></tp:taxon-name> Filippova, 1961 in the north-east of the Tien Shan. In: Materialy 7 Nauchnoj Konferencii Protivochumnuh Uchrezhdenij Srednej Azii I Kazahstana, Alma-Ata, 335–336. [In Russian]</mixed-citation></ref><ref id="B418"><mixed-citation xmlns:xlink="http://www.w3.org/1999/xlink" xlink:type="simple"><person-group><name name-style="western"><surname>Ushakova</surname><given-names>GV</given-names></name></person-group> (<year>1958</year>) <article-title>Ixodid ticks parasitizing birds in the lower reaches of the Ili River.</article-title><source>Trudy Instituta Zoologii AN KazSSR</source><volume>9</volume>: <fpage>135</fpage>–<lpage>145</lpage>. [In Russian]</mixed-citation></ref><ref id="B425"><mixed-citation xmlns:xlink="http://www.w3.org/1999/xlink" xlink:type="simple"><person-group><name name-style="western"><surname>Ushakova</surname><given-names>GV</given-names></name><name name-style="western"><surname>Fedosenko</surname><given-names>AK</given-names></name><name name-style="western"><surname>Lobachev</surname><given-names>YS</given-names></name></person-group> (<year>1976</year>) <article-title>Ixodid ticks of the Dzungarian Alatau (<tp:taxon-name><tp:taxon-name-part taxon-name-part-type="superorder">Parasitiformes</tp:taxon-name-part></tp:taxon-name>, <tp:taxon-name><tp:taxon-name-part taxon-name-part-type="family">Ixodidae</tp:taxon-name-part></tp:taxon-name>).</article-title><source>Trudy Instituta Zoologii AN KazSSR</source><volume>36</volume>: <fpage>100</fpage>–<lpage>111</lpage>. [In Russian]</mixed-citation></ref><ref id="B152"><mixed-citation xmlns:xlink="http://www.w3.org/1999/xlink" xlink:type="simple"><person-group><name name-style="western"><surname>Grebenyuk</surname><given-names>RV</given-names></name></person-group> (<year>1966</year>) <source>Ixodid ticks of Kyrgyzstan.</source><publisher-name>Frunze</publisher-name>, <publisher-loc>Ilim</publisher-loc>, <size units="page">328 pp</size>. [In Russian]</mixed-citation></ref><ref id="B111"><mixed-citation xmlns:xlink="http://www.w3.org/1999/xlink" xlink:type="simple"><person-group><name name-style="western"><surname>Filippova</surname><given-names>NA</given-names></name></person-group> (<year>1961</year>) <article-title>Contribution to the taxonomy of ticks of the <italic><tp:taxon-name><tp:taxon-name-part taxon-name-part-type="genus"/><tp:taxon-name-part taxon-name-part-type="species">crenulatus</tp:taxon-name-part></tp:taxon-name></italic> group (<tp:taxon-name><tp:taxon-name-part taxon-name-part-type="family">Ixodidae</tp:taxon-name-part></tp:taxon-name>, <italic><tp:taxon-name><tp:taxon-name-part taxon-name-part-type="genus">Ixodes</tp:taxon-name-part></tp:taxon-name></italic>, <italic><tp:taxon-name><tp:taxon-name-part taxon-name-part-type="genus">Pholeoixodes</tp:taxon-name-part></tp:taxon-name></italic>).</article-title><source>Parazitologicheskij Sbornik AN SSSR</source><volume>20</volume>: <fpage>226</fpage>–<lpage>247</lpage>. [In Russian]</mixed-citation></ref><ref id="B207"><mixed-citation xmlns:xlink="http://www.w3.org/1999/xlink" xlink:type="simple"><person-group><name name-style="western"><surname>Kochkareva</surname><given-names>AV</given-names></name><name name-style="western"><surname>Zagniborodova</surname><given-names>EN</given-names></name><name name-style="western"><surname>Zhernovov</surname><given-names>IV</given-names></name><name name-style="western"><surname>Zaitseva</surname><given-names>VI</given-names></name><name name-style="western"><surname>Shilenko</surname><given-names>VI</given-names></name><name name-style="western"><surname>Zabegalova</surname><given-names>MN</given-names></name><name name-style="western"><surname>Avakov</surname><given-names>SM</given-names></name><name name-style="western"><surname>Tashliev</surname><given-names>AO</given-names></name><name name-style="western"><surname>Belskaya</surname><given-names>GS</given-names></name><name name-style="western"><surname>Vazhev</surname><given-names>AP</given-names></name></person-group> (<year>1971</year>) <article-title>Distribution of <tp:taxon-name><tp:taxon-name-part taxon-name-part-type="superfamily">Ixodoidea</tp:taxon-name-part></tp:taxon-name> ticks in Turkmenistan. Izvestija AN TSSR.</article-title><source>Serija Biologicheskih Nauk</source><volume>5</volume>: <fpage>36</fpage>–<lpage>42</lpage>.</mixed-citation></ref><ref id="B358"><mixed-citation xmlns:xlink="http://www.w3.org/1999/xlink" xlink:type="simple"><person-group><name name-style="western"><surname>Scherbinina</surname><given-names>OCh</given-names></name></person-group> (<year>1973</year>) To the fauna of <tp:taxon-name><tp:taxon-name-part taxon-name-part-type="superfamily">Ixodoidea</tp:taxon-name-part></tp:taxon-name> of birds of Turkmenistan. In: Parasites of Animals of Turkmenistan. Ylym, Ashgabat, Turkmenistan, 62–78. [In Russian]</mixed-citation></ref></ref-list></tp:taxon-treatment>
