# Supplementary material for: ﻿Checklist of hosts, illustrated geographical range, and ecology of tick species from the genus Ixodes (Acari, Ixodidae) in Russia and other post-Soviet countries
Source: Zookeys. 2024 May 14;1201:255–343. doi: 10.3897/zookeys.1201.115467 (PMC11109513; doi:10.3897/zookeys.1201.115467)
Supplement: XML Treatment for Ixodes berlesei [file zookeys.1201.115467-treatment30.xml]

<!DOCTYPE tp:taxon-treatment
  PUBLIC "-//TaxonX//DTD Taxonomic Treatment Publishing DTD v0 20100105//EN" "tax-treatment-NSO.dtd">
<tp:taxon-treatment xmlns:tp="http://www.plazi.org/taxpub"><tp:treatment-meta><kwd-group><label>Taxon classification</label><kwd>
                  <named-content content-type="kingdom">Animalia</named-content>
                </kwd><kwd>
                  <named-content content-type="order">Ixodida</named-content>
                </kwd><kwd>
                  <named-content content-type="family">Ixodidae</named-content>
                </kwd></kwd-group><mixed-citation publication-type="journal"><person-group><name><surname>Fedorov</surname><given-names>Denis</given-names></name><name><surname>Hornok</surname><given-names>Sándor</given-names></name></person-group><article-title>﻿Checklist of hosts, illustrated geographical range, and ecology of tick species from the genus <italic><tp:taxon-name><tp:taxon-name-part taxon-name-part-type="genus" reg="Ixodes">Ixodes</tp:taxon-name-part></tp:taxon-name></italic> (<tp:taxon-name><tp:taxon-name-part taxon-name-part-type="subclass">Acari</tp:taxon-name-part></tp:taxon-name>, <tp:taxon-name><tp:taxon-name-part taxon-name-part-type="family">Ixodidae</tp:taxon-name-part></tp:taxon-name>) in Russia and other post-Soviet countries</article-title><source>Zookeys</source><day>14</day><month>05</month><year>2024</year><volume>1201</volume><fpage>255</fpage><lpage>343</lpage><pub-id pub-id-type="doi">10.3897/zookeys.1201.115467</pub-id></mixed-citation></tp:treatment-meta><tp:nomenclature><label>﻿</label><tp:taxon-name>
                <object-id xmlns:xlink="http://www.w3.org/1999/xlink" content-type="arpha" xlink:type="simple">96428592-6011-5842-B903-917A0A88424D</object-id>
                <tp:taxon-name-part taxon-name-part-type="genus" reg="Ixodes">Ixodes</tp:taxon-name-part>
                <tp:taxon-name-part taxon-name-part-type="species" reg="berlesei">berlesei</tp:taxon-name-part>
              </tp:taxon-name><tp:taxon-authority>Birula, 1895</tp:taxon-authority><tp:nomenclature-citation-list><tp:nomenclature-citation><tp:taxon-name>
                    <tp:taxon-name-part taxon-name-part-type="genus" reg="Ixodes">Ixodes</tp:taxon-name-part>
                    <tp:taxon-name-part taxon-name-part-type="species" reg="berlesei">berlesei</tp:taxon-name-part>
                  </tp:taxon-name><comment>Birula, 1895: 353.</comment></tp:nomenclature-citation></tp:nomenclature-citation-list></tp:nomenclature><tp:treatment-sec sec-type="Recorded hosts" id="SECID0EY1AM"><title>Recorded hosts.</title><p><bold><tp:taxon-name><tp:taxon-name-part taxon-name-part-type="class">Aves</tp:taxon-name-part></tp:taxon-name></bold>: <italic><tp:taxon-name><tp:taxon-name-part taxon-name-part-type="genus" reg="Apus">Apus</tp:taxon-name-part><tp:taxon-name-part taxon-name-part-type="species" reg="pacificus">pacificus</tp:taxon-name-part></tp:taxon-name></italic> (Latham) (Pacific swift), <italic><tp:taxon-name><tp:taxon-name-part taxon-name-part-type="genus" reg="Corvus">Corvus</tp:taxon-name-part><tp:taxon-name-part taxon-name-part-type="species" reg="frugilegus">frugilegus</tp:taxon-name-part></tp:taxon-name></italic> Linnaeus (rook), <italic><tp:taxon-name><tp:taxon-name-part taxon-name-part-type="genus" reg="Falco">Falco</tp:taxon-name-part><tp:taxon-name-part taxon-name-part-type="species" reg="rusticolus">rusticolus</tp:taxon-name-part></tp:taxon-name></italic> Linnaeus (gyrfalcon), <italic><tp:taxon-name><tp:taxon-name-part taxon-name-part-type="genus" reg="Falco">Falco</tp:taxon-name-part><tp:taxon-name-part taxon-name-part-type="species" reg="tinnunculus">tinnunculus</tp:taxon-name-part></tp:taxon-name></italic> Linnaeus (common kestrel), <italic><tp:taxon-name><tp:taxon-name-part taxon-name-part-type="genus" reg="Monticola">Monticola</tp:taxon-name-part><tp:taxon-name-part taxon-name-part-type="species" reg="solitarius">solitarius</tp:taxon-name-part></tp:taxon-name></italic> (blue rock thrush), <italic><tp:taxon-name><tp:taxon-name-part taxon-name-part-type="genus" reg="Montifringilla">Montifringilla</tp:taxon-name-part><tp:taxon-name-part taxon-name-part-type="species" reg="nivalis">nivalis</tp:taxon-name-part></tp:taxon-name></italic> (Linnaeus) (white-winged snowfinch), <italic><tp:taxon-name><tp:taxon-name-part taxon-name-part-type="genus" reg="Phoenicurus">Phoenicurus</tp:taxon-name-part><tp:taxon-name-part taxon-name-part-type="species" reg="erythrogastrus">erythrogastrus</tp:taxon-name-part></tp:taxon-name></italic> (Güldenstädt) (Güldenstädt’s redstart), <italic><tp:taxon-name><tp:taxon-name-part taxon-name-part-type="genus" reg="Phoenicurus">Phoenicurus</tp:taxon-name-part><tp:taxon-name-part taxon-name-part-type="species" reg="ochruros">ochruros</tp:taxon-name-part></tp:taxon-name></italic> (black redstart), <italic><tp:taxon-name><tp:taxon-name-part taxon-name-part-type="genus" reg="Phoenicurus">Phoenicurus</tp:taxon-name-part><tp:taxon-name-part taxon-name-part-type="species" reg="erythronotus">erythronotus</tp:taxon-name-part></tp:taxon-name></italic> (Eversmann’s redstart), <italic><tp:taxon-name><tp:taxon-name-part taxon-name-part-type="genus" reg="Plectrophenax">Plectrophenax</tp:taxon-name-part><tp:taxon-name-part taxon-name-part-type="species" reg="nivalis">nivalis</tp:taxon-name-part></tp:taxon-name></italic> (Linnaeus) (snow bunting), <italic><tp:taxon-name><tp:taxon-name-part taxon-name-part-type="genus" reg="Prunella">Prunella</tp:taxon-name-part><tp:taxon-name-part taxon-name-part-type="species" reg="collaris">collaris</tp:taxon-name-part></tp:taxon-name></italic> (Scopoli) (alpine accentor), <italic><tp:taxon-name><tp:taxon-name-part taxon-name-part-type="genus" reg="Sturnus">Sturnus</tp:taxon-name-part><tp:taxon-name-part taxon-name-part-type="species" reg="vulgaris">vulgaris</tp:taxon-name-part></tp:taxon-name></italic> (common starling), <italic><tp:taxon-name><tp:taxon-name-part taxon-name-part-type="genus" reg="Tichodroma">Tichodroma</tp:taxon-name-part><tp:taxon-name-part taxon-name-part-type="species" reg="muraria">muraria</tp:taxon-name-part></tp:taxon-name></italic> (Linnaeus) (wallcreeper) (<xref ref-type="bibr" rid="B117">Filippova 1977</xref>; <xref ref-type="bibr" rid="B439">Voltsyt 1997</xref>).</p></tp:treatment-sec><tp:treatment-sec sec-type="Recorded locations" id="SECID0E26AM"><title>Recorded locations</title><p><bold>(Fig. <xref ref-type="fig" rid="F30">30</xref>). Russia</bold>: Dagestan (<xref ref-type="bibr" rid="B117">Filippova 1977</xref>), Western Siberia – Salair Ridge, Kuznetsk Alatau (<xref ref-type="bibr" rid="B67">Chunihin 1967</xref>), Eastern Siberia – banks of the Angara River (<xref ref-type="bibr" rid="B45">Birula 1895</xref>) and Buryatia (Ikatsky Ridge) (<xref ref-type="bibr" rid="B97">Emelyanova et al. 1963</xref>), Bering Island (<xref ref-type="bibr" rid="B439">Voltsyt 1997</xref>). <bold>Kazakhstan</bold>: Trans-Ili Alatau (<xref ref-type="bibr" rid="B152">Grebenyuk 1966</xref>). <bold>Kyrgyzstan</bold>: Aksay Valley (<xref ref-type="bibr" rid="B152">Grebenyuk 1966</xref>). <bold>Turkmenistan</bold>: outskirts of Ashgabad (<xref ref-type="bibr" rid="B117">Filippova 1977</xref>). <bold>Tajikistan</bold>: Hisar Range, Varzob gorge (<xref ref-type="bibr" rid="B167">Ivanov 1945</xref>; <xref ref-type="bibr" rid="B240">Lotozky 1945</xref>).</p><fig id="F30" position="float" orientation="portrait"><object-id xmlns:xlink="http://www.w3.org/1999/xlink" content-type="doi" xlink:type="simple">10.3897/zookeys.1201.115467.figure30</object-id><object-id xmlns:xlink="http://www.w3.org/1999/xlink" content-type="arpha" xlink:type="simple">C60F9E70-0C94-55F1-9669-796ED5BBE729</object-id><label>Figure 30.</label><caption><p>Map of Russia and neighboring countries showing the locations where <italic><tp:taxon-name><tp:taxon-name-part taxon-name-part-type="genus" reg="Ixodes">Ixodes</tp:taxon-name-part><tp:taxon-name-part taxon-name-part-type="species" reg="berlesei">berlesei</tp:taxon-name-part></tp:taxon-name></italic> was reported.</p></caption><graphic xmlns:xlink="http://www.w3.org/1999/xlink" xlink:href="zookeys-1201-255_article-115467__-g030.jpg" position="float" orientation="portrait" xlink:type="simple" id="oo_1049216.jpg"><uri content-type="original_file" xlink:type="simple">https://binary.pensoft.net/fig/1049216</uri></graphic></fig></tp:treatment-sec><tp:treatment-sec sec-type="ecology" id="SECID0EQCBM"><title>Ecology and other information.</title><p><italic><tp:taxon-name><tp:taxon-name-part taxon-name-part-type="genus" reg="Ixodes">Ixodes</tp:taxon-name-part><tp:taxon-name-part taxon-name-part-type="species" reg="berlesei">berlesei</tp:taxon-name-part></tp:taxon-name></italic> is a little studied nidicolous tick occurring in the Greater Caucasus, as well as in Middle Asia and Siberia. There is one report about a finding of this tick on the Bering Island belonging to the Commander Islands in the Bering Sea, a female and three larvae collected 26 August 1990 from a snow bunting and deposited at the collection of the Zoological Museum of Moscow State University (<xref ref-type="bibr" rid="B439">Voltsyt 1997</xref>). The author states that the date of the tick collection indicates the presence of a permanent population of this species on the island because in the end of August birds usually already are prepared for the autumn migration after the breeding period, and, therefore, ticks could not have been transported there from the continent. Hence, we could assume that probably the real distribution of this tick is much wider and includes mountainous areas not only in a warmer and temperate climate but also in cooler tundra and other climatically similar landscapes. The snow bunting as a host of this species also was registered for the first time. Overall, its hosts include birds nesting usually in rocks and feeding on the ground and during the flight (<xref ref-type="bibr" rid="B117">Filippova 1977</xref>).</p><p>The type specimen is deposited at the Zoological Institute of the Russian Academy of Sciences - holotype: female; 683, [Russia, Siberia] Angara, 1867, Chekanovskii, type; AL I528. Description – <xref ref-type="bibr" rid="B117">Filippova 1977</xref>: 230–236 (female, nymph, larva; male unknown) (<xref ref-type="bibr" rid="B123">Filippova 2008</xref>).</p></tp:treatment-sec><ref-list><ref id="B117"><mixed-citation xmlns:xlink="http://www.w3.org/1999/xlink" xlink:type="simple"><person-group><name name-style="western"><surname>Filippova</surname><given-names>NA</given-names></name></person-group> (<year>1977</year>) <source>Ixodid ticks subfamily <tp:taxon-name><tp:taxon-name-part taxon-name-part-type="subfamily">Ixodinae</tp:taxon-name-part></tp:taxon-name>. <tp:taxon-name><tp:taxon-name-part taxon-name-part-type="class">Arachnida</tp:taxon-name-part></tp:taxon-name>. Vol. 4. Fauna of the USSR.</source><publisher-name>Nauka</publisher-name>, <publisher-loc>Leningrad</publisher-loc>, <size units="page">396 pp</size>. [In Russian]</mixed-citation></ref><ref id="B439"><mixed-citation xmlns:xlink="http://www.w3.org/1999/xlink" xlink:type="simple"><person-group><name name-style="western"><surname>Voltsyt</surname><given-names>OV</given-names></name></person-group> (<year>1997</year>) <article-title>New faunistic records of ixodid ticks from eastern regions of Russia based in collections of the Zoological Museum of Moscow State University. Description of the nymph <tp:taxon-name><tp:taxon-name-part taxon-name-part-type="genus">Ixodes</tp:taxon-name-part> (<tp:taxon-name-part taxon-name-part-type="subgenus">Monoindex</tp:taxon-name-part>) <tp:taxon-name-part taxon-name-part-type="species">maslovi</tp:taxon-name-part></tp:taxon-name>.</article-title><source>Parazitologiia</source><volume>31</volume>(<issue>3</issue>): <fpage>265</fpage>–<lpage>268</lpage>. [In Russian]</mixed-citation></ref><ref id="B67"><mixed-citation xmlns:xlink="http://www.w3.org/1999/xlink" xlink:type="simple"><person-group><name name-style="western"><surname>Chunihin</surname><given-names>SP</given-names></name></person-group> (<year>1967</year>) <article-title><italic><tp:taxon-name><tp:taxon-name-part taxon-name-part-type="genus">Ixodes</tp:taxon-name-part><tp:taxon-name-part taxon-name-part-type="species">berlesei</tp:taxon-name-part></tp:taxon-name></italic> Bir. – new tick species in Western Siberia.</article-title><source>Zoologicheskij Zhurnal</source><volume>46</volume>(<issue>8</issue>): <fpage>1256</fpage>–<lpage>1258</lpage>. [In Russian]</mixed-citation></ref><ref id="B45"><mixed-citation xmlns:xlink="http://www.w3.org/1999/xlink" xlink:type="simple"><person-group><name name-style="western"><surname>Birula</surname><given-names>A</given-names></name></person-group> (<year>1895</year>) <tp:taxon-name><tp:taxon-name-part taxon-name-part-type="family">Ixodidae</tp:taxon-name-part></tp:taxon-name> novi vel parum cogniti Musei Zoologici Academiae Caesareae Scientiarum Petropolitanae. I. Bulletin de l’Académie Impériale des Sciences de St.-Pétersbourg, Series 5, 2(4): 353–364.</mixed-citation></ref><ref id="B97"><mixed-citation xmlns:xlink="http://www.w3.org/1999/xlink" xlink:type="simple"><person-group><name name-style="western"><surname>Emelyanova</surname><given-names>ND</given-names></name><name name-style="western"><surname>Prokopjev</surname><given-names>VN</given-names></name><name name-style="western"><surname>Gordeeva</surname><given-names>VN</given-names></name><name name-style="western"><surname>Lazorenko</surname><given-names>LP</given-names></name><name name-style="western"><surname>Bublienko</surname><given-names>AV</given-names></name><name name-style="western"><surname>Kozlovskaya</surname><given-names>OL</given-names></name></person-group> (<year>1963</year>) <article-title>Materials for the study of ticks of the genus <italic><tp:taxon-name><tp:taxon-name-part taxon-name-part-type="genus">Ixodes</tp:taxon-name-part></tp:taxon-name></italic> (fam. <tp:taxon-name><tp:taxon-name-part taxon-name-part-type="family">Ixodidae</tp:taxon-name-part></tp:taxon-name>) of North-Eastern Asia.</article-title><source>Doklady Irkutskogo Nauchno-Issledovatel’skogo Protivochumnogo Instituta</source><volume>5</volume>: <fpage>188</fpage>–<lpage>193</lpage>. [In Russian]</mixed-citation></ref><ref id="B152"><mixed-citation xmlns:xlink="http://www.w3.org/1999/xlink" xlink:type="simple"><person-group><name name-style="western"><surname>Grebenyuk</surname><given-names>RV</given-names></name></person-group> (<year>1966</year>) <source>Ixodid ticks of Kyrgyzstan.</source><publisher-name>Frunze</publisher-name>, <publisher-loc>Ilim</publisher-loc>, <size units="page">328 pp</size>. [In Russian]</mixed-citation></ref><ref id="B167"><mixed-citation xmlns:xlink="http://www.w3.org/1999/xlink" xlink:type="simple"><person-group><name name-style="western"><surname>Ivanov</surname><given-names>AI</given-names></name></person-group> (<year>1945</year>) <article-title>Role of birds in circulation of ticks in nature.</article-title><source>Trudy Tajikskogo Filiala AN SSSR</source><volume>14</volume>: <fpage>43</fpage>–<lpage>52</lpage>. [In Russian]</mixed-citation></ref><ref id="B240"><mixed-citation xmlns:xlink="http://www.w3.org/1999/xlink" xlink:type="simple"><person-group><name name-style="western"><surname>Lotozky</surname><given-names>BV</given-names></name></person-group> (<year>1945</year>) <article-title>Materials on the fauna and biology of ticks of the superfamily <tp:taxon-name><tp:taxon-name-part taxon-name-part-type="family">Ixodidae</tp:taxon-name-part></tp:taxon-name> in the Hisar Valley of Tajikistan in relation to the justification of measures for the prevention of piroplasmosis in cattle.</article-title><source>Trudy Tajikskogo Filiala AN SSSR</source><volume>14</volume>: <fpage>69</fpage>–<lpage>120</lpage>. [In Russian]</mixed-citation></ref><ref id="B123"><mixed-citation xmlns:xlink="http://www.w3.org/1999/xlink" xlink:type="simple"><person-group><name name-style="western"><surname>Filippova</surname><given-names>NA</given-names></name></person-group> (<year>2008</year>) <article-title>Type specimens of argasid and ixodid ticks (<tp:taxon-name><tp:taxon-name-part taxon-name-part-type="superfamily">Ixodoidea</tp:taxon-name-part></tp:taxon-name>: <tp:taxon-name><tp:taxon-name-part taxon-name-part-type="family">Argasidae</tp:taxon-name-part></tp:taxon-name>, <tp:taxon-name><tp:taxon-name-part taxon-name-part-type="family">Ixodidae</tp:taxon-name-part></tp:taxon-name>) in the collection of the Zoological Institute, Russian Academy of Sciences (St. Petersburg).</article-title><source>Entomological Review</source><volume>88</volume>(<issue>8</issue>): <fpage>1002</fpage>–<lpage>1011</lpage>. <ext-link xlink:href="10.1134/S0013873808080149" ext-link-type="doi" xlink:type="simple">https://doi.org/10.1134/S0013873808080149</ext-link></mixed-citation></ref></ref-list></tp:taxon-treatment>
