# Supplementary material for: ﻿Checklist of hosts, illustrated geographical range, and ecology of tick species from the genus Ixodes (Acari, Ixodidae) in Russia and other post-Soviet countries
Source: Zookeys. 2024 May 14;1201:255–343. doi: 10.3897/zookeys.1201.115467 (PMC11109513; doi:10.3897/zookeys.1201.115467)
Supplement: XML Treatment for Ixodes caledonicus [file zookeys.1201.115467-treatment31.xml]

<!DOCTYPE tp:taxon-treatment
  PUBLIC "-//TaxonX//DTD Taxonomic Treatment Publishing DTD v0 20100105//EN" "tax-treatment-NSO.dtd">
<tp:taxon-treatment xmlns:tp="http://www.plazi.org/taxpub"><tp:treatment-meta><kwd-group><label>Taxon classification</label><kwd>
                  <named-content content-type="kingdom">Animalia</named-content>
                </kwd><kwd>
                  <named-content content-type="order">Ixodida</named-content>
                </kwd><kwd>
                  <named-content content-type="family">Ixodidae</named-content>
                </kwd></kwd-group><mixed-citation publication-type="journal"><person-group><name><surname>Fedorov</surname><given-names>Denis</given-names></name><name><surname>Hornok</surname><given-names>Sándor</given-names></name></person-group><article-title>﻿Checklist of hosts, illustrated geographical range, and ecology of tick species from the genus <italic><tp:taxon-name><tp:taxon-name-part taxon-name-part-type="genus" reg="Ixodes">Ixodes</tp:taxon-name-part></tp:taxon-name></italic> (<tp:taxon-name><tp:taxon-name-part taxon-name-part-type="subclass">Acari</tp:taxon-name-part></tp:taxon-name>, <tp:taxon-name><tp:taxon-name-part taxon-name-part-type="family">Ixodidae</tp:taxon-name-part></tp:taxon-name>) in Russia and other post-Soviet countries</article-title><source>Zookeys</source><day>14</day><month>05</month><year>2024</year><volume>1201</volume><fpage>255</fpage><lpage>343</lpage><pub-id pub-id-type="doi">10.3897/zookeys.1201.115467</pub-id></mixed-citation></tp:treatment-meta><tp:nomenclature><label>﻿</label><tp:taxon-name>
                <object-id xmlns:xlink="http://www.w3.org/1999/xlink" content-type="arpha" xlink:type="simple">0CA368A8-D9FB-5CD0-AB25-0A57FCDFE22A</object-id>
                <tp:taxon-name-part taxon-name-part-type="genus" reg="Ixodes">Ixodes</tp:taxon-name-part>
                <tp:taxon-name-part taxon-name-part-type="species" reg="caledonicus">caledonicus</tp:taxon-name-part>
              </tp:taxon-name><tp:taxon-authority>Nuttall, 1910</tp:taxon-authority><tp:nomenclature-citation-list><tp:nomenclature-citation><tp:taxon-name>
                    <tp:taxon-name-part taxon-name-part-type="genus" reg="Ixodes">Ixodes</tp:taxon-name-part>
                    <tp:taxon-name-part taxon-name-part-type="species" reg="caledonicus">caledonicus</tp:taxon-name-part>
                  </tp:taxon-name><comment>Nuttall, 1910: <xref ref-type="bibr" rid="B292">Nuttall 1910</xref>: 408.</comment></tp:nomenclature-citation><tp:nomenclature-citation><tp:taxon-name>
                    <tp:taxon-name-part taxon-name-part-type="genus" reg="Ixodes">Ixodes</tp:taxon-name-part>
                    <tp:taxon-name-part taxon-name-part-type="species" reg="caledonicus">caledonicus</tp:taxon-name-part>
                    <tp:taxon-name-part taxon-name-part-type="subspecies" reg="sculpturatus">sculpturatus</tp:taxon-name-part>
                  </tp:taxon-name><comment>Schulze, 1929: 60; <xref ref-type="bibr" rid="B19">Arthur 1963</xref>: 53.</comment></tp:nomenclature-citation><tp:nomenclature-citation><tp:taxon-name>
                    <tp:taxon-name-part taxon-name-part-type="genus" reg="Ixodes">Ixodes</tp:taxon-name-part>
                    <tp:taxon-name-part taxon-name-part-type="species" reg="gussevi">gussevi</tp:taxon-name-part>
                  </tp:taxon-name><comment>Reznik, 1958: 457; <xref ref-type="bibr" rid="B128">Filippova and Panova 1975</xref>: 339.</comment></tp:nomenclature-citation></tp:nomenclature-citation-list></tp:nomenclature><tp:treatment-sec sec-type="Recorded hosts" id="SECID0EPGBM"><title>Recorded hosts.</title><p><bold><tp:taxon-name><tp:taxon-name-part taxon-name-part-type="class">Aves</tp:taxon-name-part></tp:taxon-name></bold>: <italic><tp:taxon-name><tp:taxon-name-part taxon-name-part-type="genus" reg="Apus">Apus</tp:taxon-name-part><tp:taxon-name-part taxon-name-part-type="species" reg="pacificus">pacificus</tp:taxon-name-part></tp:taxon-name></italic> (Pacific swift), <italic><tp:taxon-name><tp:taxon-name-part taxon-name-part-type="genus" reg="Corvus">Corvus</tp:taxon-name-part><tp:taxon-name-part taxon-name-part-type="species" reg="corax">corax</tp:taxon-name-part></tp:taxon-name></italic> Linnaeus (common raven), <italic><tp:taxon-name><tp:taxon-name-part taxon-name-part-type="genus" reg="Corvus">Corvus</tp:taxon-name-part><tp:taxon-name-part taxon-name-part-type="species" reg="cornix">cornix</tp:taxon-name-part></tp:taxon-name></italic> (hooded crow), <italic><tp:taxon-name><tp:taxon-name-part taxon-name-part-type="genus" reg="Columba">Columba</tp:taxon-name-part><tp:taxon-name-part taxon-name-part-type="species" reg="livia">livia</tp:taxon-name-part></tp:taxon-name></italic> (common pigeon), <italic><tp:taxon-name><tp:taxon-name-part taxon-name-part-type="genus" reg="Coloeus">Coloeus</tp:taxon-name-part><tp:taxon-name-part taxon-name-part-type="species" reg="monedula">monedula</tp:taxon-name-part></tp:taxon-name></italic> (western jackdaw), <italic><tp:taxon-name><tp:taxon-name-part taxon-name-part-type="genus" reg="Falco">Falco</tp:taxon-name-part><tp:taxon-name-part taxon-name-part-type="species" reg="peregrinus">peregrinus</tp:taxon-name-part></tp:taxon-name></italic> (peregrine falcon), <italic><tp:taxon-name><tp:taxon-name-part taxon-name-part-type="genus" reg="Monticola">Monticola</tp:taxon-name-part><tp:taxon-name-part taxon-name-part-type="species" reg="solitarius">solitarius</tp:taxon-name-part></tp:taxon-name></italic> (blue rock thrush), <italic><tp:taxon-name><tp:taxon-name-part taxon-name-part-type="genus" reg="Oenanthe">Oenanthe</tp:taxon-name-part><tp:taxon-name-part taxon-name-part-type="species" reg="oenanthe">oenanthe</tp:taxon-name-part></tp:taxon-name></italic> (Northern wheatear), <italic><tp:taxon-name><tp:taxon-name-part taxon-name-part-type="genus" reg="Petronia">Petronia</tp:taxon-name-part><tp:taxon-name-part taxon-name-part-type="species" reg="petronia">petronia</tp:taxon-name-part></tp:taxon-name></italic> (rock sparrow), <italic><tp:taxon-name><tp:taxon-name-part taxon-name-part-type="genus" reg="Phoenicurus">Phoenicurus</tp:taxon-name-part></tp:taxon-name></italic> sp. (redstart), <italic><tp:taxon-name><tp:taxon-name-part taxon-name-part-type="genus" reg="Tachymarptis">Tachymarptis</tp:taxon-name-part><tp:taxon-name-part taxon-name-part-type="species" reg="melba">melba</tp:taxon-name-part></tp:taxon-name></italic> (Linnaeus) (Alpine swift) (<xref ref-type="bibr" rid="B117">Filippova 1977</xref>; <xref ref-type="bibr" rid="B51">Bolotin and Kolonin 1979</xref>).</p></tp:treatment-sec><tp:treatment-sec sec-type="Recorded locations" id="SECID0EYKBM"><title>Recorded locations</title><p><bold>(Fig. <xref ref-type="fig" rid="F31">31</xref>). Russia</bold>: valley of the Zerkalnaya River (<xref ref-type="bibr" rid="B51">Bolotin and Kolonin 1979</xref>). <bold>Ukraine</bold>: Crimean Peninsula, in particular the Tarkhankut Peninsula and the cape Kazantyp (<xref ref-type="bibr" rid="B89">Emchuk 1960</xref>; <xref ref-type="bibr" rid="B117">Filippova 1977</xref>). <bold>Azerbaijan</bold>: Qabala (<xref ref-type="bibr" rid="B339">Reznik 1958</xref>), Julfa (<xref ref-type="bibr" rid="B128">Filippova and Panova 1975</xref>). <bold>Tajikistan</bold>: Hisar Range (<xref ref-type="bibr" rid="B128">Filippova and Panova 1975</xref>).</p><fig id="F31" position="float" orientation="portrait"><object-id xmlns:xlink="http://www.w3.org/1999/xlink" content-type="doi" xlink:type="simple">10.3897/zookeys.1201.115467.figure31</object-id><object-id xmlns:xlink="http://www.w3.org/1999/xlink" content-type="arpha" xlink:type="simple">991A1B27-EDA1-54C2-8D20-CECEFA47B3E4</object-id><label>Figure 31.</label><caption><p>Map of Russia and neighboring countries showing the locations where <italic><tp:taxon-name><tp:taxon-name-part taxon-name-part-type="genus" reg="Ixodes">Ixodes</tp:taxon-name-part><tp:taxon-name-part taxon-name-part-type="species" reg="caledonicus">caledonicus</tp:taxon-name-part></tp:taxon-name></italic> was reported.</p></caption><graphic xmlns:xlink="http://www.w3.org/1999/xlink" xlink:href="zookeys-1201-255_article-115467__-g031.jpg" position="float" orientation="portrait" xlink:type="simple" id="oo_1049217.jpg"><uri content-type="original_file" xlink:type="simple">https://binary.pensoft.net/fig/1049217</uri></graphic></fig></tp:treatment-sec><tp:treatment-sec sec-type="ecology" id="SECID0E2MBM"><title>Ecology and other information.</title><p><italic><tp:taxon-name><tp:taxon-name-part taxon-name-part-type="genus" reg="Ixodes">Ixodes</tp:taxon-name-part><tp:taxon-name-part taxon-name-part-type="species" reg="caledonicus">caledonicus</tp:taxon-name-part></tp:taxon-name></italic> is a little studied nidicolous tick species occurring in Europe as well as Western and Middle Asia. In Crimea this species is very rare and never has been found after 1980 (<xref ref-type="bibr" rid="B279">Nebogatkin 1998</xref>). Its hosts are birds that usually nest in rocks, feed on the ground, or feed and drink during flight (<xref ref-type="bibr" rid="B117">Filippova 1977</xref>).</p></tp:treatment-sec><ref-list><ref id="B292"><mixed-citation xmlns:xlink="http://www.w3.org/1999/xlink" xlink:type="simple"><person-group><name name-style="western"><surname>Nuttall</surname><given-names>GHF</given-names></name></person-group> (<year>1910</year>) <article-title>New species of ticks (<italic><tp:taxon-name><tp:taxon-name-part taxon-name-part-type="genus">Ixodes</tp:taxon-name-part></tp:taxon-name></italic>, <italic><tp:taxon-name><tp:taxon-name-part taxon-name-part-type="genus">Amblyomma</tp:taxon-name-part></tp:taxon-name></italic>, <italic><tp:taxon-name><tp:taxon-name-part taxon-name-part-type="genus">Rhipicephalus</tp:taxon-name-part></tp:taxon-name></italic>).</article-title><source>Parasitology</source><volume>3</volume>(<issue>4</issue>): <fpage>408</fpage>–<lpage>416</lpage>. <ext-link xlink:href="10.1017/S0031182000002249" ext-link-type="doi" xlink:type="simple">https://doi.org/10.1017/S0031182000002249</ext-link></mixed-citation></ref><ref id="B19"><mixed-citation xmlns:xlink="http://www.w3.org/1999/xlink" xlink:type="simple"><person-group><name name-style="western"><surname>Arthur</surname><given-names>DR</given-names></name></person-group> (<year>1963</year>) <source>British ticks.</source><publisher-name>Butterworths</publisher-name>, <publisher-loc>London</publisher-loc>, <size units="page">213 pp</size>.</mixed-citation></ref><ref id="B128"><mixed-citation xmlns:xlink="http://www.w3.org/1999/xlink" xlink:type="simple"><person-group><name name-style="western"><surname>Filippova</surname><given-names>NA</given-names></name><name name-style="western"><surname>Panova</surname><given-names>IV</given-names></name></person-group> (<year>1975</year>) <article-title><italic><tp:taxon-name><tp:taxon-name-part taxon-name-part-type="genus">Ixodes</tp:taxon-name-part><tp:taxon-name-part taxon-name-part-type="species">caledonicus</tp:taxon-name-part></tp:taxon-name></italic> Nuttall, 1910 (<tp:taxon-name><tp:taxon-name-part taxon-name-part-type="superfamily">Ixodoidea</tp:taxon-name-part></tp:taxon-name>, <tp:taxon-name><tp:taxon-name-part taxon-name-part-type="family">Ixodidae</tp:taxon-name-part></tp:taxon-name>) a little-known parasite of wild birds from the fauna of the USSR.</article-title><source>Parazitologiia</source><volume>9</volume>(<issue>4</issue>): <fpage>339</fpage>–<lpage>347</lpage>. [In Russian]</mixed-citation></ref><ref id="B117"><mixed-citation xmlns:xlink="http://www.w3.org/1999/xlink" xlink:type="simple"><person-group><name name-style="western"><surname>Filippova</surname><given-names>NA</given-names></name></person-group> (<year>1977</year>) <source>Ixodid ticks subfamily <tp:taxon-name><tp:taxon-name-part taxon-name-part-type="subfamily">Ixodinae</tp:taxon-name-part></tp:taxon-name>. <tp:taxon-name><tp:taxon-name-part taxon-name-part-type="class">Arachnida</tp:taxon-name-part></tp:taxon-name>. Vol. 4. Fauna of the USSR.</source><publisher-name>Nauka</publisher-name>, <publisher-loc>Leningrad</publisher-loc>, <size units="page">396 pp</size>. [In Russian]</mixed-citation></ref><ref id="B51"><mixed-citation xmlns:xlink="http://www.w3.org/1999/xlink" xlink:type="simple"><person-group><name name-style="western"><surname>Bolotin</surname><given-names>EI</given-names></name><name name-style="western"><surname>Kolonin</surname><given-names>GV</given-names></name></person-group> (<year>1979</year>) <article-title>New data on the fauna of ixodid ticks of the Primorsky Krai.</article-title><source>Zoologicheskij Zhurnal</source><volume>58</volume>(<issue>3</issue>): <fpage>435</fpage>–<lpage>436</lpage>. [In Russian]</mixed-citation></ref><ref id="B89"><mixed-citation xmlns:xlink="http://www.w3.org/1999/xlink" xlink:type="simple"><person-group><name name-style="western"><surname>Emchuk</surname><given-names>EM</given-names></name></person-group> (<year>1960</year>) <source>Fauna of Ukraine. Ixodid ticks.</source><publisher-name>Izdatel’stvo AN USSR</publisher-name>, <publisher-loc>Kyiv</publisher-loc>, <size units="page">163 pp</size>. [In Russian]</mixed-citation></ref><ref id="B339"><mixed-citation xmlns:xlink="http://www.w3.org/1999/xlink" xlink:type="simple"><person-group><name name-style="western"><surname>Reznik</surname><given-names>PA</given-names></name></person-group> (<year>1958</year>) <article-title>A new species of tick <italic><tp:taxon-name><tp:taxon-name-part taxon-name-part-type="genus">Ixodes</tp:taxon-name-part><tp:taxon-name-part taxon-name-part-type="species">gussevi</tp:taxon-name-part></tp:taxon-name></italic> sp. n. from Azerbaijan.</article-title><source>Zoologicheskij Zhurnal</source><volume>37</volume>(<issue>3</issue>): <fpage>457</fpage>–<lpage>458</lpage>. [In Russian]</mixed-citation></ref><ref id="B279"><mixed-citation xmlns:xlink="http://www.w3.org/1999/xlink" xlink:type="simple"><person-group><name name-style="western"><surname>Nebogatkin</surname><given-names>IV</given-names></name></person-group> (<year>1998</year>) <article-title>Rare, disappearing and occasionally occurred species of ixodid ticks (<tp:taxon-name><tp:taxon-name-part taxon-name-part-type="superorder">Parasitiformes</tp:taxon-name-part></tp:taxon-name>, <tp:taxon-name><tp:taxon-name-part taxon-name-part-type="family">Ixodidae</tp:taxon-name-part></tp:taxon-name>) in Ukraine.</article-title><source>Vestnik Zoologii</source><volume>32</volume>: <fpage>143</fpage>–<lpage>147</lpage>. [In Russian]</mixed-citation></ref></ref-list></tp:taxon-treatment>
