# Supplementary material for: ﻿Checklist of hosts, illustrated geographical range, and ecology of tick species from the genus Ixodes (Acari, Ixodidae) in Russia and other post-Soviet countries
Source: Zookeys. 2024 May 14;1201:255–343. doi: 10.3897/zookeys.1201.115467 (PMC11109513; doi:10.3897/zookeys.1201.115467)
Supplement: XML Treatment for Ixodes signatus [file zookeys.1201.115467-treatment33.xml]

<!DOCTYPE tp:taxon-treatment
  PUBLIC "-//TaxonX//DTD Taxonomic Treatment Publishing DTD v0 20100105//EN" "tax-treatment-NSO.dtd">
<tp:taxon-treatment xmlns:tp="http://www.plazi.org/taxpub"><tp:treatment-meta><kwd-group><label>Taxon classification</label><kwd>
                  <named-content content-type="kingdom">Animalia</named-content>
                </kwd><kwd>
                  <named-content content-type="order">Ixodida</named-content>
                </kwd><kwd>
                  <named-content content-type="family">Ixodidae</named-content>
                </kwd></kwd-group><mixed-citation publication-type="journal"><person-group><name><surname>Fedorov</surname><given-names>Denis</given-names></name><name><surname>Hornok</surname><given-names>Sándor</given-names></name></person-group><article-title>﻿Checklist of hosts, illustrated geographical range, and ecology of tick species from the genus <italic><tp:taxon-name><tp:taxon-name-part taxon-name-part-type="genus" reg="Ixodes">Ixodes</tp:taxon-name-part></tp:taxon-name></italic> (<tp:taxon-name><tp:taxon-name-part taxon-name-part-type="subclass">Acari</tp:taxon-name-part></tp:taxon-name>, <tp:taxon-name><tp:taxon-name-part taxon-name-part-type="family">Ixodidae</tp:taxon-name-part></tp:taxon-name>) in Russia and other post-Soviet countries</article-title><source>Zookeys</source><day>14</day><month>05</month><year>2024</year><volume>1201</volume><fpage>255</fpage><lpage>343</lpage><pub-id pub-id-type="doi">10.3897/zookeys.1201.115467</pub-id></mixed-citation></tp:treatment-meta><tp:nomenclature><label>﻿</label><tp:taxon-name>
                <object-id xmlns:xlink="http://www.w3.org/1999/xlink" content-type="arpha" xlink:type="simple">8FEA2EF0-E52A-580B-AF8B-F88E7CF4551E</object-id>
                <tp:taxon-name-part taxon-name-part-type="genus" reg="Ixodes">Ixodes</tp:taxon-name-part>
                <tp:taxon-name-part taxon-name-part-type="species" reg="signatus">signatus</tp:taxon-name-part>
              </tp:taxon-name><tp:taxon-authority>Birula, 1895</tp:taxon-authority><tp:nomenclature-citation-list><tp:nomenclature-citation><tp:taxon-name>
                    <tp:taxon-name-part taxon-name-part-type="genus" reg="Ixodes">Ixodes</tp:taxon-name-part>
                    <tp:taxon-name-part taxon-name-part-type="species" reg="signatus">signatus</tp:taxon-name-part>
                  </tp:taxon-name><comment>Birula, 1895: 353.</comment></tp:nomenclature-citation><tp:nomenclature-citation><tp:taxon-name>
                    <tp:taxon-name-part taxon-name-part-type="genus" reg="Ixodes">Ixodes</tp:taxon-name-part>
                    <tp:taxon-name-part taxon-name-part-type="species" reg="arcticus">arcticus</tp:taxon-name-part>
                  </tp:taxon-name><comment>Osborn: <xref ref-type="bibr" rid="B71">Cooley and Kohls 1945</xref>: 201.</comment></tp:nomenclature-citation><tp:nomenclature-citation><tp:taxon-name>
                    <tp:taxon-name-part taxon-name-part-type="genus" reg="Ixodes">Ixodes</tp:taxon-name-part>
                    <tp:taxon-name-part taxon-name-part-type="species" reg="parvirostris">parvirostris</tp:taxon-name-part>
                  </tp:taxon-name><comment>Neumann: <xref ref-type="bibr" rid="B285">Neumann 1904</xref>: 444.</comment></tp:nomenclature-citation><tp:nomenclature-citation><tp:taxon-name>
                    <tp:taxon-name-part taxon-name-part-type="genus" reg="Ixodes">Ixodes</tp:taxon-name-part>
                    <tp:taxon-name-part taxon-name-part-type="species" reg="eudyptidis">eudyptidis</tp:taxon-name-part>
                    <tp:taxon-name-part taxon-name-part-type="infraspecific-rank">v.</tp:taxon-name-part>
                    <tp:taxon-name-part taxon-name-part-type="variety" reg="signata">signata</tp:taxon-name-part>
                  </tp:taxon-name><comment>Birula: <xref ref-type="bibr" rid="B288">Neumann 1911</xref>: 21. </comment></tp:nomenclature-citation></tp:nomenclature-citation-list></tp:nomenclature><tp:treatment-sec sec-type="Recorded hosts" id="SECID0ESWBM"><title>Recorded hosts.</title><p><bold><tp:taxon-name><tp:taxon-name-part taxon-name-part-type="class">Aves</tp:taxon-name-part></tp:taxon-name></bold>: <italic><tp:taxon-name><tp:taxon-name-part taxon-name-part-type="genus" reg="Phalacrocorax">Phalacrocorax</tp:taxon-name-part><tp:taxon-name-part taxon-name-part-type="species" reg="carbo">carbo</tp:taxon-name-part></tp:taxon-name></italic> (Linnaeus) (great cormorant), <italic><tp:taxon-name><tp:taxon-name-part taxon-name-part-type="genus" reg="Urile">Urile</tp:taxon-name-part><tp:taxon-name-part taxon-name-part-type="species" reg="pelagicus">pelagicus</tp:taxon-name-part></tp:taxon-name></italic> (pelagic cormorant), <italic><tp:taxon-name><tp:taxon-name-part taxon-name-part-type="genus" reg="Urile">Urile</tp:taxon-name-part><tp:taxon-name-part taxon-name-part-type="species" reg="penicillatus">penicillatus</tp:taxon-name-part></tp:taxon-name></italic> (Brandt) (Brandt’s cormorant), <italic><tp:taxon-name><tp:taxon-name-part taxon-name-part-type="genus" reg="Urile">Urile</tp:taxon-name-part><tp:taxon-name-part taxon-name-part-type="species" reg="urile">urile</tp:taxon-name-part></tp:taxon-name></italic> (red-faced cormorant) (<xref ref-type="bibr" rid="B117">Filippova 1977</xref>).</p></tp:treatment-sec><tp:treatment-sec sec-type="Recorded locations" id="SECID0EOYBM"><title>Recorded locations</title><p><bold>(Fig. <xref ref-type="fig" rid="F33">33</xref>). Russia</bold>: islands: Furugelm Island, Tyuleniy Island, the Kuril Islands – Paramushir, Urup and Makanrushi, the Commander Islands – the Kamen Ariy and the Bering Island (<xref ref-type="bibr" rid="B200">Kirschenblatt 1936</xref>; <xref ref-type="bibr" rid="B327">Pomerantsev 1950</xref>; <xref ref-type="bibr" rid="B434">Violovich 1958</xref>, <xref ref-type="bibr" rid="B436">1962a</xref>; <xref ref-type="bibr" rid="B234">Leonova et al. 1971</xref>; <xref ref-type="bibr" rid="B406">Timofeeva et al. 1971</xref>, <xref ref-type="bibr" rid="B407">1974</xref>; <xref ref-type="bibr" rid="B249">Lvov et al. 2014</xref>b); mainland – Primorsky Krai (Lazovsky District) (<xref ref-type="bibr" rid="B227">Kozlovskaya et al. 1968</xref>).</p><fig id="F33" position="float" orientation="portrait"><object-id xmlns:xlink="http://www.w3.org/1999/xlink" content-type="doi" xlink:type="simple">10.3897/zookeys.1201.115467.figure33</object-id><object-id xmlns:xlink="http://www.w3.org/1999/xlink" content-type="arpha" xlink:type="simple">4EAD9E82-5C8F-5BA5-8F50-633C23E74334</object-id><label>Figure 33.</label><caption><p>Map of Russia and neighboring countries showing the locations where <italic><tp:taxon-name><tp:taxon-name-part taxon-name-part-type="genus" reg="Ixodes">Ixodes</tp:taxon-name-part><tp:taxon-name-part taxon-name-part-type="species" reg="signatus">signatus</tp:taxon-name-part></tp:taxon-name></italic> was reported.</p></caption><graphic xmlns:xlink="http://www.w3.org/1999/xlink" xlink:href="zookeys-1201-255_article-115467__-g033.jpg" position="float" orientation="portrait" xlink:type="simple" id="oo_1049219.jpg"><uri content-type="original_file" xlink:type="simple">https://binary.pensoft.net/fig/1049219</uri></graphic></fig></tp:treatment-sec><tp:treatment-sec sec-type="ecology" id="SECID0EX1BM"><title>Ecology and other information.</title><p><italic><tp:taxon-name><tp:taxon-name-part taxon-name-part-type="genus" reg="Ixodes">Ixodes</tp:taxon-name-part><tp:taxon-name-part taxon-name-part-type="species" reg="signatus">signatus</tp:taxon-name-part></tp:taxon-name></italic> is a nidicolous tick species occurring in several archipelagos and separate islands of the Russian Far East, as well as in Japan and the west coast of North America together with the Pacific islands nearby (<xref ref-type="bibr" rid="B117">Filippova 1977</xref>). It inhabits mostly coastal rocks being an obligate parasite of cormorants. Other birds, for example the Siberian thrush <italic><tp:taxon-name><tp:taxon-name-part taxon-name-part-type="genus" reg="Geokichla">Geokichla</tp:taxon-name-part><tp:taxon-name-part taxon-name-part-type="species" reg="sibirica">sibirica</tp:taxon-name-part></tp:taxon-name></italic> (Pallas), are considered occasional hosts (<xref ref-type="bibr" rid="B436">Violovich 1962a</xref>). Findings in the mainland Eurasia are probably occasional cases of transportation (<xref ref-type="bibr" rid="B227">Kozlovskaya et al. 1968</xref>).</p><p>The type specimens of <italic><tp:taxon-name><tp:taxon-name-part taxon-name-part-type="genus" reg="Ixodes">I.</tp:taxon-name-part><tp:taxon-name-part taxon-name-part-type="species" reg="signatus">signatus</tp:taxon-name-part></tp:taxon-name></italic> are deposited at the Zoological Institute of the Russian Academy of Sciences (<xref ref-type="bibr" rid="B123">Filippova 2008</xref>) and include the lectotype: female; [Aleut Islands], Unalashka, 1846, coll. Voznesenskii, type; AL I358; paralectotypes: 8 females, 1 nymph, AL I358a; 2 females; CB I3170, I3171. Description – <xref ref-type="bibr" rid="B117">Filippova 1977</xref>: 204–210 (female, male, nymph, larva).</p></tp:treatment-sec><ref-list><ref id="B71"><mixed-citation xmlns:xlink="http://www.w3.org/1999/xlink" xlink:type="simple"><person-group><name name-style="western"><surname>Cooley</surname><given-names>RA</given-names></name><name name-style="western"><surname>Kohls</surname><given-names>GM</given-names></name></person-group> (<year>1945</year>) The genus <italic><tp:taxon-name><tp:taxon-name-part taxon-name-part-type="genus">Ixodes</tp:taxon-name-part></tp:taxon-name></italic> in North America. National Institute of Health Bulletin 184: 246.</mixed-citation></ref><ref id="B285"><mixed-citation xmlns:xlink="http://www.w3.org/1999/xlink" xlink:type="simple"><person-group><name name-style="western"><surname>Neumann</surname><given-names>LG</given-names></name></person-group> (<year>1904</year>) <article-title>Notes sur les ixodidés. II.</article-title><source>Archives de Parasitologie</source><volume>8</volume>: <fpage>444</fpage>–<lpage>464</lpage>. [In French]</mixed-citation></ref><ref id="B288"><mixed-citation xmlns:xlink="http://www.w3.org/1999/xlink" xlink:type="simple"><person-group><name name-style="western"><surname>Neumann</surname><given-names>LG</given-names></name></person-group> (<year>1911</year>) <article-title><tp:taxon-name><tp:taxon-name-part taxon-name-part-type="family">Ixodidae</tp:taxon-name-part></tp:taxon-name>.</article-title><source>Das Tierreich</source><volume>26</volume>: <fpage>1</fpage>–<lpage>169</lpage>. <ext-link xlink:href="10.5962/bhl.title.22339" ext-link-type="doi" xlink:type="simple">https://doi.org/10.5962/bhl.title.22339</ext-link> [In German]</mixed-citation></ref><ref id="B117"><mixed-citation xmlns:xlink="http://www.w3.org/1999/xlink" xlink:type="simple"><person-group><name name-style="western"><surname>Filippova</surname><given-names>NA</given-names></name></person-group> (<year>1977</year>) <source>Ixodid ticks subfamily <tp:taxon-name><tp:taxon-name-part taxon-name-part-type="subfamily">Ixodinae</tp:taxon-name-part></tp:taxon-name>. <tp:taxon-name><tp:taxon-name-part taxon-name-part-type="class">Arachnida</tp:taxon-name-part></tp:taxon-name>. Vol. 4. Fauna of the USSR.</source><publisher-name>Nauka</publisher-name>, <publisher-loc>Leningrad</publisher-loc>, <size units="page">396 pp</size>. [In Russian]</mixed-citation></ref><ref id="B200"><mixed-citation xmlns:xlink="http://www.w3.org/1999/xlink" xlink:type="simple"><person-group><name name-style="western"><surname>Kirschenblatt</surname><given-names>JD</given-names></name></person-group> (<year>1936</year>) <article-title>Beitrage zur Palearktischen Zekenfauna.</article-title><source>Zoologischer Anzeiger</source><volume>114</volume>(<issue>3–4</issue>): <fpage>93</fpage>–<lpage>97</lpage>.</mixed-citation></ref><ref id="B327"><mixed-citation xmlns:xlink="http://www.w3.org/1999/xlink" xlink:type="simple"><person-group><name name-style="western"><surname>Pomerantsev</surname><given-names>BI</given-names></name></person-group> (<year>1950</year>) <article-title>Ixodid ticks (<tp:taxon-name><tp:taxon-name-part taxon-name-part-type="family">Ixodidae</tp:taxon-name-part></tp:taxon-name>).</article-title><source>In: Fauna SSSR, Paukoobraznye</source><volume>4</volume>(<issue>2</issue>): <fpage>1</fpage>–<lpage>224</lpage>. [In Russian]</mixed-citation></ref><ref id="B434"><mixed-citation xmlns:xlink="http://www.w3.org/1999/xlink" xlink:type="simple"><person-group><name name-style="western"><surname>Violovich</surname><given-names>NA</given-names></name></person-group> (<year>1958</year>) <article-title>To the fauna of ixodid ticks of Sakhalin and the Kuril Islands.</article-title><source>Izvestiya Irkutskogo Nauchno-Issledovatel’skogo Protivochumnogo Instituta Sibiri I Dal’nego Vostoka</source><volume>17</volume>: <fpage>205</fpage>–<lpage>208</lpage>. [In Russian]</mixed-citation></ref><ref id="B436"><mixed-citation xmlns:xlink="http://www.w3.org/1999/xlink" xlink:type="simple"><person-group><name name-style="western"><surname>Violovich</surname><given-names>NA</given-names></name></person-group> (<year>1962a</year>) To biology of <italic><tp:taxon-name><tp:taxon-name-part taxon-name-part-type="genus">Ixodes</tp:taxon-name-part><tp:taxon-name-part taxon-name-part-type="species">signatus</tp:taxon-name-part></tp:taxon-name></italic> Birula on the islands of the Far East. In: Problems of zoological research in Siberia. Gorno-Altaiskoje Knizhnoje Izdatel’stvo, Gorno-Altaisk, 37–39. [In Russian]</mixed-citation></ref><ref id="B234"><mixed-citation xmlns:xlink="http://www.w3.org/1999/xlink" xlink:type="simple"><person-group><name name-style="western"><surname>Leonova</surname><given-names>GN</given-names></name><name name-style="western"><surname>Lvov</surname><given-names>DK</given-names></name><name name-style="western"><surname>Chervonsky</surname><given-names>VI</given-names></name><name name-style="western"><surname>Tsirkin</surname><given-names>YuM</given-names></name><name name-style="western"><surname>Belikova</surname><given-names>NP</given-names></name><name name-style="western"><surname>Shestakov</surname><given-names>VI</given-names></name><name name-style="western"><surname>Shibaev</surname><given-names>YuV</given-names></name><name name-style="western"><surname>Yudakov</surname><given-names>AG</given-names></name><name name-style="western"><surname>Sazonov</surname><given-names>AA</given-names></name></person-group> (<year>1971</year>) Serological and parasitological survey of seabirds on Furugelm Island (Rimsky-Korsakov Archipelago). In: Materialy 4 Symposiuma Po Izucheniju Virusov Ecologicheski Svyazannyh S Ptitsami. Omsk, 54. [In Russian]</mixed-citation></ref><ref id="B406"><mixed-citation xmlns:xlink="http://www.w3.org/1999/xlink" xlink:type="simple"><person-group><name name-style="western"><surname>Timofeeva</surname><given-names>AA</given-names></name><name name-style="western"><surname>Lvov</surname><given-names>DK</given-names></name><name name-style="western"><surname>Chupakhina</surname><given-names>TI</given-names></name><name name-style="western"><surname>Lebedev</surname><given-names>VI</given-names></name><name name-style="western"><surname>Pogrebenko</surname><given-names>AG</given-names></name></person-group> (<year>1971</year>) On ixodid ticks of sea colonial birds on Tyuleniy Island adjacent to Sakhalin and the Kuril Archipelago. In: Proceedings of the 4<sup>th</sup> Symposium on the Study of Viruses Ecologically Related to Birds. Omsk, Siberia, 36–37. [In Russian]</mixed-citation></ref><ref id="B407"><mixed-citation xmlns:xlink="http://www.w3.org/1999/xlink" xlink:type="simple"><person-group><name name-style="western"><surname>Timofeeva</surname><given-names>AA</given-names></name><name name-style="western"><surname>Pogrebenko</surname><given-names>AG</given-names></name><name name-style="western"><surname>Gromashevsky</surname><given-names>VL</given-names></name><name name-style="western"><surname>Scherbinin</surname><given-names>RD</given-names></name><etal/></person-group> (<year>1974</year>) <article-title>Foci of natural infections on the island of Iona in the Sea of Okhotsk.</article-title><source>Zoologicheskij Zhurnal</source><volume>53</volume>(<issue>6</issue>): <fpage>909</fpage>–<lpage>911</lpage>. [In Russian]</mixed-citation></ref><ref id="B249"><mixed-citation xmlns:xlink="http://www.w3.org/1999/xlink" xlink:type="simple"><person-group><name name-style="western"><surname>Lvov</surname><given-names>DK</given-names></name><name name-style="western"><surname>Al’khovskiĭ</surname><given-names>SV</given-names></name><name name-style="western"><surname>Shchelkanov</surname><given-names>MYu</given-names></name><name name-style="western"><surname>Shchetinin</surname><given-names>AM</given-names></name><name name-style="western"><surname>Deryabin</surname><given-names>PG</given-names></name><name name-style="western"><surname>Samokhvalov</surname><given-names>EI</given-names></name><name name-style="western"><surname>Gitelman</surname><given-names>AK</given-names></name><name name-style="western"><surname>Botikov</surname><given-names>AG</given-names></name></person-group> (<year>2014</year>) <article-title>Genetic characterization of viruses from the antigenic complex Tyuleniy (<tp:taxon-name><tp:taxon-name-part taxon-name-part-type="family">Flaviviridae</tp:taxon-name-part></tp:taxon-name>, Flavivirus): Tyuleniy virus (TYUV) (ID GenBank <ext-link xlink:href="KF815939" ext-link-type="gen" xlink:type="simple">KF815939</ext-link>) isolated from ectoparasites of colonial seabirds—<tp:taxon-name><tp:taxon-name-part taxon-name-part-type="genus">Ixodes</tp:taxon-name-part> (<tp:taxon-name-part taxon-name-part-type="subgenus">Ceratixodes</tp:taxon-name-part>) <tp:taxon-name-part taxon-name-part-type="species">uriae</tp:taxon-name-part></tp:taxon-name> White, 1852, ticks collected in the high latitudes of Northern Eurasia—and Kama virus (KAMV) isolated from the <italic><tp:taxon-name><tp:taxon-name-part taxon-name-part-type="genus">Ixodes</tp:taxon-name-part><tp:taxon-name-part taxon-name-part-type="species">lividus</tp:taxon-name-part></tp:taxon-name></italic> Roch, 1844, collected in the digging colonies of the middle part of Russian plane.</article-title><source>Voprosy Virusologii</source><volume>59</volume>(<issue>1</issue>): <fpage>18</fpage>–<lpage>24</lpage>. [In Russian]</mixed-citation></ref><ref id="B227"><mixed-citation xmlns:xlink="http://www.w3.org/1999/xlink" xlink:type="simple"><person-group><name name-style="western"><surname>Kozlovskaya</surname><given-names>OL</given-names></name><name name-style="western"><surname>Chernyh</surname><given-names>PA</given-names></name><name name-style="western"><surname>Koshkin</surname><given-names>SM</given-names></name></person-group> (<year>1968</year>) <article-title>New and little known species of ectoparasites in Khabarovsk Krai.</article-title><source>Izvestiya Irkutskogo Nauchno-Issledovatel’skogo Protivochumnogo Instituta Sibiri I Dal’nego Vostoka</source><volume>27</volume>: <fpage>312</fpage>–<lpage>315</lpage>. [In Russian]</mixed-citation></ref><ref id="B123"><mixed-citation xmlns:xlink="http://www.w3.org/1999/xlink" xlink:type="simple"><person-group><name name-style="western"><surname>Filippova</surname><given-names>NA</given-names></name></person-group> (<year>2008</year>) <article-title>Type specimens of argasid and ixodid ticks (<tp:taxon-name><tp:taxon-name-part taxon-name-part-type="superfamily">Ixodoidea</tp:taxon-name-part></tp:taxon-name>: <tp:taxon-name><tp:taxon-name-part taxon-name-part-type="family">Argasidae</tp:taxon-name-part></tp:taxon-name>, <tp:taxon-name><tp:taxon-name-part taxon-name-part-type="family">Ixodidae</tp:taxon-name-part></tp:taxon-name>) in the collection of the Zoological Institute, Russian Academy of Sciences (St. Petersburg).</article-title><source>Entomological Review</source><volume>88</volume>(<issue>8</issue>): <fpage>1002</fpage>–<lpage>1011</lpage>. <ext-link xlink:href="10.1134/S0013873808080149" ext-link-type="doi" xlink:type="simple">https://doi.org/10.1134/S0013873808080149</ext-link></mixed-citation></ref></ref-list></tp:taxon-treatment>
