# Supplementary material for: ﻿Checklist of hosts, illustrated geographical range, and ecology of tick species from the genus Ixodes (Acari, Ixodidae) in Russia and other post-Soviet countries
Source: Zookeys. 2024 May 14;1201:255–343. doi: 10.3897/zookeys.1201.115467 (PMC11109513; doi:10.3897/zookeys.1201.115467)
Supplement: XML Treatment for Ixodes unicavatus [file zookeys.1201.115467-treatment34.xml]

<!DOCTYPE tp:taxon-treatment
  PUBLIC "-//TaxonX//DTD Taxonomic Treatment Publishing DTD v0 20100105//EN" "tax-treatment-NSO.dtd">
<tp:taxon-treatment xmlns:tp="http://www.plazi.org/taxpub"><tp:treatment-meta><kwd-group><label>Taxon classification</label><kwd>
                  <named-content content-type="kingdom">Animalia</named-content>
                </kwd><kwd>
                  <named-content content-type="order">Ixodida</named-content>
                </kwd><kwd>
                  <named-content content-type="family">Ixodidae</named-content>
                </kwd></kwd-group><mixed-citation publication-type="journal"><person-group><name><surname>Fedorov</surname><given-names>Denis</given-names></name><name><surname>Hornok</surname><given-names>Sándor</given-names></name></person-group><article-title>﻿Checklist of hosts, illustrated geographical range, and ecology of tick species from the genus <italic><tp:taxon-name><tp:taxon-name-part taxon-name-part-type="genus" reg="Ixodes">Ixodes</tp:taxon-name-part></tp:taxon-name></italic> (<tp:taxon-name><tp:taxon-name-part taxon-name-part-type="subclass">Acari</tp:taxon-name-part></tp:taxon-name>, <tp:taxon-name><tp:taxon-name-part taxon-name-part-type="family">Ixodidae</tp:taxon-name-part></tp:taxon-name>) in Russia and other post-Soviet countries</article-title><source>Zookeys</source><day>14</day><month>05</month><year>2024</year><volume>1201</volume><fpage>255</fpage><lpage>343</lpage><pub-id pub-id-type="doi">10.3897/zookeys.1201.115467</pub-id></mixed-citation></tp:treatment-meta><tp:nomenclature><label>﻿</label><tp:taxon-name>
                <object-id xmlns:xlink="http://www.w3.org/1999/xlink" content-type="arpha" xlink:type="simple">070BB89B-9FF4-5546-ADC8-98E696B0A3F6</object-id>
                <tp:taxon-name-part taxon-name-part-type="genus" reg="Ixodes">Ixodes</tp:taxon-name-part>
                <tp:taxon-name-part taxon-name-part-type="species" reg="unicavatus">unicavatus</tp:taxon-name-part>
              </tp:taxon-name><tp:taxon-authority>Neumann, 1908</tp:taxon-authority><tp:nomenclature-citation-list><tp:nomenclature-citation><tp:taxon-name>
                    <tp:taxon-name-part taxon-name-part-type="genus" reg="Ixodes">Ixodes</tp:taxon-name-part>
                    <tp:taxon-name-part taxon-name-part-type="species" reg="unicavatus">unicavatus</tp:taxon-name-part>
                  </tp:taxon-name><comment>Neumann, 1908: 109; <xref ref-type="bibr" rid="B367">Schulze 1941</xref>: 491.</comment></tp:nomenclature-citation><tp:nomenclature-citation><tp:taxon-name>
                    <tp:taxon-name-part taxon-name-part-type="genus" reg="Ixodes">Ixodes</tp:taxon-name-part>
                    <tp:taxon-name-part taxon-name-part-type="species" reg="tauricus">tauricus</tp:taxon-name-part>
                  </tp:taxon-name><comment>Vshivkov &amp; Filippova, 1957: 553; <xref ref-type="bibr" rid="B143">Gilot and Beaucournu 1973</xref>: 131.</comment></tp:nomenclature-citation></tp:nomenclature-citation-list></tp:nomenclature><tp:treatment-sec sec-type="Recorded hosts" id="SECID0E25BM"><title>Recorded hosts.</title><p><bold><tp:taxon-name><tp:taxon-name-part taxon-name-part-type="class">Aves</tp:taxon-name-part></tp:taxon-name></bold>: <italic><tp:taxon-name><tp:taxon-name-part taxon-name-part-type="genus" reg="Gulosus">Gulosus</tp:taxon-name-part><tp:taxon-name-part taxon-name-part-type="species" reg="aristotelis">aristotelis</tp:taxon-name-part></tp:taxon-name></italic> (European shag) (Linnaeus) (<xref ref-type="bibr" rid="B117">Filippova 1977</xref>).</p></tp:treatment-sec><tp:treatment-sec sec-type="Recorded locations" id="SECID0EW6BM"><title>Recorded locations</title><p><bold>(Fig. <xref ref-type="fig" rid="F34">34</xref>). Ukraine</bold>: Crimean Peninsula, in particular the Tarkhankut Peninsula, The Kara Dag, the Kerch Peninsula, the cape Kazantyp (<xref ref-type="bibr" rid="B89">Emchuk 1960</xref>; <xref ref-type="bibr" rid="B117">Filippova 1977</xref>).</p><fig id="F34" position="float" orientation="portrait"><object-id xmlns:xlink="http://www.w3.org/1999/xlink" content-type="doi" xlink:type="simple">10.3897/zookeys.1201.115467.figure34</object-id><object-id xmlns:xlink="http://www.w3.org/1999/xlink" content-type="arpha" xlink:type="simple">D75132B2-BA11-5431-9875-153DF186069B</object-id><label>Figure 34.</label><caption><p>Map of Russia and neighboring countries showing the locations where <italic><tp:taxon-name><tp:taxon-name-part taxon-name-part-type="genus" reg="Ixodes">Ixodes</tp:taxon-name-part><tp:taxon-name-part taxon-name-part-type="species" reg="unicavatus">unicavatus</tp:taxon-name-part></tp:taxon-name></italic> was reported.</p></caption><graphic xmlns:xlink="http://www.w3.org/1999/xlink" xlink:href="zookeys-1201-255_article-115467__-g034.jpg" position="float" orientation="portrait" xlink:type="simple" id="oo_1049220.jpg"><uri content-type="original_file" xlink:type="simple">https://binary.pensoft.net/fig/1049220</uri></graphic></fig></tp:treatment-sec><tp:treatment-sec sec-type="ecology" id="SECID0EDBCM"><title>Ecology and other information.</title><p><italic><tp:taxon-name><tp:taxon-name-part taxon-name-part-type="genus" reg="Ixodes">Ixodes</tp:taxon-name-part><tp:taxon-name-part taxon-name-part-type="species" reg="unicavatus">unicavatus</tp:taxon-name-part></tp:taxon-name></italic> is an endophilic tick occurring in Europe primarily in coastal areas of the Atlantic Ocean and which can be found in its hosts’ nests and under stones near them (<xref ref-type="bibr" rid="B122">Filippova 2007</xref>). It uses mostly cormorants - the European shag <italic><tp:taxon-name><tp:taxon-name-part taxon-name-part-type="genus" reg="Gulosus">Gulosus</tp:taxon-name-part><tp:taxon-name-part taxon-name-part-type="species" reg="aristotelis">aristotelis</tp:taxon-name-part></tp:taxon-name></italic> and the great cormorant <italic><tp:taxon-name><tp:taxon-name-part taxon-name-part-type="genus" reg="Phalacrocorax">Phalacrocorax</tp:taxon-name-part><tp:taxon-name-part taxon-name-part-type="species" reg="carbo">carbo</tp:taxon-name-part></tp:taxon-name></italic> as hosts (<xref ref-type="bibr" rid="B363">Schulze 1932</xref>; <xref ref-type="bibr" rid="B19">Arthur 1963</xref>; <xref ref-type="bibr" rid="B159">Guiguen et al. 1987</xref>; <xref ref-type="bibr" rid="B210">Kolonin 2008</xref>). In Crimea, this species has been known from a little number of specimens (<xref ref-type="bibr" rid="B371">Serdjukova 1956</xref>; <xref ref-type="bibr" rid="B89">Emchuk 1960</xref>).</p></tp:treatment-sec><ref-list><ref id="B367"><mixed-citation xmlns:xlink="http://www.w3.org/1999/xlink" xlink:type="simple"><person-group><name name-style="western"><surname>Schulze</surname><given-names>P</given-names></name></person-group> (<year>1941</year>) <article-title>Das Geruchsorgan der Zecken. Untersuchungen über die Abwandlungen eines Sinnesorgans und seine stammesgeschichtliche Bedeutung.</article-title><source>Zeitschrift Für Morphologie Und Ökologie Der Tiere</source><volume>37</volume>(<issue>3</issue>): <fpage>491</fpage>–<lpage>564</lpage>. <ext-link xlink:href="10.1007/BF00408327" ext-link-type="doi" xlink:type="simple">https://doi.org/10.1007/BF00408327</ext-link> [In German]</mixed-citation></ref><ref id="B143"><mixed-citation xmlns:xlink="http://www.w3.org/1999/xlink" xlink:type="simple"><person-group><name name-style="western"><surname>Gilot</surname><given-names>B</given-names></name><name name-style="western"><surname>Beaucournu</surname><given-names>JC</given-names></name></person-group> (<year>1973</year>) <article-title>Premier inventaire des tiques d‘oiseaux (<tp:taxon-name><tp:taxon-name-part taxon-name-part-type="subclass">Acarina</tp:taxon-name-part></tp:taxon-name>, <tp:taxon-name><tp:taxon-name-part taxon-name-part-type="superfamily">Ixodoidea</tp:taxon-name-part></tp:taxon-name>) de l’Ouest de la France. Présence d’<italic><tp:taxon-name><tp:taxon-name-part taxon-name-part-type="genus">Ixodes</tp:taxon-name-part><tp:taxon-name-part taxon-name-part-type="species">unicavatus</tp:taxon-name-part></tp:taxon-name></italic> Neumann 1908 en Bretagne.</article-title><source>Bulletin de la Société Scientifique de Bretagne</source><volume>28</volume>: <fpage>131</fpage>–<lpage>141</lpage>. [In French]</mixed-citation></ref><ref id="B117"><mixed-citation xmlns:xlink="http://www.w3.org/1999/xlink" xlink:type="simple"><person-group><name name-style="western"><surname>Filippova</surname><given-names>NA</given-names></name></person-group> (<year>1977</year>) <source>Ixodid ticks subfamily <tp:taxon-name><tp:taxon-name-part taxon-name-part-type="subfamily">Ixodinae</tp:taxon-name-part></tp:taxon-name>. <tp:taxon-name><tp:taxon-name-part taxon-name-part-type="class">Arachnida</tp:taxon-name-part></tp:taxon-name>. Vol. 4. Fauna of the USSR.</source><publisher-name>Nauka</publisher-name>, <publisher-loc>Leningrad</publisher-loc>, <size units="page">396 pp</size>. [In Russian]</mixed-citation></ref><ref id="B89"><mixed-citation xmlns:xlink="http://www.w3.org/1999/xlink" xlink:type="simple"><person-group><name name-style="western"><surname>Emchuk</surname><given-names>EM</given-names></name></person-group> (<year>1960</year>) <source>Fauna of Ukraine. Ixodid ticks.</source><publisher-name>Izdatel’stvo AN USSR</publisher-name>, <publisher-loc>Kyiv</publisher-loc>, <size units="page">163 pp</size>. [In Russian]</mixed-citation></ref><ref id="B122"><mixed-citation xmlns:xlink="http://www.w3.org/1999/xlink" xlink:type="simple"><person-group><name name-style="western"><surname>Filippova</surname><given-names>NA</given-names></name></person-group> (<year>2007</year>) <article-title>The phenomenon of morphological inversions in the ontogeny of some Palearctic species of ixodid ticks (<tp:taxon-name><tp:taxon-name-part taxon-name-part-type="subclass">Acari</tp:taxon-name-part></tp:taxon-name>: <tp:taxon-name><tp:taxon-name-part taxon-name-part-type="family">Ixodidae</tp:taxon-name-part></tp:taxon-name>).</article-title><source>International Journal of Acarology</source><volume>33</volume>(<issue>1</issue>): <fpage>61</fpage>–<lpage>72</lpage>. <ext-link xlink:href="10.1080/01647950708684502" ext-link-type="doi" xlink:type="simple">https://doi.org/10.1080/01647950708684502</ext-link></mixed-citation></ref><ref id="B363"><mixed-citation xmlns:xlink="http://www.w3.org/1999/xlink" xlink:type="simple"><person-group><name name-style="western"><surname>Schulze</surname><given-names>P</given-names></name></person-group> (<year>1932</year>) <article-title>Die Zecken als Vogelparasiten.</article-title><source>Journal für Ornithologie</source><volume>80</volume>: <fpage>318</fpage>–<lpage>329</lpage>. <ext-link xlink:href="10.1007/BF01905401" ext-link-type="doi" xlink:type="simple">https://doi.org/10.1007/BF01905401</ext-link> [In German]</mixed-citation></ref><ref id="B19"><mixed-citation xmlns:xlink="http://www.w3.org/1999/xlink" xlink:type="simple"><person-group><name name-style="western"><surname>Arthur</surname><given-names>DR</given-names></name></person-group> (<year>1963</year>) <source>British ticks.</source><publisher-name>Butterworths</publisher-name>, <publisher-loc>London</publisher-loc>, <size units="page">213 pp</size>.</mixed-citation></ref><ref id="B159"><mixed-citation xmlns:xlink="http://www.w3.org/1999/xlink" xlink:type="simple"><person-group><name name-style="western"><surname>Guiguen</surname><given-names>C</given-names></name><name name-style="western"><surname>Monnat</surname><given-names>JY</given-names></name><name name-style="western"><surname>Launay</surname><given-names>H</given-names></name><name name-style="western"><surname>Beaucournu</surname><given-names>JC</given-names></name></person-group> (<year>1987</year>) <article-title>Ectoparasites des oiseaux en Bretagne: 3. <tp:taxon-name><tp:taxon-name-part taxon-name-part-type="superfamily">Ixodoidea</tp:taxon-name-part></tp:taxon-name>. Cahiers - ORSTOM.</article-title><source>Entomologie Médicale et Parasitologie</source><volume>25</volume>: <fpage>73</fpage>–<lpage>81</lpage>.</mixed-citation></ref><ref id="B210"><mixed-citation xmlns:xlink="http://www.w3.org/1999/xlink" xlink:type="simple"><person-group><name name-style="western"><surname>Kolonin</surname><given-names>GV</given-names></name></person-group> (<year>2008</year>) <article-title>Birds as hosts of ixodid ticks (<tp:taxon-name><tp:taxon-name-part taxon-name-part-type="subclass">Acarina</tp:taxon-name-part></tp:taxon-name>, <tp:taxon-name><tp:taxon-name-part taxon-name-part-type="family">Ixodidae</tp:taxon-name-part></tp:taxon-name>).</article-title><source>Entomological Review</source><volume>88</volume>(<issue>8</issue>): <fpage>1012</fpage>–<lpage>1015</lpage>. <ext-link xlink:href="10.1134/S0013873808080150" ext-link-type="doi" xlink:type="simple">https://doi.org/10.1134/S0013873808080150</ext-link></mixed-citation></ref><ref id="B371"><mixed-citation xmlns:xlink="http://www.w3.org/1999/xlink" xlink:type="simple"><person-group><name name-style="western"><surname>Serdjukova</surname><given-names>GV</given-names></name></person-group> (<year>1956</year>) Ixodid ticks of the fauna of USSR (Vol. 64.). Keys to the fauna of the USSR published by the Zoological Institute of the Academy of Sciences of the USSR, 122 pp. [In Russian]</mixed-citation></ref></ref-list></tp:taxon-treatment>
