# Supplementary material for: ﻿Checklist of hosts, illustrated geographical range, and ecology of tick species from the genus Ixodes (Acari, Ixodidae) in Russia and other post-Soviet countries
Source: Zookeys. 2024 May 14;1201:255–343. doi: 10.3897/zookeys.1201.115467 (PMC11109513; doi:10.3897/zookeys.1201.115467)
Supplement: XML Treatment for Ixodes brunneus [file zookeys.1201.115467-treatment35.xml]

<!DOCTYPE tp:taxon-treatment
  PUBLIC "-//TaxonX//DTD Taxonomic Treatment Publishing DTD v0 20100105//EN" "tax-treatment-NSO.dtd">
<tp:taxon-treatment xmlns:tp="http://www.plazi.org/taxpub"><tp:treatment-meta><kwd-group><label>Taxon classification</label><kwd>
                  <named-content content-type="kingdom">Animalia</named-content>
                </kwd><kwd>
                  <named-content content-type="order">Ixodida</named-content>
                </kwd><kwd>
                  <named-content content-type="family">Ixodidae</named-content>
                </kwd></kwd-group><mixed-citation publication-type="journal"><person-group><name><surname>Fedorov</surname><given-names>Denis</given-names></name><name><surname>Hornok</surname><given-names>Sándor</given-names></name></person-group><article-title>﻿Checklist of hosts, illustrated geographical range, and ecology of tick species from the genus <italic><tp:taxon-name><tp:taxon-name-part taxon-name-part-type="genus" reg="Ixodes">Ixodes</tp:taxon-name-part></tp:taxon-name></italic> (<tp:taxon-name><tp:taxon-name-part taxon-name-part-type="subclass">Acari</tp:taxon-name-part></tp:taxon-name>, <tp:taxon-name><tp:taxon-name-part taxon-name-part-type="family">Ixodidae</tp:taxon-name-part></tp:taxon-name>) in Russia and other post-Soviet countries</article-title><source>Zookeys</source><day>14</day><month>05</month><year>2024</year><volume>1201</volume><fpage>255</fpage><lpage>343</lpage><pub-id pub-id-type="doi">10.3897/zookeys.1201.115467</pub-id></mixed-citation></tp:treatment-meta><tp:nomenclature><label>﻿</label><tp:taxon-name>
                <object-id xmlns:xlink="http://www.w3.org/1999/xlink" content-type="arpha" xlink:type="simple">EED482A3-4C84-5819-93AD-1093548C1694</object-id>
                <tp:taxon-name-part taxon-name-part-type="genus" reg="Ixodes">Ixodes</tp:taxon-name-part>
                <tp:taxon-name-part taxon-name-part-type="species" reg="brunneus">brunneus</tp:taxon-name-part>
              </tp:taxon-name><tp:taxon-authority>Koch, 1844</tp:taxon-authority><tp:nomenclature-citation-list><tp:nomenclature-citation><tp:taxon-name>
                    <tp:taxon-name-part taxon-name-part-type="genus" reg="Ixodes">Ixodes</tp:taxon-name-part>
                    <tp:taxon-name-part taxon-name-part-type="species" reg="brunneus">brunneus</tp:taxon-name-part>
                  </tp:taxon-name><comment>Koch, 1844a: 232.</comment></tp:nomenclature-citation><tp:nomenclature-citation><tp:taxon-name>
                    <tp:taxon-name-part taxon-name-part-type="genus" reg="Ixodes">Ixodes</tp:taxon-name-part>
                    <tp:taxon-name-part taxon-name-part-type="species" reg="californicus">californicus</tp:taxon-name-part>
                  </tp:taxon-name><comment>Banks, 1904: <xref ref-type="bibr" rid="B180">Keirans and Clifford 1978</xref>: 54.</comment></tp:nomenclature-citation><tp:nomenclature-citation><tp:taxon-name>
                    <tp:taxon-name-part taxon-name-part-type="genus" reg="Ixodes">Ixodes</tp:taxon-name-part>
                    <tp:taxon-name-part taxon-name-part-type="species" reg="kelloggi">kelloggi</tp:taxon-name-part>
                  </tp:taxon-name><comment>Nuttall &amp; Warburton, 1907: <xref ref-type="bibr" rid="B71">Cooley and Kohls 1945</xref>: 205.</comment></tp:nomenclature-citation></tp:nomenclature-citation-list></tp:nomenclature><tp:treatment-sec sec-type="Recorded hosts" id="SECID0EHGCM"><title>Recorded hosts.</title><p><bold><tp:taxon-name><tp:taxon-name-part taxon-name-part-type="class">Aves</tp:taxon-name-part></tp:taxon-name></bold>: <italic><tp:taxon-name><tp:taxon-name-part taxon-name-part-type="genus" reg="Lanius">Lanius</tp:taxon-name-part><tp:taxon-name-part taxon-name-part-type="species" reg="collurio">collurio</tp:taxon-name-part></tp:taxon-name></italic> (red-backed shrike) (<xref ref-type="bibr" rid="B117">Filippova 1977</xref>)</p></tp:treatment-sec><tp:treatment-sec sec-type="Recorded locations" id="SECID0ECHCM"><title>Recorded locations</title><p><bold>(Fig. <xref ref-type="fig" rid="F35">35</xref>). Ukraine</bold>: Crimea – Sudak City Municipality, the village Perevalivka (<xref ref-type="bibr" rid="B117">Filippova 1977</xref>).</p><fig id="F35" position="float" orientation="portrait"><object-id xmlns:xlink="http://www.w3.org/1999/xlink" content-type="doi" xlink:type="simple">10.3897/zookeys.1201.115467.figure35</object-id><object-id xmlns:xlink="http://www.w3.org/1999/xlink" content-type="arpha" xlink:type="simple">4D29B1B8-1802-584B-BC3A-FC0E88151219</object-id><label>Figure 35.</label><caption><p>Map of Russia and neighboring countries showing the locations where <italic><tp:taxon-name><tp:taxon-name-part taxon-name-part-type="genus" reg="Ixodes">Ixodes</tp:taxon-name-part><tp:taxon-name-part taxon-name-part-type="species" reg="brunneus">brunneus</tp:taxon-name-part></tp:taxon-name></italic> was reported.</p></caption><graphic xmlns:xlink="http://www.w3.org/1999/xlink" xlink:href="zookeys-1201-255_article-115467__-g035.jpg" position="float" orientation="portrait" xlink:type="simple" id="oo_1049221.jpg"><uri content-type="original_file" xlink:type="simple">https://binary.pensoft.net/fig/1049221</uri></graphic></fig></tp:treatment-sec><tp:treatment-sec sec-type="ecology" id="SECID0ELICM"><title>Ecology and other information.</title><p><italic><tp:taxon-name><tp:taxon-name-part taxon-name-part-type="genus" reg="Ixodes">Ixodes</tp:taxon-name-part><tp:taxon-name-part taxon-name-part-type="species" reg="brunneus">brunneus</tp:taxon-name-part></tp:taxon-name></italic> is a tick occurring mainly in the Americas being predominantly a parasite of passerine birds (<xref ref-type="bibr" rid="B117">Filippova 1977</xref>). The only record in Crimea on a red-backed shrike is considered a case of accidental introduction (<xref ref-type="bibr" rid="B413">Tsapko 2020</xref>).</p></tp:treatment-sec><ref-list><ref id="B180"><mixed-citation xmlns:xlink="http://www.w3.org/1999/xlink" xlink:type="simple"><person-group><name name-style="western"><surname>Keirans</surname><given-names>JE</given-names></name><name name-style="western"><surname>Clifford</surname><given-names>CM</given-names></name></person-group> (<year>1978</year>) The genus <italic><tp:taxon-name><tp:taxon-name-part taxon-name-part-type="genus">Ixodes</tp:taxon-name-part></tp:taxon-name></italic> in the United States: A scanning electron microscope study and key to adults. Journal of Medical Entomology. Supplement 2(suppl_2): 1–149. <ext-link xlink:href="10.1093/jmedent/15.suppl2.1" ext-link-type="doi" xlink:type="simple">https://doi.org/10.1093/jmedent/15.suppl2.1</ext-link></mixed-citation></ref><ref id="B71"><mixed-citation xmlns:xlink="http://www.w3.org/1999/xlink" xlink:type="simple"><person-group><name name-style="western"><surname>Cooley</surname><given-names>RA</given-names></name><name name-style="western"><surname>Kohls</surname><given-names>GM</given-names></name></person-group> (<year>1945</year>) The genus <italic><tp:taxon-name><tp:taxon-name-part taxon-name-part-type="genus">Ixodes</tp:taxon-name-part></tp:taxon-name></italic> in North America. National Institute of Health Bulletin 184: 246.</mixed-citation></ref><ref id="B117"><mixed-citation xmlns:xlink="http://www.w3.org/1999/xlink" xlink:type="simple"><person-group><name name-style="western"><surname>Filippova</surname><given-names>NA</given-names></name></person-group> (<year>1977</year>) <source>Ixodid ticks subfamily <tp:taxon-name><tp:taxon-name-part taxon-name-part-type="subfamily">Ixodinae</tp:taxon-name-part></tp:taxon-name>. <tp:taxon-name><tp:taxon-name-part taxon-name-part-type="class">Arachnida</tp:taxon-name-part></tp:taxon-name>. Vol. 4. Fauna of the USSR.</source><publisher-name>Nauka</publisher-name>, <publisher-loc>Leningrad</publisher-loc>, <size units="page">396 pp</size>. [In Russian]</mixed-citation></ref><ref id="B413"><mixed-citation xmlns:xlink="http://www.w3.org/1999/xlink" xlink:type="simple"><person-group><name name-style="western"><surname>Tsapko</surname><given-names>NV</given-names></name></person-group> (<year>2020</year>) <article-title>A checklist of the ticks (<tp:taxon-name><tp:taxon-name-part taxon-name-part-type="subclass">Acari</tp:taxon-name-part></tp:taxon-name>: <tp:taxon-name><tp:taxon-name-part taxon-name-part-type="family">Ixodidae</tp:taxon-name-part></tp:taxon-name>) of Russia.</article-title><source>Parazitologiya</source><volume>54</volume>(<issue>4</issue>): <fpage>341</fpage>–<lpage>352</lpage>. <ext-link xlink:href="10.31857/S1234567806040069" ext-link-type="doi" xlink:type="simple">https://doi.org/10.31857/S1234567806040069</ext-link> [In Russian]</mixed-citation></ref></ref-list></tp:taxon-treatment>
