# Supplementary material for: ﻿Checklist of hosts, illustrated geographical range, and ecology of tick species from the genus Ixodes (Acari, Ixodidae) in Russia and other post-Soviet countries
Source: Zookeys. 2024 May 14;1201:255–343. doi: 10.3897/zookeys.1201.115467 (PMC11109513; doi:10.3897/zookeys.1201.115467)
Supplement: XML Treatment for Ixodes frontalis [file zookeys.1201.115467-treatment36.xml]

<!DOCTYPE tp:taxon-treatment
  PUBLIC "-//TaxonX//DTD Taxonomic Treatment Publishing DTD v0 20100105//EN" "tax-treatment-NSO.dtd">
<tp:taxon-treatment xmlns:tp="http://www.plazi.org/taxpub"><tp:treatment-meta><kwd-group><label>Taxon classification</label><kwd>
                  <named-content content-type="kingdom">Animalia</named-content>
                </kwd><kwd>
                  <named-content content-type="order">Ixodida</named-content>
                </kwd><kwd>
                  <named-content content-type="family">Ixodidae</named-content>
                </kwd></kwd-group><mixed-citation publication-type="journal"><person-group><name><surname>Fedorov</surname><given-names>Denis</given-names></name><name><surname>Hornok</surname><given-names>Sándor</given-names></name></person-group><article-title>﻿Checklist of hosts, illustrated geographical range, and ecology of tick species from the genus <italic><tp:taxon-name><tp:taxon-name-part taxon-name-part-type="genus" reg="Ixodes">Ixodes</tp:taxon-name-part></tp:taxon-name></italic> (<tp:taxon-name><tp:taxon-name-part taxon-name-part-type="subclass">Acari</tp:taxon-name-part></tp:taxon-name>, <tp:taxon-name><tp:taxon-name-part taxon-name-part-type="family">Ixodidae</tp:taxon-name-part></tp:taxon-name>) in Russia and other post-Soviet countries</article-title><source>Zookeys</source><day>14</day><month>05</month><year>2024</year><volume>1201</volume><fpage>255</fpage><lpage>343</lpage><pub-id pub-id-type="doi">10.3897/zookeys.1201.115467</pub-id></mixed-citation></tp:treatment-meta><tp:nomenclature><label>﻿</label><tp:taxon-name>
                <object-id xmlns:xlink="http://www.w3.org/1999/xlink" content-type="arpha" xlink:type="simple">32CBDE4F-6364-51FC-AE78-AF7CAE41D4F9</object-id>
                <tp:taxon-name-part taxon-name-part-type="genus" reg="Ixodes">Ixodes</tp:taxon-name-part>
                <tp:taxon-name-part taxon-name-part-type="species" reg="frontalis">frontalis</tp:taxon-name-part>
              </tp:taxon-name><tp:taxon-authority>(Panzer, 1798)</tp:taxon-authority><tp:nomenclature-citation-list><tp:nomenclature-citation><tp:taxon-name>
                    <tp:taxon-name-part taxon-name-part-type="genus" reg="Acarus">Acarus</tp:taxon-name-part>
                    <tp:taxon-name-part taxon-name-part-type="species" reg="frontalis">frontalis</tp:taxon-name-part>
                  </tp:taxon-name><comment>Panzer, 1798: 59, 23; <xref ref-type="bibr" rid="B204">Koch 1844a</xref>: 234.</comment></tp:nomenclature-citation><tp:nomenclature-citation><tp:taxon-name>
                    <tp:taxon-name-part taxon-name-part-type="genus" reg="Ixodes">Ixodes</tp:taxon-name-part>
                    <tp:taxon-name-part taxon-name-part-type="species" reg="pallipes">pallipes</tp:taxon-name-part>
                  </tp:taxon-name><comment>(Fabricius): <xref ref-type="bibr" rid="B19">Arthur 1963</xref>: 111.</comment></tp:nomenclature-citation><tp:nomenclature-citation><tp:taxon-name>
                    <tp:taxon-name-part taxon-name-part-type="genus" reg="Ixodes">Ixodes</tp:taxon-name-part>
                    <tp:taxon-name-part taxon-name-part-type="species" reg="pari">pari</tp:taxon-name-part>
                  </tp:taxon-name><comment>Leach, 1815: 399; <xref ref-type="bibr" rid="B288">Neumann 1911</xref>: 18.</comment></tp:nomenclature-citation><tp:nomenclature-citation><tp:taxon-name>
                    <tp:taxon-name-part taxon-name-part-type="genus" reg="Ixodes">Ixodes</tp:taxon-name-part>
                    <tp:taxon-name-part taxon-name-part-type="species" reg="sturni">sturni</tp:taxon-name-part>
                  </tp:taxon-name><comment>Pagenstecher: <xref ref-type="bibr" rid="B283">Neumann 1901</xref>, 249.</comment></tp:nomenclature-citation><tp:nomenclature-citation><tp:taxon-name>
                    <tp:taxon-name-part taxon-name-part-type="genus" reg="Ixodes">Ixodes</tp:taxon-name-part>
                    <tp:taxon-name-part taxon-name-part-type="species" reg="avisugus">avisugus</tp:taxon-name-part>
                  </tp:taxon-name><comment>Berlese: <xref ref-type="bibr" rid="B282">Neumann 1899</xref>: 107.</comment></tp:nomenclature-citation><tp:nomenclature-citation><tp:taxon-name>
                    <tp:taxon-name-part taxon-name-part-type="genus" reg="Ixodes">Ixodes</tp:taxon-name-part>
                    <tp:taxon-name-part taxon-name-part-type="species" reg="apronatus">apronatus</tp:taxon-name-part>
                  </tp:taxon-name><comment>Kirshenblat, 1934: 257; <xref ref-type="bibr" rid="B19">Arthur 1963</xref>: 111.</comment></tp:nomenclature-citation><tp:nomenclature-citation><tp:taxon-name>
                    <tp:taxon-name-part taxon-name-part-type="genus" reg="Ixodes">Ixodes</tp:taxon-name-part>
                    <tp:taxon-name-part taxon-name-part-type="species" reg="sigalasi">sigalasi</tp:taxon-name-part>
                  </tp:taxon-name><comment>Lamontellerie, 1954: 561; Lamontellerie, 1965: 87.</comment></tp:nomenclature-citation></tp:nomenclature-citation-list></tp:nomenclature><tp:treatment-sec sec-type="Recorded hosts" id="SECID0E2NCM"><title>Recorded hosts.</title><p><bold><tp:taxon-name><tp:taxon-name-part taxon-name-part-type="class">Aves</tp:taxon-name-part></tp:taxon-name></bold>: <italic><tp:taxon-name><tp:taxon-name-part taxon-name-part-type="genus" reg="Alectoris">Alectoris</tp:taxon-name-part><tp:taxon-name-part taxon-name-part-type="species" reg="chukar">chukar</tp:taxon-name-part></tp:taxon-name></italic> (chukar partridge), <italic><tp:taxon-name><tp:taxon-name-part taxon-name-part-type="genus" reg="Caprimulgus">Caprimulgus</tp:taxon-name-part><tp:taxon-name-part taxon-name-part-type="species" reg="europaeus">europaeus</tp:taxon-name-part></tp:taxon-name></italic> Linnaeus (European nightjar), <italic><tp:taxon-name><tp:taxon-name-part taxon-name-part-type="genus" reg="Chloris">Chloris</tp:taxon-name-part><tp:taxon-name-part taxon-name-part-type="species" reg="chloris">chloris</tp:taxon-name-part></tp:taxon-name></italic> (European greenfinch), <italic><tp:taxon-name><tp:taxon-name-part taxon-name-part-type="genus" reg="Corvus">Corvus</tp:taxon-name-part><tp:taxon-name-part taxon-name-part-type="species" reg="frugilegus">frugilegus</tp:taxon-name-part></tp:taxon-name></italic> (rook), <italic><tp:taxon-name><tp:taxon-name-part taxon-name-part-type="genus" reg="Curruca">Curruca</tp:taxon-name-part><tp:taxon-name-part taxon-name-part-type="species" reg="communis">communis</tp:taxon-name-part></tp:taxon-name></italic> (common whitethroat), <italic><tp:taxon-name><tp:taxon-name-part taxon-name-part-type="genus" reg="Curruca">Curruca</tp:taxon-name-part><tp:taxon-name-part taxon-name-part-type="species" reg="curruca">curruca</tp:taxon-name-part></tp:taxon-name></italic> (lesser whitethroat), <italic><tp:taxon-name><tp:taxon-name-part taxon-name-part-type="genus" reg="Erithacus">Erithacus</tp:taxon-name-part><tp:taxon-name-part taxon-name-part-type="species" reg="rubecula">rubecula</tp:taxon-name-part></tp:taxon-name></italic> (European robin), <italic><tp:taxon-name><tp:taxon-name-part taxon-name-part-type="genus" reg="Falco">Falco</tp:taxon-name-part><tp:taxon-name-part taxon-name-part-type="species" reg="tinnunculus">tinnunculus</tp:taxon-name-part></tp:taxon-name></italic> (common kestrel), <italic><tp:taxon-name><tp:taxon-name-part taxon-name-part-type="genus" reg="Fringilla">Fringilla</tp:taxon-name-part><tp:taxon-name-part taxon-name-part-type="species" reg="coelebs">coelebs</tp:taxon-name-part></tp:taxon-name></italic> (Eurasian chaffinch), <italic><tp:taxon-name><tp:taxon-name-part taxon-name-part-type="genus" reg="Fringilla">Fringilla</tp:taxon-name-part><tp:taxon-name-part taxon-name-part-type="species" reg="montifringilla">montifringilla</tp:taxon-name-part></tp:taxon-name></italic> (brambling), <italic><tp:taxon-name><tp:taxon-name-part taxon-name-part-type="genus" reg="Garrulus">Garrulus</tp:taxon-name-part><tp:taxon-name-part taxon-name-part-type="species" reg="glandarius">glandarius</tp:taxon-name-part></tp:taxon-name></italic> (Eurasian jay), <italic><tp:taxon-name><tp:taxon-name-part taxon-name-part-type="genus" reg="Hippolais">Hippolais</tp:taxon-name-part><tp:taxon-name-part taxon-name-part-type="species" reg="icterina">icterina</tp:taxon-name-part></tp:taxon-name></italic> (Vieillot) (icterine warbler), <italic><tp:taxon-name><tp:taxon-name-part taxon-name-part-type="genus" reg="Lanius">Lanius</tp:taxon-name-part><tp:taxon-name-part taxon-name-part-type="species" reg="collurio">collurio</tp:taxon-name-part></tp:taxon-name></italic> (red-backed shrike), <italic><tp:taxon-name><tp:taxon-name-part taxon-name-part-type="genus" reg="Luscinia">Luscinia</tp:taxon-name-part><tp:taxon-name-part taxon-name-part-type="species" reg="luscinia">luscinia</tp:taxon-name-part></tp:taxon-name></italic> (thrush nightingale), <italic><tp:taxon-name><tp:taxon-name-part taxon-name-part-type="genus" reg="Luscinia">Luscinia</tp:taxon-name-part><tp:taxon-name-part taxon-name-part-type="species" reg="megarhynchos">megarhynchos</tp:taxon-name-part></tp:taxon-name></italic> (Brehm) (common nightingale), <italic><tp:taxon-name><tp:taxon-name-part taxon-name-part-type="genus" reg="Muscicapa">Muscicapa</tp:taxon-name-part><tp:taxon-name-part taxon-name-part-type="species" reg="striata">striata</tp:taxon-name-part></tp:taxon-name></italic> (spotted flycatcher), <italic><tp:taxon-name><tp:taxon-name-part taxon-name-part-type="genus" reg="Oenanthe">Oenanthe</tp:taxon-name-part><tp:taxon-name-part taxon-name-part-type="species" reg="hispanica">hispanica</tp:taxon-name-part></tp:taxon-name></italic> (western black-eared wheatear), <italic><tp:taxon-name><tp:taxon-name-part taxon-name-part-type="genus" reg="Oenanthe">Oenanthe</tp:taxon-name-part><tp:taxon-name-part taxon-name-part-type="species" reg="isabellina">isabellina</tp:taxon-name-part></tp:taxon-name></italic> (isabelline wheatear), <italic><tp:taxon-name><tp:taxon-name-part taxon-name-part-type="genus" reg="Parus">Parus</tp:taxon-name-part><tp:taxon-name-part taxon-name-part-type="species" reg="major">major</tp:taxon-name-part></tp:taxon-name></italic> (great tit), <italic><tp:taxon-name><tp:taxon-name-part taxon-name-part-type="genus" reg="Passer">Passer</tp:taxon-name-part><tp:taxon-name-part taxon-name-part-type="species" reg="domesticus">domesticus</tp:taxon-name-part></tp:taxon-name></italic> (house sparrow), <italic><tp:taxon-name><tp:taxon-name-part taxon-name-part-type="genus" reg="Passer">Passer</tp:taxon-name-part><tp:taxon-name-part taxon-name-part-type="species" reg="montanus">montanus</tp:taxon-name-part></tp:taxon-name></italic> (Eurasian tree sparrow), <italic><tp:taxon-name><tp:taxon-name-part taxon-name-part-type="genus" reg="Petronia">Petronia</tp:taxon-name-part><tp:taxon-name-part taxon-name-part-type="species" reg="petronia">petronia</tp:taxon-name-part></tp:taxon-name></italic> (rock sparrow), <italic><tp:taxon-name><tp:taxon-name-part taxon-name-part-type="genus" reg="Phoenicurus">Phoenicurus</tp:taxon-name-part><tp:taxon-name-part taxon-name-part-type="species" reg="phoenicurus">phoenicurus</tp:taxon-name-part></tp:taxon-name></italic> (common redstart), <italic><tp:taxon-name><tp:taxon-name-part taxon-name-part-type="genus" reg="Phylloscopus">Phylloscopus</tp:taxon-name-part><tp:taxon-name-part taxon-name-part-type="species" reg="trochilus">trochilus</tp:taxon-name-part></tp:taxon-name></italic> (willow warbler), <italic><tp:taxon-name><tp:taxon-name-part taxon-name-part-type="genus" reg="Phasianus">Phasianus</tp:taxon-name-part><tp:taxon-name-part taxon-name-part-type="species" reg="colchicus">colchicus</tp:taxon-name-part></tp:taxon-name></italic> (common pheasant), <italic><tp:taxon-name><tp:taxon-name-part taxon-name-part-type="genus" reg="Pica">Pica</tp:taxon-name-part><tp:taxon-name-part taxon-name-part-type="species" reg="pica">pica</tp:taxon-name-part></tp:taxon-name></italic> (Eurasian magpie), <italic><tp:taxon-name><tp:taxon-name-part taxon-name-part-type="genus" reg="Regulus">Regulus</tp:taxon-name-part><tp:taxon-name-part taxon-name-part-type="species" reg="regulus">regulus</tp:taxon-name-part></tp:taxon-name></italic> (Linnaeus) (goldcrest), <italic><tp:taxon-name><tp:taxon-name-part taxon-name-part-type="genus" reg="Saxicola">Saxicola</tp:taxon-name-part><tp:taxon-name-part taxon-name-part-type="species" reg="rubetra">rubetra</tp:taxon-name-part></tp:taxon-name></italic> (Linnaeus) (whinchat), <italic><tp:taxon-name><tp:taxon-name-part taxon-name-part-type="genus" reg="Streptopelia">Streptopelia</tp:taxon-name-part><tp:taxon-name-part taxon-name-part-type="species" reg="turtur">turtur</tp:taxon-name-part></tp:taxon-name></italic> (Linnaeus) (European turtle dove), <italic><tp:taxon-name><tp:taxon-name-part taxon-name-part-type="genus" reg="Turdus">Turdus</tp:taxon-name-part><tp:taxon-name-part taxon-name-part-type="species" reg="iliacus">iliacus</tp:taxon-name-part></tp:taxon-name></italic> (redwing), <italic><tp:taxon-name><tp:taxon-name-part taxon-name-part-type="genus" reg="Turdus">Turdus</tp:taxon-name-part><tp:taxon-name-part taxon-name-part-type="species" reg="merula">merula</tp:taxon-name-part></tp:taxon-name></italic> (common blackbird), <italic><tp:taxon-name><tp:taxon-name-part taxon-name-part-type="genus" reg="Turdus">Turdus</tp:taxon-name-part><tp:taxon-name-part taxon-name-part-type="species" reg="philomelos">philomelos</tp:taxon-name-part></tp:taxon-name></italic> (song thrush), <italic><tp:taxon-name><tp:taxon-name-part taxon-name-part-type="genus" reg="Turdus">Turdus</tp:taxon-name-part><tp:taxon-name-part taxon-name-part-type="species" reg="torquatus">torquatus</tp:taxon-name-part></tp:taxon-name></italic> Linnaeus (ring ouzel), <italic><tp:taxon-name><tp:taxon-name-part taxon-name-part-type="genus" reg="Turdus">Turdus</tp:taxon-name-part><tp:taxon-name-part taxon-name-part-type="species" reg="viscivorus">viscivorus</tp:taxon-name-part></tp:taxon-name></italic> (mistle thrush) (<xref ref-type="bibr" rid="B117">Filippova 1977</xref>).</p><p><bold><tp:taxon-name><tp:taxon-name-part taxon-name-part-type="class">Mammalia</tp:taxon-name-part></tp:taxon-name></bold>: <italic><tp:taxon-name><tp:taxon-name-part taxon-name-part-type="genus" reg="Meriones">Meriones</tp:taxon-name-part><tp:taxon-name-part taxon-name-part-type="species" reg="libycus">libycus</tp:taxon-name-part></tp:taxon-name></italic> (Libyan jird) (<xref ref-type="bibr" rid="B415">Tsapko and Kotti 2017</xref>).</p></tp:treatment-sec><tp:treatment-sec sec-type="Recorded locations" id="SECID0EY1CM"><title>Recorded locations</title><p><bold>(Fig. <xref ref-type="fig" rid="F36">36</xref>). Russia</bold>: Kurgan Oblast – the rural locality Ketovo (<xref ref-type="bibr" rid="B347">Ruzsky 1929</xref>), Stavropol Krai (<xref ref-type="bibr" rid="B338">Reznik 1950</xref>; <xref ref-type="bibr" rid="B162">Guseva 1962</xref>; <xref ref-type="bibr" rid="B404">Tiflova et al. 1970</xref>), Krasnodar Krai; Chechnya (<xref ref-type="bibr" rid="B257">Marutyan 1963</xref>; <xref ref-type="bibr" rid="B25">Baisarova 2021</xref>), Dagestan (<xref ref-type="bibr" rid="B161">Gusev and Guseva 1960</xref>). <bold>Ukraine</bold>: Poltava Oblast (<xref ref-type="bibr" rid="B304">Olenev 1931a</xref>), Odesa Oblast, Mykolaiv Oblast, Kherson Oblast (<xref ref-type="bibr" rid="B346">Rusev 2009</xref>), Crimea (<xref ref-type="bibr" rid="B117">Filippova 1977</xref>). <bold>Belarus</bold>: Pripyatsky National Park (<xref ref-type="bibr" rid="B416">Tsvirko 2008</xref>). <bold>Moldova</bold>: Codru (<xref ref-type="bibr" rid="B268">Morozov et al. 2022</xref>), Olănești (<xref ref-type="bibr" rid="B117">Filippova 1977</xref>), Chishinau (<xref ref-type="bibr" rid="B267">Morozov and Proka 2012</xref>). <bold>Armenia</bold>: Syunik Province (former Goris Province) (<xref ref-type="bibr" rid="B298">Ogandzhanyan 1984</xref>). <bold>Azerbaijan</bold>: Alazani River (<xref ref-type="bibr" rid="B402">Ter-Vartanov et al. 1956</xref>), Lankaran (<xref ref-type="bibr" rid="B117">Filippova 1977</xref>), Shaki District (<xref ref-type="bibr" rid="B415">Tsapko and Kotti 2017</xref>). <bold>Georgia</bold>: Kutaisi, Lagodekhi, Dedoplistsqaro (<xref ref-type="bibr" rid="B200">Kirschenblatt 1936</xref>; <xref ref-type="bibr" rid="B81">Djaparidze 1960</xref>), Guria (<xref ref-type="bibr" rid="B396">Sukhiashvili et al. 2020</xref>). <bold>Turkmenistam</bold>: outskirts of Magtymguly, Aydere (<xref ref-type="bibr" rid="B39">Berdyev and Annaev 1997</xref>).</p><fig id="F36" position="float" orientation="portrait"><object-id xmlns:xlink="http://www.w3.org/1999/xlink" content-type="doi" xlink:type="simple">10.3897/zookeys.1201.115467.figure36</object-id><object-id xmlns:xlink="http://www.w3.org/1999/xlink" content-type="arpha" xlink:type="simple">CD6884F9-662D-5542-B2F9-99A4A2B9172C</object-id><label>Figure 36.</label><caption><p>Map of Russia and neighboring countries showing the locations where <italic><tp:taxon-name><tp:taxon-name-part taxon-name-part-type="genus" reg="Ixodes">Ixodes</tp:taxon-name-part><tp:taxon-name-part taxon-name-part-type="species" reg="frontalis">frontalis</tp:taxon-name-part></tp:taxon-name></italic> was reported.</p></caption><graphic xmlns:xlink="http://www.w3.org/1999/xlink" xlink:href="zookeys-1201-255_article-115467__-g036.jpg" position="float" orientation="portrait" xlink:type="simple" id="oo_1049222.jpg"><uri content-type="original_file" xlink:type="simple">https://binary.pensoft.net/fig/1049222</uri></graphic></fig></tp:treatment-sec><tp:treatment-sec sec-type="ecology" id="SECID0ED6CM"><title>Ecology and other information.</title><p><italic><tp:taxon-name><tp:taxon-name-part taxon-name-part-type="genus" reg="Ixodes">Ixodes</tp:taxon-name-part><tp:taxon-name-part taxon-name-part-type="species" reg="frontalis">frontalis</tp:taxon-name-part></tp:taxon-name></italic> is an exophilic tick species parasitizing primarily dendrophilic birds (<xref ref-type="bibr" rid="B117">Filippova 1977</xref>). It is relatively widely distributed throughout Europe, Western Asia, as well as North Africa (<xref ref-type="bibr" rid="B117">Filippova 1977</xref>; <xref ref-type="bibr" rid="B99">Estrada-Peña et al. 2018</xref>). <italic><tp:taxon-name><tp:taxon-name-part taxon-name-part-type="genus" reg="Ixodes">Ixodes</tp:taxon-name-part><tp:taxon-name-part taxon-name-part-type="species" reg="frontalis">frontalis</tp:taxon-name-part></tp:taxon-name></italic> is rare in most of its range. However, the place of mass reproduction of this species was discovered in Dagestan near the Sulak River in a big colony of rooks (<xref ref-type="bibr" rid="B161">Gusev and Guseva 1960</xref>). Under the nests in the rookery, a high, uncountable number of larvae of these ticks was observed. Often there were up to 5,000 individuals per m<sup>2</sup> (<xref ref-type="bibr" rid="B414">Tsapko 2023</xref>).</p><p>Single collections of <italic><tp:taxon-name><tp:taxon-name-part taxon-name-part-type="genus" reg="Ixodes">I.</tp:taxon-name-part><tp:taxon-name-part taxon-name-part-type="species" reg="frontalis">frontalis</tp:taxon-name-part></tp:taxon-name></italic> from mammals are known as exceptions. In Europe, adults were found on representatives of the mustelid family (<xref ref-type="bibr" rid="B156">Guglielmone et al. 2014</xref>). In the Shaki District of Azerbaijan (2 km north of the village of Şirinbulaq, 31 Oct 1956), two nymphs were taken from two Libyan jird <italic><tp:taxon-name><tp:taxon-name-part taxon-name-part-type="genus" reg="Meriones">Meriones</tp:taxon-name-part><tp:taxon-name-part taxon-name-part-type="species" reg="libycus">libycus</tp:taxon-name-part></tp:taxon-name></italic> (collections of R.B. Kosminsky and R.S. Karandina) (<xref ref-type="bibr" rid="B415">Tsapko and Kotti 2017</xref>). In addition, certain cases of attachments to humans are known (<xref ref-type="bibr" rid="B144">Gilot et al. 1997</xref>).</p></tp:treatment-sec><ref-list><ref id="B204"><mixed-citation xmlns:xlink="http://www.w3.org/1999/xlink" xlink:type="simple"><person-group><name name-style="western"><surname>Koch</surname><given-names>CL</given-names></name></person-group> (<year>1844a</year>) <article-title>Systematische Übersicht über die Ordnung der Zecken.</article-title><source>Archiv für Naturgeschichte</source><volume>10</volume>(<issue>1</issue>): <fpage>217</fpage>–<lpage>239</lpage>. <ext-link xlink:href="10.5962/bhl.part.29560" ext-link-type="doi" xlink:type="simple">https://doi.org/10.5962/bhl.part.29560</ext-link></mixed-citation></ref><ref id="B19"><mixed-citation xmlns:xlink="http://www.w3.org/1999/xlink" xlink:type="simple"><person-group><name name-style="western"><surname>Arthur</surname><given-names>DR</given-names></name></person-group> (<year>1963</year>) <source>British ticks.</source><publisher-name>Butterworths</publisher-name>, <publisher-loc>London</publisher-loc>, <size units="page">213 pp</size>.</mixed-citation></ref><ref id="B288"><mixed-citation xmlns:xlink="http://www.w3.org/1999/xlink" xlink:type="simple"><person-group><name name-style="western"><surname>Neumann</surname><given-names>LG</given-names></name></person-group> (<year>1911</year>) <article-title><tp:taxon-name><tp:taxon-name-part taxon-name-part-type="family">Ixodidae</tp:taxon-name-part></tp:taxon-name>.</article-title><source>Das Tierreich</source><volume>26</volume>: <fpage>1</fpage>–<lpage>169</lpage>. <ext-link xlink:href="10.5962/bhl.title.22339" ext-link-type="doi" xlink:type="simple">https://doi.org/10.5962/bhl.title.22339</ext-link> [In German]</mixed-citation></ref><ref id="B283"><mixed-citation xmlns:xlink="http://www.w3.org/1999/xlink" xlink:type="simple"><person-group><name name-style="western"><surname>Neumann</surname><given-names>LG</given-names></name></person-group> (<year>1901</year>) <article-title>Révision de la famille des ixodidés (4e mémoire).</article-title><source>Mémoires de la Société Zoologique de France</source><volume>14</volume>: <fpage>249</fpage>–<lpage>372</lpage>. [In French]</mixed-citation></ref><ref id="B282"><mixed-citation xmlns:xlink="http://www.w3.org/1999/xlink" xlink:type="simple"><person-group><name name-style="western"><surname>Neumann</surname><given-names>LG</given-names></name></person-group> (<year>1899</year>) <article-title>Révision de la famille des ixodidés (3e mémoire).</article-title><source>Mémoires de la Société Zoologique de France</source><volume>12</volume>: <fpage>107</fpage>–<lpage>294</lpage>. [In French]</mixed-citation></ref><ref id="B117"><mixed-citation xmlns:xlink="http://www.w3.org/1999/xlink" xlink:type="simple"><person-group><name name-style="western"><surname>Filippova</surname><given-names>NA</given-names></name></person-group> (<year>1977</year>) <source>Ixodid ticks subfamily <tp:taxon-name><tp:taxon-name-part taxon-name-part-type="subfamily">Ixodinae</tp:taxon-name-part></tp:taxon-name>. <tp:taxon-name><tp:taxon-name-part taxon-name-part-type="class">Arachnida</tp:taxon-name-part></tp:taxon-name>. Vol. 4. Fauna of the USSR.</source><publisher-name>Nauka</publisher-name>, <publisher-loc>Leningrad</publisher-loc>, <size units="page">396 pp</size>. [In Russian]</mixed-citation></ref><ref id="B415"><mixed-citation xmlns:xlink="http://www.w3.org/1999/xlink" xlink:type="simple"><person-group><name name-style="western"><surname>Tsapko</surname><given-names>NV</given-names></name><name name-style="western"><surname>Kotti</surname><given-names>BK</given-names></name></person-group> (<year>2017</year>) <article-title>The tick <italic><tp:taxon-name><tp:taxon-name-part taxon-name-part-type="genus">Ixodes</tp:taxon-name-part><tp:taxon-name-part taxon-name-part-type="species">frontalis</tp:taxon-name-part></tp:taxon-name></italic> (<tp:taxon-name><tp:taxon-name-part taxon-name-part-type="subclass">Acari</tp:taxon-name-part></tp:taxon-name>, <tp:taxon-name><tp:taxon-name-part taxon-name-part-type="family">Ixodidae</tp:taxon-name-part></tp:taxon-name>) in the North Caucasus.</article-title><source>Parazitologiia</source><volume>51</volume>(<issue>3</issue>): <fpage>253</fpage>–<lpage>260</lpage>. [In Russian]</mixed-citation></ref><ref id="B347"><mixed-citation xmlns:xlink="http://www.w3.org/1999/xlink" xlink:type="simple"><person-group><name name-style="western"><surname>Ruzsky</surname><given-names>MO</given-names></name></person-group> (<year>1929</year>) About some species of ticks at the resort “Karachi”. Omskij Medicinskij Zhurnal 3–4: 146–149. [In Russian]</mixed-citation></ref><ref id="B338"><mixed-citation xmlns:xlink="http://www.w3.org/1999/xlink" xlink:type="simple"><person-group><name name-style="western"><surname>Reznik</surname><given-names>PA</given-names></name></person-group> (<year>1950</year>) <article-title>Zoogeographic notes (pasture ticks of the family <tp:taxon-name><tp:taxon-name-part taxon-name-part-type="family">Ixodidae</tp:taxon-name-part></tp:taxon-name>).</article-title><source>Medicinskaja Parazitologiya I Parazitarnye Bolezni</source><volume>19</volume>(<issue>6</issue>): <fpage>525</fpage>–<lpage>526</lpage>. [In Russian]</mixed-citation></ref><ref id="B162"><mixed-citation xmlns:xlink="http://www.w3.org/1999/xlink" xlink:type="simple"><person-group><name name-style="western"><surname>Guseva</surname><given-names>AA</given-names></name></person-group> (<year>1962</year>) <article-title>To the study of ixodid ticks in Stavropol Krai.</article-title><source>Trudy Azerbaijanskoj Protivochumnoj Stancii</source><volume>3</volume>: <fpage>228</fpage>–<lpage>235</lpage>. [In Russian]</mixed-citation></ref><ref id="B404"><mixed-citation xmlns:xlink="http://www.w3.org/1999/xlink" xlink:type="simple"><person-group><name name-style="western"><surname>Tiflova</surname><given-names>LA</given-names></name><name name-style="western"><surname>Reznik</surname><given-names>PA</given-names></name><name name-style="western"><surname>Ionova</surname><given-names>EV</given-names></name></person-group> (<year>1970</year>) Ixodid ticks of Stavropol Krai and their medical significance. In: Vectors of particularly dangerous infections and their control. Stavropolskaya Pravda, Stavropol, Russia, 459–471. [In Russian]</mixed-citation></ref><ref id="B257"><mixed-citation xmlns:xlink="http://www.w3.org/1999/xlink" xlink:type="simple"><person-group><name name-style="western"><surname>Marutyan</surname><given-names>EM</given-names></name></person-group> (<year>1963</year>) <article-title>Fauna of ixodid ticks in the Chechen-Ingush Autonomous Soviet Socialist Republic.</article-title><source>Trudy Vsesojuznogo Instituta Eksperimental’noj Veterinarii</source><volume>28</volume>: <fpage>9</fpage>–<lpage>97</lpage>. [In Russian]</mixed-citation></ref><ref id="B25"><mixed-citation xmlns:xlink="http://www.w3.org/1999/xlink" xlink:type="simple"><person-group><name name-style="western"><surname>Baisarova</surname><given-names>ZT</given-names></name></person-group> (<year>2021</year>) <article-title>Biology and morphology of ixodid ticks in the territory of the Chechen Republic.</article-title><source>Mezhdunarodnyj Nauchno-Issledovatel’skij Zhurnal</source><volume>6108</volume>: <fpage>152</fpage>–<lpage>156</lpage>. [In Russian] <ext-link xlink:href="10.23670/IRJ.2021.108.6.036" ext-link-type="doi" xlink:type="simple">https://doi.org/10.23670/IRJ.2021.108.6.036</ext-link></mixed-citation></ref><ref id="B161"><mixed-citation xmlns:xlink="http://www.w3.org/1999/xlink" xlink:type="simple"><person-group><name name-style="western"><surname>Gusev</surname><given-names>VM</given-names></name><name name-style="western"><surname>Guseva</surname><given-names>AA</given-names></name></person-group> (<year>1960</year>) <article-title>Habitats and places of mass reproduction of ticks <italic><tp:taxon-name><tp:taxon-name-part taxon-name-part-type="genus">Ixodes</tp:taxon-name-part><tp:taxon-name-part taxon-name-part-type="species">frontalis</tp:taxon-name-part></tp:taxon-name></italic> Panz. in Dagestan.</article-title><source>Zoologicheskij Zhurnal</source><volume>39</volume>(<issue>7</issue>): <fpage>1096</fpage>–<lpage>1099</lpage>. [In Russian]</mixed-citation></ref><ref id="B304"><mixed-citation xmlns:xlink="http://www.w3.org/1999/xlink" xlink:type="simple"><person-group><name name-style="western"><surname>Olenev</surname><given-names>NO</given-names></name></person-group> (<year>1931a</year>) <source>Parasitic ticks <tp:taxon-name><tp:taxon-name-part taxon-name-part-type="superfamily">Ixodoidea</tp:taxon-name-part></tp:taxon-name> of the fauna of the USSR. Key identification of the fauna of the USSR, Vol. 4.</source><publisher-name>Izdatel’stvo AN SSSR</publisher-name>, <publisher-loc>Leningrad</publisher-loc>, <size units="page">125 pp</size>. <ext-link xlink:href="10.1007/BF02122052" ext-link-type="doi" xlink:type="simple">https://doi.org/10.1007/BF02122052</ext-link> [In Russian]</mixed-citation></ref><ref id="B346"><mixed-citation xmlns:xlink="http://www.w3.org/1999/xlink" xlink:type="simple"><person-group><name name-style="western"><surname>Rusev</surname><given-names>IT</given-names></name></person-group> (<year>2009</year>) <article-title>Species structure, number and biotope distribution of ticks in the north-western coast of the Black Sea. Visnik Odes’kogo Nacional’nogo Universitetu.</article-title><source>Biologija</source><volume>14</volume>(<issue>14</issue>): <fpage>89</fpage>–<lpage>101</lpage>. [In Russian]</mixed-citation></ref><ref id="B416"><mixed-citation xmlns:xlink="http://www.w3.org/1999/xlink" xlink:type="simple"><person-group><name name-style="western"><surname>Tsvirko</surname><given-names>LS</given-names></name></person-group> (<year>2008</year>) <article-title>National parks of Belarusian Polesie: Problems of epidemic safety. Vestnik Polesskogo Gosudarstvennogo Universiteta.</article-title><source>Serija Prirodovedcheskih Nauk</source><volume>2</volume>: <fpage>13</fpage>–<lpage>18</lpage>. [In Russian]</mixed-citation></ref><ref id="B268"><mixed-citation xmlns:xlink="http://www.w3.org/1999/xlink" xlink:type="simple"><person-group><name name-style="western"><surname>Morozov</surname><given-names>A</given-names></name><name name-style="western"><surname>Tischenkov</surname><given-names>A</given-names></name><name name-style="western"><surname>Silaghi</surname><given-names>C</given-names></name><name name-style="western"><surname>Proka</surname><given-names>A</given-names></name><name name-style="western"><surname>Toderas</surname><given-names>I</given-names></name><name name-style="western"><surname>Movila</surname><given-names>A</given-names></name><name name-style="western"><surname>Frickmann</surname><given-names>H</given-names></name><name name-style="western"><surname>Poppert</surname><given-names>S</given-names></name></person-group> (<year>2022</year>) <article-title>Prevalence of bacterial and protozoan pathogens in ticks collected from birds in the Republic of Moldova.</article-title><source>Microorganisms</source><volume>10</volume>(<issue>6</issue>): <fpage>1111</fpage>. <ext-link xlink:href="10.3390/microorganisms10061111" ext-link-type="doi" xlink:type="simple">https://doi.org/10.3390/microorganisms10061111</ext-link></mixed-citation></ref><ref id="B267"><mixed-citation xmlns:xlink="http://www.w3.org/1999/xlink" xlink:type="simple"><person-group><name name-style="western"><surname>Morozov</surname><given-names>A</given-names></name><name name-style="western"><surname>Proka</surname><given-names>A</given-names></name></person-group> (<year>2012</year>) Ticks (<tp:taxon-name><tp:taxon-name-part taxon-name-part-type="subclass">Acari</tp:taxon-name-part></tp:taxon-name>, <tp:taxon-name><tp:taxon-name-part taxon-name-part-type="family">Ixodidae</tp:taxon-name-part></tp:taxon-name>) on indigenous and migratory birds in Chishinau. In: International Conference of Young Researchers. Scientific Abstracts. 10<sup>th</sup> ed. Chisinau, Moldova, 47.</mixed-citation></ref><ref id="B298"><mixed-citation xmlns:xlink="http://www.w3.org/1999/xlink" xlink:type="simple"><person-group><name name-style="western"><surname>Ogandzhanyan</surname><given-names>AM</given-names></name></person-group> (<year>1984</year>) <article-title>New species of ixodid ticks for the fauna of Armenia.</article-title><source>Parazitologiia</source><volume>18</volume>: <fpage>181</fpage>–<lpage>182</lpage>. [In Russian]</mixed-citation></ref><ref id="B402"><mixed-citation xmlns:xlink="http://www.w3.org/1999/xlink" xlink:type="simple"><person-group><name name-style="western"><surname>Ter-Vartanov</surname><given-names>VN</given-names></name><name name-style="western"><surname>Gusev</surname><given-names>VM</given-names></name><name name-style="western"><surname>Reznik</surname><given-names>PA</given-names></name><name name-style="western"><surname>Guseva</surname><given-names>AA</given-names></name><name name-style="western"><surname>Mirzoeva</surname><given-names>MN</given-names></name><name name-style="western"><surname>Bocharnikov</surname><given-names>ON</given-names></name><name name-style="western"><surname>Bakeev</surname><given-names>NN</given-names></name></person-group> (<year>1956</year>) <article-title>On the issue of the transfer of ticks and fleas by birds. Communication II.</article-title><source>Zoologicheskij Zhurnal</source><volume>35</volume>(<issue>2</issue>): <fpage>173</fpage>–<lpage>189</lpage>. [In Russian]</mixed-citation></ref><ref id="B200"><mixed-citation xmlns:xlink="http://www.w3.org/1999/xlink" xlink:type="simple"><person-group><name name-style="western"><surname>Kirschenblatt</surname><given-names>JD</given-names></name></person-group> (<year>1936</year>) <article-title>Beitrage zur Palearktischen Zekenfauna.</article-title><source>Zoologischer Anzeiger</source><volume>114</volume>(<issue>3–4</issue>): <fpage>93</fpage>–<lpage>97</lpage>.</mixed-citation></ref><ref id="B81"><mixed-citation xmlns:xlink="http://www.w3.org/1999/xlink" xlink:type="simple"><person-group><name name-style="western"><surname>Djaparidze</surname><given-names>NI</given-names></name></person-group> (<year>1960</year>) <source>Ixodid ticks of Georgia.</source><publisher-name>Izdatel’stvo Akademii Nauk Gruzinskoi SSR</publisher-name>, <publisher-loc>Tbilisi</publisher-loc>, <size units="page">295 pp</size>. [In Russian]</mixed-citation></ref><ref id="B396"><mixed-citation xmlns:xlink="http://www.w3.org/1999/xlink" xlink:type="simple"><person-group><name name-style="western"><surname>Sukhiashvili</surname><given-names>R</given-names></name><name name-style="western"><surname>Zhgenti</surname><given-names>E</given-names></name><name name-style="western"><surname>Khmaladze</surname><given-names>E</given-names></name><name name-style="western"><surname>Burjanadze</surname><given-names>I</given-names></name><name name-style="western"><surname>Imnadze</surname><given-names>P</given-names></name><name name-style="western"><surname>Jiang</surname><given-names>J</given-names></name><name name-style="western"><surname>St. John</surname><given-names>H</given-names></name><name name-style="western"><surname>Farris</surname><given-names>ChM</given-names></name><name name-style="western"><surname>Gallagher</surname><given-names>T</given-names></name><name name-style="western"><surname>Obiso</surname><given-names>RJ</given-names></name><name name-style="western"><surname>Richards</surname><given-names>AL</given-names></name></person-group> (<year>2020</year>) <article-title>Identification and distribution of nine tick-borne spotted fever group rickettsiae in the country of Georgia.</article-title><source>Ticks and Tick-Borne Diseases</source><volume>11</volume>(<issue>5</issue>): <fpage>101470</fpage>. <ext-link xlink:href="10.1016/j.ttbdis.2020.101470" ext-link-type="doi" xlink:type="simple">https://doi.org/10.1016/j.ttbdis.2020.101470</ext-link></mixed-citation></ref><ref id="B39"><mixed-citation xmlns:xlink="http://www.w3.org/1999/xlink" xlink:type="simple"><person-group><name name-style="western"><surname>Berdyev</surname><given-names>AB</given-names></name><name name-style="western"><surname>Annaev</surname><given-names>Ya</given-names></name></person-group> (<year>1997</year>) <article-title>Fauna of ixodid ticks from the Kopet-Dagh in relation to the compilation of their checklist.</article-title><source>Parazitologiia</source><volume>31</volume>(<issue>2</issue>): <fpage>104</fpage>–<lpage>115</lpage>. [In Russian]</mixed-citation></ref><ref id="B99"><mixed-citation xmlns:xlink="http://www.w3.org/1999/xlink" xlink:type="simple"><person-group><name name-style="western"><surname>Estrada-Peña</surname><given-names>A</given-names></name><name name-style="western"><surname>Mihalca</surname><given-names>AD</given-names></name><name name-style="western"><surname>Petney</surname><given-names>TN</given-names></name></person-group> (<year>2018</year>) Ticks of Europe and North Africa: a guide to species identification. Springer International Publishing, 404 pp. <ext-link xlink:href="10.1007/978-3-319-63760-0" ext-link-type="doi" xlink:type="simple">https://doi.org/10.1007/978-3-319-63760-0</ext-link></mixed-citation></ref><ref id="B414"><mixed-citation xmlns:xlink="http://www.w3.org/1999/xlink" xlink:type="simple"><person-group><name name-style="western"><surname>Tsapko</surname><given-names>NV</given-names></name></person-group> (<year>2023</year>) <article-title>The role of corvids in the feeding of ixodid ticks (<tp:taxon-name><tp:taxon-name-part taxon-name-part-type="subclass">Acarina</tp:taxon-name-part></tp:taxon-name>, <tp:taxon-name><tp:taxon-name-part taxon-name-part-type="family">Ixodidae</tp:taxon-name-part></tp:taxon-name>) in the North Caucasus.</article-title><source>Russkij Ornithologiceskij Zurnal</source><volume>32</volume>(<issue>2263</issue>): <fpage>156</fpage>–<lpage>160</lpage>. [In Russian]</mixed-citation></ref><ref id="B156"><mixed-citation xmlns:xlink="http://www.w3.org/1999/xlink" xlink:type="simple"><person-group><name name-style="western"><surname>Guglielmone</surname><given-names>AA</given-names></name><name name-style="western"><surname>Robbins</surname><given-names>RG</given-names></name><name name-style="western"><surname>Apanaskevich</surname><given-names>DA</given-names></name><name name-style="western"><surname>Petney</surname><given-names>TN</given-names></name><name name-style="western"><surname>Estrada-Peña</surname><given-names>A</given-names></name><name name-style="western"><surname>Horak</surname><given-names>IG</given-names></name></person-group> (<year>2014</year>) <source>The hard ticks of the world.</source><publisher-name>Springer</publisher-name>, <publisher-loc>Dordrecht</publisher-loc>, <size units="page">738 pp</size>. <ext-link xlink:href="10.1007/978-94-007-7497-1" ext-link-type="doi" xlink:type="simple">https://doi.org/10.1007/978-94-007-7497-1</ext-link></mixed-citation></ref><ref id="B144"><mixed-citation xmlns:xlink="http://www.w3.org/1999/xlink" xlink:type="simple"><person-group><name name-style="western"><surname>Gilot</surname><given-names>B</given-names></name><name name-style="western"><surname>Beaucournu</surname><given-names>JC</given-names></name><name name-style="western"><surname>Chastel</surname><given-names>C</given-names></name></person-group> (<year>1997</year>) <article-title>Fixing on man of <tp:taxon-name><tp:taxon-name-part taxon-name-part-type="genus">Ixodes</tp:taxon-name-part> (<tp:taxon-name-part taxon-name-part-type="subgenus">Trichotoixodes</tp:taxon-name-part>) <tp:taxon-name-part taxon-name-part-type="species">frontalis</tp:taxon-name-part></tp:taxon-name> (Panzer, 1795) collected with the flagging method.</article-title><source>Parasite-Journal De La Societe Francaise De Parasitologie</source><volume>4</volume>(<issue>2</issue>): <fpage>197</fpage>–<lpage>199</lpage>. <ext-link xlink:href="10.1051/parasite/1997042197" ext-link-type="doi" xlink:type="simple">https://doi.org/10.1051/parasite/1997042197</ext-link></mixed-citation></ref></ref-list></tp:taxon-treatment>
