# Supplementary material for: ﻿Checklist of hosts, illustrated geographical range, and ecology of tick species from the genus Ixodes (Acari, Ixodidae) in Russia and other post-Soviet countries
Source: Zookeys. 2024 May 14;1201:255–343. doi: 10.3897/zookeys.1201.115467 (PMC11109513; doi:10.3897/zookeys.1201.115467)
Supplement: XML Treatment for Ixodes turdus [file zookeys.1201.115467-treatment37.xml]

<!DOCTYPE tp:taxon-treatment
  PUBLIC "-//TaxonX//DTD Taxonomic Treatment Publishing DTD v0 20100105//EN" "tax-treatment-NSO.dtd">
<tp:taxon-treatment xmlns:tp="http://www.plazi.org/taxpub"><tp:treatment-meta><kwd-group><label>Taxon classification</label><kwd>
                  <named-content content-type="kingdom">Animalia</named-content>
                </kwd><kwd>
                  <named-content content-type="order">Ixodida</named-content>
                </kwd><kwd>
                  <named-content content-type="family">Ixodidae</named-content>
                </kwd></kwd-group><mixed-citation publication-type="journal"><person-group><name><surname>Fedorov</surname><given-names>Denis</given-names></name><name><surname>Hornok</surname><given-names>Sándor</given-names></name></person-group><article-title>﻿Checklist of hosts, illustrated geographical range, and ecology of tick species from the genus <italic><tp:taxon-name><tp:taxon-name-part taxon-name-part-type="genus" reg="Ixodes">Ixodes</tp:taxon-name-part></tp:taxon-name></italic> (<tp:taxon-name><tp:taxon-name-part taxon-name-part-type="subclass">Acari</tp:taxon-name-part></tp:taxon-name>, <tp:taxon-name><tp:taxon-name-part taxon-name-part-type="family">Ixodidae</tp:taxon-name-part></tp:taxon-name>) in Russia and other post-Soviet countries</article-title><source>Zookeys</source><day>14</day><month>05</month><year>2024</year><volume>1201</volume><fpage>255</fpage><lpage>343</lpage><pub-id pub-id-type="doi">10.3897/zookeys.1201.115467</pub-id></mixed-citation></tp:treatment-meta><tp:nomenclature><label>﻿</label><tp:taxon-name>
                <object-id xmlns:xlink="http://www.w3.org/1999/xlink" content-type="arpha" xlink:type="simple">81A0E237-89BB-5934-8621-E51482423853</object-id>
                <tp:taxon-name-part taxon-name-part-type="genus" reg="Ixodes">Ixodes</tp:taxon-name-part>
                <tp:taxon-name-part taxon-name-part-type="species" reg="turdus">turdus</tp:taxon-name-part>
              </tp:taxon-name><tp:taxon-authority>Nakatsudi, 1942</tp:taxon-authority><tp:nomenclature-citation-list><tp:nomenclature-citation><tp:taxon-name>
                    <tp:taxon-name-part taxon-name-part-type="genus" reg="Ixodes">Ixodes</tp:taxon-name-part>
                    <tp:taxon-name-part taxon-name-part-type="species" reg="turdus">turdus</tp:taxon-name-part>
                  </tp:taxon-name><comment>Nakatsudi, 1942: 287.</comment></tp:nomenclature-citation></tp:nomenclature-citation-list></tp:nomenclature><tp:treatment-sec sec-type="Recorded hosts" id="SECID0EKDDM"><title>Recorded hosts.</title><p><bold><tp:taxon-name><tp:taxon-name-part taxon-name-part-type="class">Aves</tp:taxon-name-part></tp:taxon-name></bold>: <italic><tp:taxon-name><tp:taxon-name-part taxon-name-part-type="genus" reg="Turdus">Turdus</tp:taxon-name-part><tp:taxon-name-part taxon-name-part-type="species" reg="pallidus">pallidus</tp:taxon-name-part></tp:taxon-name></italic> Gmelin (pale thrush) (<xref ref-type="bibr" rid="B51">Bolotin and Kolonin 1979</xref>).</p></tp:treatment-sec><tp:treatment-sec sec-type="Recorded locations" id="SECID0EFEDM"><title>Recorded locations</title><p><bold>(Fig. <xref ref-type="fig" rid="F37">37</xref>). Russia</bold>: Primorsky Krai, Nadezhdinsky District, the right shore of the Razdolnaya River (<xref ref-type="bibr" rid="B51">Bolotin and Kolonin 1979</xref>).</p><fig id="F37" position="float" orientation="portrait"><object-id xmlns:xlink="http://www.w3.org/1999/xlink" content-type="doi" xlink:type="simple">10.3897/zookeys.1201.115467.figure37</object-id><object-id xmlns:xlink="http://www.w3.org/1999/xlink" content-type="arpha" xlink:type="simple">50A044AF-0B4B-5709-ABDD-BA0EA546198E</object-id><label>Figure 37.</label><caption><p>Map of Russia and neighboring countries showing the locations where <italic><tp:taxon-name><tp:taxon-name-part taxon-name-part-type="genus" reg="Ixodes">Ixodes</tp:taxon-name-part><tp:taxon-name-part taxon-name-part-type="species" reg="turdus">turdus</tp:taxon-name-part></tp:taxon-name></italic> was reported.</p></caption><graphic xmlns:xlink="http://www.w3.org/1999/xlink" xlink:href="zookeys-1201-255_article-115467__-g037.jpg" position="float" orientation="portrait" xlink:type="simple" id="oo_1049223.jpg"><uri content-type="original_file" xlink:type="simple">https://binary.pensoft.net/fig/1049223</uri></graphic></fig></tp:treatment-sec><tp:treatment-sec sec-type="ecology" id="SECID0EOFDM"><title>Ecology and other information.</title><p><italic><tp:taxon-name><tp:taxon-name-part taxon-name-part-type="genus" reg="Ixodes">Ixodes</tp:taxon-name-part><tp:taxon-name-part taxon-name-part-type="species" reg="turdus">turdus</tp:taxon-name-part></tp:taxon-name></italic> is a bird-associated tick species that can be found usually in East Asia, especially in Nepal, Korea, and Japan (<xref ref-type="bibr" rid="B399">Takahashi and Chunikhin 1972</xref>; <xref ref-type="bibr" rid="B69">Clifford et al. 1975</xref>; <xref ref-type="bibr" rid="B166">Ishiguro et al. 2000</xref>; <xref ref-type="bibr" rid="B194">Kim et al. 2009b</xref>; <xref ref-type="bibr" rid="B355">Sato et al. 2021</xref>). The single case of finding <italic><tp:taxon-name><tp:taxon-name-part taxon-name-part-type="genus" reg="Ixodes">I.</tp:taxon-name-part><tp:taxon-name-part taxon-name-part-type="species" reg="turdus">turdus</tp:taxon-name-part></tp:taxon-name></italic> in the Far East of Russia is considered a result of transportation (<xref ref-type="bibr" rid="B51">Bolotin and Kolonin 1979</xref>). Some occasions of parasitism on humans (<xref ref-type="bibr" rid="B443">Woo et al. 1990</xref>; <xref ref-type="bibr" rid="B171">Kadosaka and Hasegawa 1996</xref>), as well as on wild boars (<xref ref-type="bibr" rid="B62">Chae et al. 2017</xref>) are also recorded.</p></tp:treatment-sec><ref-list><ref id="B51"><mixed-citation xmlns:xlink="http://www.w3.org/1999/xlink" xlink:type="simple"><person-group><name name-style="western"><surname>Bolotin</surname><given-names>EI</given-names></name><name name-style="western"><surname>Kolonin</surname><given-names>GV</given-names></name></person-group> (<year>1979</year>) <article-title>New data on the fauna of ixodid ticks of the Primorsky Krai.</article-title><source>Zoologicheskij Zhurnal</source><volume>58</volume>(<issue>3</issue>): <fpage>435</fpage>–<lpage>436</lpage>. [In Russian]</mixed-citation></ref><ref id="B399"><mixed-citation xmlns:xlink="http://www.w3.org/1999/xlink" xlink:type="simple"><person-group><name name-style="western"><surname>Takahashi</surname><given-names>M</given-names></name><name name-style="western"><surname>Chunikhin</surname><given-names>SP</given-names></name></person-group> (<year>1972</year>) Species composition and population of ixodid ticks in forest biotopes in the northern regions of Japan. Current Problems of Virology and Prevention of Viral Diseases, 572–573.</mixed-citation></ref><ref id="B69"><mixed-citation xmlns:xlink="http://www.w3.org/1999/xlink" xlink:type="simple"><person-group><name name-style="western"><surname>Clifford</surname><given-names>CM</given-names></name><name name-style="western"><surname>Hoogstraal</surname><given-names>H</given-names></name><name name-style="western"><surname>Keirans</surname><given-names>JE</given-names></name></person-group> (<year>1975</year>) <article-title>The <italic><tp:taxon-name><tp:taxon-name-part taxon-name-part-type="genus">Ixodes</tp:taxon-name-part></tp:taxon-name></italic> ticks (<tp:taxon-name><tp:taxon-name-part taxon-name-part-type="subclass">Acarina</tp:taxon-name-part></tp:taxon-name>: <tp:taxon-name><tp:taxon-name-part taxon-name-part-type="family">Ixodidae</tp:taxon-name-part></tp:taxon-name>) of Nepal.</article-title><source>Journal of Medical Entomology</source><volume>12</volume>(<issue>1</issue>): <fpage>115</fpage>–<lpage>137</lpage>. <ext-link xlink:href="10.1093/jmedent/12.1.115" ext-link-type="doi" xlink:type="simple">https://doi.org/10.1093/jmedent/12.1.115</ext-link></mixed-citation></ref><ref id="B166"><mixed-citation xmlns:xlink="http://www.w3.org/1999/xlink" xlink:type="simple"><person-group><name name-style="western"><surname>Ishiguro</surname><given-names>F</given-names></name><name name-style="western"><surname>Takada</surname><given-names>N</given-names></name><name name-style="western"><surname>Yano</surname><given-names>Y</given-names></name></person-group> (<year>2000</year>) <article-title>Ticks multi-infested on <italic><tp:taxon-name><tp:taxon-name-part taxon-name-part-type="genus">Turdus</tp:taxon-name-part><tp:taxon-name-part taxon-name-part-type="species">pallidus</tp:taxon-name-part></tp:taxon-name></italic> (<tp:taxon-name><tp:taxon-name-part taxon-name-part-type="class">Aves</tp:taxon-name-part></tp:taxon-name>: <tp:taxon-name><tp:taxon-name-part taxon-name-part-type="family">Turdidae</tp:taxon-name-part></tp:taxon-name>) and their <italic><tp:taxon-name><tp:taxon-name-part taxon-name-part-type="genus">Borrelia</tp:taxon-name-part></tp:taxon-name></italic> prevalence.</article-title><source>Nihon Dani Gakkaishi</source><volume>9</volume>(<issue>2</issue>): <fpage>189</fpage>–<lpage>192</lpage>. <ext-link xlink:href="10.2300/acari.9.189" ext-link-type="doi" xlink:type="simple">https://doi.org/10.2300/acari.9.189</ext-link></mixed-citation></ref><ref id="B194"><mixed-citation xmlns:xlink="http://www.w3.org/1999/xlink" xlink:type="simple"><person-group><name name-style="western"><surname>Kim</surname><given-names>HC</given-names></name><name name-style="western"><surname>Ko</surname><given-names>S</given-names></name><name name-style="western"><surname>Choi</surname><given-names>CY</given-names></name><name name-style="western"><surname>Nam</surname><given-names>HY</given-names></name><name name-style="western"><surname>Chae</surname><given-names>HY</given-names></name><name name-style="western"><surname>Chong</surname><given-names>ST</given-names></name><name name-style="western"><surname>Klein</surname><given-names>TA</given-names></name><name name-style="western"><surname>Sames</surname><given-names>WJ</given-names></name><name name-style="western"><surname>Robbins</surname><given-names>RG</given-names></name><name name-style="western"><surname>Chae</surname><given-names>JS</given-names></name></person-group> (<year>2009b</year>) <article-title>Migratory bird tick surveillance, including a new record of <italic><tp:taxon-name><tp:taxon-name-part taxon-name-part-type="genus">Haemaphysalis</tp:taxon-name-part><tp:taxon-name-part taxon-name-part-type="species">ornithophila</tp:taxon-name-part></tp:taxon-name></italic> Hoogstraal and Kohls 1959 (<tp:taxon-name><tp:taxon-name-part taxon-name-part-type="subclass">Acari</tp:taxon-name-part></tp:taxon-name>: <tp:taxon-name><tp:taxon-name-part taxon-name-part-type="family">Ixodidae</tp:taxon-name-part></tp:taxon-name>) from Hong-do (Hong Island), Republic of Korea.</article-title><source>Systematic and Applied Acarology</source><volume>14</volume>(<issue>1</issue>): <fpage>3</fpage>–<lpage>10</lpage>. <ext-link xlink:href="10.11158/saa.14.1.1" ext-link-type="doi" xlink:type="simple">https://doi.org/10.11158/saa.14.1.1</ext-link></mixed-citation></ref><ref id="B355"><mixed-citation xmlns:xlink="http://www.w3.org/1999/xlink" xlink:type="simple"><person-group><name name-style="western"><surname>Sato</surname><given-names>M</given-names></name><name name-style="western"><surname>Ikeda</surname><given-names>S</given-names></name><name name-style="western"><surname>Arai</surname><given-names>R</given-names></name><name name-style="western"><surname>Kato</surname><given-names>M</given-names></name><name name-style="western"><surname>Aoki</surname><given-names>J</given-names></name><name name-style="western"><surname>Nishida</surname><given-names>A</given-names></name><name name-style="western"><surname>Watanabe</surname><given-names>K</given-names></name><name name-style="western"><surname>Hirokawa</surname><given-names>C</given-names></name><name name-style="western"><surname>Watanabe</surname><given-names>K</given-names></name><name name-style="western"><surname>Regilme</surname><given-names>MAF</given-names></name><name name-style="western"><surname>Sato</surname><given-names>M</given-names></name><name name-style="western"><surname>Sato</surname><given-names>MO</given-names></name><name name-style="western"><surname>Tamura</surname><given-names>T</given-names></name></person-group> (<year>2021</year>) <article-title>Diversity and distribution of ticks in Niigata prefecture, Japan (2016–2018): Changes since 1950.</article-title><source>Ticks and Tick-Borne Diseases</source><volume>12</volume>(<issue>3</issue>): <fpage>101683</fpage>. <ext-link xlink:href="10.1016/j.ttbdis.2021.101683" ext-link-type="doi" xlink:type="simple">https://doi.org/10.1016/j.ttbdis.2021.101683</ext-link></mixed-citation></ref><ref id="B443"><mixed-citation xmlns:xlink="http://www.w3.org/1999/xlink" xlink:type="simple"><person-group><name name-style="western"><surname>Woo</surname><given-names>IC</given-names></name><name name-style="western"><surname>Baba</surname><given-names>S</given-names></name><name name-style="western"><surname>Suzuki</surname><given-names>H</given-names></name><name name-style="western"><surname>Kawabata</surname><given-names>M</given-names></name></person-group> (<year>1990</year>) <article-title>A case of tick bite with <italic><tp:taxon-name><tp:taxon-name-part taxon-name-part-type="genus">Ixodes</tp:taxon-name-part><tp:taxon-name-part taxon-name-part-type="species">turdus</tp:taxon-name-part></tp:taxon-name></italic> Nakatsuji.</article-title><source>The Journal of Dermatology</source><volume>17</volume>(<issue>1</issue>): <fpage>56</fpage>–<lpage>58</lpage>. <ext-link xlink:href="10.1111/j.1346-8138.1990.tb01610.x" ext-link-type="doi" xlink:type="simple">https://doi.org/10.1111/j.1346-8138.1990.tb01610.x</ext-link></mixed-citation></ref><ref id="B171"><mixed-citation xmlns:xlink="http://www.w3.org/1999/xlink" xlink:type="simple"><person-group><name name-style="western"><surname>Kadosaka</surname><given-names>T</given-names></name><name name-style="western"><surname>Hasegawa</surname><given-names>J</given-names></name></person-group> (<year>1996</year>) <article-title>A case of human tick bite by <italic><tp:taxon-name><tp:taxon-name-part taxon-name-part-type="genus">Ixodes</tp:taxon-name-part><tp:taxon-name-part taxon-name-part-type="species">turdus</tp:taxon-name-part></tp:taxon-name></italic>.</article-title><source>Nihon Dani Gakkaishi</source><volume>5</volume>(<issue>1</issue>): <fpage>39</fpage>–<lpage>40</lpage>. <ext-link xlink:href="10.2300/acari.5.39" ext-link-type="doi" xlink:type="simple">https://doi.org/10.2300/acari.5.39</ext-link></mixed-citation></ref><ref id="B62"><mixed-citation xmlns:xlink="http://www.w3.org/1999/xlink" xlink:type="simple"><person-group><name name-style="western"><surname>Chae</surname><given-names>JB</given-names></name><name name-style="western"><surname>Kang</surname><given-names>JG</given-names></name><name name-style="western"><surname>Kim</surname><given-names>HC</given-names></name><name name-style="western"><surname>Chong</surname><given-names>ST</given-names></name><name name-style="western"><surname>Lee</surname><given-names>IY</given-names></name><name name-style="western"><surname>Shin</surname><given-names>NS</given-names></name><name name-style="western"><surname>Chae</surname><given-names>JS</given-names></name></person-group> (<year>2017</year>) <article-title>Identification of tick species collected from wild boars and habitats of wild boars and domestic pigs in the Republic of Korea.</article-title><source>Korean Journal of Parasitology</source><volume>55</volume>(<issue>2</issue>): <fpage>185</fpage>–<lpage>191</lpage>. <ext-link xlink:href="10.3347/kjp.2017.55.2.185" ext-link-type="doi" xlink:type="simple">https://doi.org/10.3347/kjp.2017.55.2.185</ext-link></mixed-citation></ref></ref-list></tp:taxon-treatment>
